# Supplementary material for: First Insights into the Subterranean Crustacean Bathynellacea Transcriptome: Transcriptionally Reduced Opsin Repertoire and Evidence of Conserved Homeostasis Regulatory Mechanisms
Source: PLoS One. 2017 Jan 20;12(1):e0170424. doi: 10.1371/journal.pone.0170424 (PMC5249073; doi:10.1371/journal.pone.0170424)
Supplement: S1 Table — (XLSX) [file pone.0170424.s004.xlsx]

## Sheet: S1 Table
Type	#Seqs
Without Blast Hits	18612
With Blast Results	28934
With Mapping Results	15569
Annotated Sequences	11751
Total Sequences	74866
