# Supplementary material for: First Insights into the Subterranean Crustacean Bathynellacea Transcriptome: Transcriptionally Reduced Opsin Repertoire and Evidence of Conserved Homeostasis Regulatory Mechanisms
Source: PLoS One. 2017 Jan 20;12(1):e0170424. doi: 10.1371/journal.pone.0170424 (PMC5249073; doi:10.1371/journal.pone.0170424)
Supplement: S2 Table — (XLSX) [file pone.0170424.s005.xlsx]

## Sheet: S2 Table
Species	BLAST Top-Hits
Daphnia pulex	3250
Propionibacterium acnes	2476
Tribolium castaneum	2015
Pediculus humanus	1657
Homo sapiens	1274
Nasonia vitripennis	860
Ixodes scapularis	781
Acyrthosiphon pisum	729
Saccoglossus kowalevskii	703
Branchiostoma floridae	696
Megachile rotundata	688
Harpegnathos saltator	666
Dendroctonus ponderosae	645
Crassostrea gigas	632
Capitella teleta	629
Camponotus floridanus	572
Strongylocentrotus purpuratus	517
Apis mellifera	509
Lottia gigantea	493
Acromyrmex echinatior	472
Bombyx mori	466
Apis dorsata	458
Aplysia californica	449
Solenopsis invicta	443
Aedes aegypti	443
Danaus plexippus	413
Litopenaeus vannamei	394
Bombus terrestris	380
Penaeus monodon	347
others	32197
