# Supplementary material for: First Insights into the Subterranean Crustacean Bathynellacea Transcriptome: Transcriptionally Reduced Opsin Repertoire and Evidence of Conserved Homeostasis Regulatory Mechanisms
Source: PLoS One. 2017 Jan 20;12(1):e0170424. doi: 10.1371/journal.pone.0170424 (PMC5249073; doi:10.1371/journal.pone.0170424)
Supplement: S3 Table — (XLSX) [file pone.0170424.s006.xlsx]

## Sheet: S3 Table
LevelGO	Term(Acc)	Term(Name)	#Seq	Score	Parents(Acc)	Parents(Name)
2	GO:0008152	metabolic process	6945	2239.68	GO:0008150	biological_process
2	GO:0044699	single-organism process	4801	1358.19	GO:0008150	biological_process
2	GO:0009987	cellular process	6295	1324.76	GO:0008150	biological_process
3	GO:0044763	single-organism cellular process	3801	1267.61	GO:0044699, GO:0009987	single-organism process, cellular process
3	GO:0044237	cellular metabolic process	4785	887	GO:0008152, GO:0009987	metabolic process, cellular process
3	GO:0044238	primary metabolic process	4684	879.4	GO:0008152	metabolic process
3	GO:0071704	organic substance metabolic process	4916	845.11	GO:0008152	metabolic process
3	GO:0044710	single-organism metabolic process	2814	839.49	GO:0008152, GO:0044699	metabolic process, single-organism process
5	GO:0044260	cellular macromolecule metabolic process	2700	803.44	GO:0044237, GO:0043170	cellular metabolic process, macromolecule metabolic process
4	GO:0043170	macromolecule metabolic process	3073	726.9	GO:0071704	organic substance metabolic process
4	GO:0055114	oxidation-reduction process	817	712.76	GO:0044710	single-organism metabolic process
4	GO:0006810	transport	1642	712.25	GO:0051234	establishment of localization
6	GO:0034645	cellular macromolecule biosynthetic process	1368	707.02	GO:0009059, GO:0044260, GO:0044249	macromolecule biosynthetic process, cellular macromolecule metabolic process, cellular biosynthetic process
5	GO:0010467	gene expression	1260	659.94	GO:0043170	macromolecule metabolic process
4	GO:0050794	regulation of cellular process	1683	621.2	GO:0009987, GO:0050789	cellular process, regulation of biological process
9	GO:0006351	transcription, DNA-templated	577	588.53	GO:0010467, GO:0034645, GO:0032774	gene expression, cellular macromolecule biosynthetic process, RNA biosynthetic process
6	GO:0016310	phosphorylation	871	587.98	GO:0006796	phosphate-containing compound metabolic process
5	GO:0006796	phosphate-containing compound metabolic process	1981	579.93	GO:0006793	phosphorus metabolic process
4	GO:0044249	cellular biosynthetic process	2000	535.53	GO:0009058, GO:0044237	biosynthetic process, cellular metabolic process
6	GO:0044267	cellular protein metabolic process	1447	535.22	GO:0019538, GO:0044260	protein metabolic process, cellular macromolecule metabolic process
5	GO:0019538	protein metabolic process	1743	509.29	GO:0043170, GO:0044238	macromolecule metabolic process, primary metabolic process
5	GO:0044765	single-organism transport	1120	478.94	GO:1902578, GO:0044699, GO:0006810	single-organism localization, single-organism process, transport
5	GO:0007165	signal transduction	839	476.34	GO:0044700, GO:0007154, GO:0050794, GO:0051716	single organism signaling, cell communication, regulation of cellular process, cellular response to stimulus
10	GO:0006355	regulation of transcription, DNA-templated	515	473.86	GO:2000112, GO:0006351, GO:0010468, GO:2001141	regulation of cellular macromolecule biosynthetic process, transcription, DNA-templated, regulation of gene expression, regulation of RNA biosynthetic process
6	GO:0055085	transmembrane transport	725	461.61	GO:0044765, GO:0044763	single-organism transport, single-organism cellular process
3	GO:0051234	establishment of localization	1649	457.3	GO:0051179	localization
3	GO:0050789	regulation of biological process	1782	444.4	GO:0065007, GO:0008150	biological regulation, biological_process
5	GO:0009059	macromolecule biosynthetic process	1383	434.96	GO:1901576, GO:0043170	organic substance biosynthetic process, macromolecule metabolic process
6	GO:0090304	nucleic acid metabolic process	1413	425.61	GO:0043170, GO:0006139	macromolecule metabolic process, nucleobase-containing compound metabolic process
4	GO:1901576	organic substance biosynthetic process	2034	389.67	GO:0071704, GO:0009058	organic substance metabolic process, biosynthetic process
7	GO:0006412	translation	481	388.78	GO:0044267, GO:0010467, GO:0034645	cellular protein metabolic process, gene expression, cellular macromolecule biosynthetic process
8	GO:0006468	protein phosphorylation	455	381.05	GO:0016310, GO:0006464	phosphorylation, cellular protein modification process
5	GO:0006139	nucleobase-containing compound metabolic process	2341	377.48	GO:0034641, GO:0046483, GO:0006725, GO:1901360, GO:0044238	cellular nitrogen compound metabolic process, heterocycle metabolic process, cellular aromatic compound metabolic process, organic cyclic compound metabolic process, primary metabolic process
3	GO:0009058	biosynthetic process	2140	364.38	GO:0008152	metabolic process
2	GO:0051179	localization	1724	362.59	GO:0008150	biological_process
8	GO:0032774	RNA biosynthetic process	590	362.52	GO:0009059, GO:0034654, GO:0016070	macromolecule biosynthetic process, nucleobase-containing compound biosynthetic process, RNA metabolic process
7	GO:0006464	cellular protein modification process	794	356.17	GO:0044267, GO:0036211	cellular protein metabolic process, protein modification process
4	GO:0006793	phosphorus metabolic process	2002	356.06	GO:0044237	cellular metabolic process
7	GO:0016070	RNA metabolic process	928	345.54	GO:0044260, GO:0090304	cellular macromolecule metabolic process, nucleic acid metabolic process
3	GO:0051716	cellular response to stimulus	1012	339.74	GO:0050896, GO:0009987	response to stimulus, cellular process
4	GO:0007154	cell communication	914	316.9	GO:0044763	single-organism cellular process
2	GO:0050896	response to stimulus	1206	313.31	GO:0008150	biological_process
6	GO:0010468	regulation of gene expression	588	306.86	GO:0010467, GO:0060255	gene expression, regulation of macromolecule metabolic process
2	GO:0065007	biological regulation	1845	306.44	GO:0008150	biological_process
7	GO:2000112	regulation of cellular macromolecule biosynthetic process	567	303.54	GO:0031326, GO:0034645, GO:0010556	regulation of cellular biosynthetic process, cellular macromolecule biosynthetic process, regulation of macromolecule biosynthetic process
3	GO:1902578	single-organism localization	1153	303.04	GO:0044699, GO:0051179	single-organism process, localization
3	GO:0044700	single organism signaling	878	302.93	GO:0023052, GO:0044699	signaling, single-organism process
11	GO:0009154	purine ribonucleotide catabolic process	605	301.65	GO:0006195, GO:0009150, GO:0009261	purine nucleotide catabolic process, purine ribonucleotide metabolic process, ribonucleotide catabolic process
11	GO:0009207	purine ribonucleoside triphosphate catabolic process	603	299.85	GO:0009203, GO:0009146, GO:0009205	ribonucleoside triphosphate catabolic process, purine nucleoside triphosphate catabolic process, purine ribonucleoside triphosphate metabolic process
4	GO:1901360	organic cyclic compound metabolic process	2546	297.68	GO:0071704	organic substance metabolic process
9	GO:2001141	regulation of RNA biosynthetic process	522	291.32	GO:0032774, GO:0031326, GO:0010556, GO:0051252	RNA biosynthetic process, regulation of cellular biosynthetic process, regulation of macromolecule biosynthetic process, regulation of RNA metabolic process
12	GO:0006200	ATP catabolic process	290	289.22	GO:0009169, GO:0009154, GO:0046130, GO:0046034, GO:0009207	purine ribonucleoside monophosphate catabolic process, purine ribonucleotide catabolic process, purine ribonucleoside catabolic process, ATP metabolic process, purine ribonucleoside triphosphate catabolic process
4	GO:0006725	cellular aromatic compound metabolic process	2505	286.39	GO:0044237	cellular metabolic process
4	GO:0034641	cellular nitrogen compound metabolic process	2525	282.48	GO:0006807, GO:0044237	nitrogen compound metabolic process, cellular metabolic process
4	GO:0046483	heterocycle metabolic process	2518	278.54	GO:0044237	cellular metabolic process
7	GO:0006259	DNA metabolic process	484	267.01	GO:0044260, GO:0090304	cellular macromolecule metabolic process, nucleic acid metabolic process
6	GO:0006508	proteolysis	341	262.42	GO:0019538	protein metabolic process
4	GO:0005975	carbohydrate metabolic process	484	255.33	GO:0071704, GO:0044238	organic substance metabolic process, primary metabolic process
6	GO:0006811	ion transport	670	255.22	GO:0044765	single-organism transport
6	GO:0035556	intracellular signal transduction	427	254.97	GO:0007165	signal transduction
6	GO:0034654	nucleobase-containing compound biosynthetic process	844	252.19	GO:0019438, GO:0044271, GO:0018130, GO:0006139, GO:1901362	aromatic compound biosynthetic process, cellular nitrogen compound biosynthetic process, heterocycle biosynthetic process, nucleobase-containing compound metabolic process, organic cyclic compound biosynthetic process
10	GO:0046130	purine ribonucleoside catabolic process	604	249.92	GO:0042454, GO:0046128, GO:0006152	ribonucleoside catabolic process, purine ribonucleoside metabolic process, purine nucleoside catabolic process
3	GO:0006807	nitrogen compound metabolic process	2822	247.01	GO:0008152	metabolic process
5	GO:1901362	organic cyclic compound biosynthetic process	1013	230.13	GO:1901576, GO:1901360	organic substance biosynthetic process, organic cyclic compound metabolic process
10	GO:0009150	purine ribonucleotide metabolic process	750	227.29	GO:0006163, GO:0009259	purine nucleotide metabolic process, ribonucleotide metabolic process
5	GO:0018130	heterocycle biosynthetic process	1008	226.21	GO:0046483, GO:0044249	heterocycle metabolic process, cellular biosynthetic process
5	GO:0044271	cellular nitrogen compound biosynthetic process	1005	218.36	GO:0034641, GO:0044249	cellular nitrogen compound metabolic process, cellular biosynthetic process
4	GO:1901564	organonitrogen compound metabolic process	1494	214.75	GO:0071704, GO:0006807	organic substance metabolic process, nitrogen compound metabolic process
6	GO:0036211	protein modification process	794	213.7	GO:0019538, GO:0043412	protein metabolic process, macromolecule modification
11	GO:0046034	ATP metabolic process	372	212.88	GO:0046128, GO:0009150, GO:0009205, GO:0009167	purine ribonucleoside metabolic process, purine ribonucleotide metabolic process, purine ribonucleoside triphosphate metabolic process, purine ribonucleoside monophosphate metabolic process
12	GO:0006184	GTP catabolic process	313	210.54	GO:0009154, GO:1901069, GO:0009207, GO:0046039	purine ribonucleotide catabolic process, guanosine-containing compound catabolic process, purine ribonucleoside triphosphate catabolic process, GTP metabolic process
5	GO:0019438	aromatic compound biosynthetic process	969	209.74	GO:0006725, GO:0044249	cellular aromatic compound metabolic process, cellular biosynthetic process
10	GO:0009205	purine ribonucleoside triphosphate metabolic process	689	206.48	GO:0009144, GO:0009199	purine nucleoside triphosphate metabolic process, ribonucleoside triphosphate metabolic process
6	GO:0015031	protein transport	271	200.52	GO:0008104, GO:0045184, GO:0071702	protein localization, establishment of protein localization, organic substance transport
9	GO:0046128	purine ribonucleoside metabolic process	741	194.86	GO:0042278, GO:0009119	purine nucleoside metabolic process, ribonucleoside metabolic process
5	GO:0071702	organic substance transport	458	190.29	GO:0006810	transport
6	GO:0031326	regulation of cellular biosynthetic process	582	189.93	GO:0044249, GO:0009889, GO:0031323	cellular biosynthetic process, regulation of biosynthetic process, regulation of cellular metabolic process
2	GO:0023052	signaling	878	188.81	GO:0008150	biological_process
7	GO:0034220	ion transmembrane transport	398	187.35	GO:0055085, GO:0006811	transmembrane transport, ion transport
6	GO:0010556	regulation of macromolecule biosynthetic process	576	187.26	GO:0009059, GO:0009889, GO:0060255	macromolecule biosynthetic process, regulation of biosynthetic process, regulation of macromolecule metabolic process
10	GO:0006195	purine nucleotide catabolic process	605	185.73	GO:0006163, GO:0072523, GO:0009166	purine nucleotide metabolic process, purine-containing compound catabolic process, nucleotide catabolic process
10	GO:0009261	ribonucleotide catabolic process	605	180.99	GO:1901136, GO:0009259, GO:0009166	carbohydrate derivative catabolic process, ribonucleotide metabolic process, nucleotide catabolic process
10	GO:0009146	purine nucleoside triphosphate catabolic process	603	179.91	GO:0009143, GO:0009144	nucleoside triphosphate catabolic process, purine nucleoside triphosphate metabolic process
10	GO:0009203	ribonucleoside triphosphate catabolic process	603	179.91	GO:0009143, GO:0009199	nucleoside triphosphate catabolic process, ribonucleoside triphosphate metabolic process
8	GO:0051252	regulation of RNA metabolic process	524	177.24	GO:0019219, GO:0016070, GO:0060255	regulation of nucleobase-containing compound metabolic process, RNA metabolic process, regulation of macromolecule metabolic process
11	GO:0009169	purine ribonucleoside monophosphate catabolic process	291	174.13	GO:0009158, GO:0009167, GO:0009128	ribonucleoside monophosphate catabolic process, purine ribonucleoside monophosphate metabolic process, purine nucleoside monophosphate catabolic process
5	GO:0043412	macromolecule modification	882	165.95	GO:0043170	macromolecule metabolic process
3	GO:0006950	response to stress	336	162.38	GO:0050896	response to stimulus
3	GO:0044767	single-organism developmental process	273	161.96	GO:0044699, GO:0032502	single-organism process, developmental process
7	GO:0006812	cation transport	445	160.06	GO:0006811	ion transport
6	GO:0016311	dephosphorylation	204	158.67	GO:0006796	phosphate-containing compound metabolic process
4	GO:1901135	carbohydrate derivative metabolic process	1086	151.17	GO:0071704	organic substance metabolic process
9	GO:0042454	ribonucleoside catabolic process	606	150.39	GO:0009164, GO:0009119	nucleoside catabolic process, ribonucleoside metabolic process
9	GO:0006163	purine nucleotide metabolic process	766	150.35	GO:0009117, GO:0072521	nucleotide metabolic process, purine-containing compound metabolic process
9	GO:0006152	purine nucleoside catabolic process	604	149.95	GO:0042278, GO:0009164, GO:0072523	purine nucleoside metabolic process, nucleoside catabolic process, purine-containing compound catabolic process
7	GO:0007264	small GTPase mediated signal transduction	219	143.45	GO:0035556	intracellular signal transduction
9	GO:0009259	ribonucleotide metabolic process	778	143.33	GO:0019693, GO:0009117	ribose phosphate metabolic process, nucleotide metabolic process
8	GO:0006260	DNA replication	221	143.26	GO:0006259, GO:0034645	DNA metabolic process, cellular macromolecule biosynthetic process
4	GO:0008104	protein localization	318	141.65	GO:0033036	macromolecule localization
5	GO:0060255	regulation of macromolecule metabolic process	693	140.42	GO:0019222, GO:0043170	regulation of metabolic process, macromolecule metabolic process
8	GO:0009117	nucleotide metabolic process	919	140.24	GO:0006753	nucleoside phosphate metabolic process
10	GO:0009167	purine ribonucleoside monophosphate metabolic process	400	136.42	GO:0009161, GO:0009126	ribonucleoside monophosphate metabolic process, purine nucleoside monophosphate metabolic process
9	GO:0098662	inorganic cation transmembrane transport	259	134.47	GO:0055085, GO:0098655, GO:0098660, GO:0006811	transmembrane transport, cation transmembrane transport, inorganic ion transmembrane transport, ion transport
5	GO:0031323	regulation of cellular metabolic process	773	134.44	GO:0019222, GO:0050794, GO:0044237	regulation of metabolic process, regulation of cellular process, cellular metabolic process
4	GO:0044281	small molecule metabolic process	1655	128.81	GO:0044710	single-organism metabolic process
11	GO:0046039	GTP metabolic process	315	127.92	GO:1901068, GO:0009150, GO:0009205	guanosine-containing compound metabolic process, purine ribonucleotide metabolic process, purine ribonucleoside triphosphate metabolic process
11	GO:1901069	guanosine-containing compound catabolic process	313	126.32	GO:1901068, GO:0046130	guanosine-containing compound metabolic process, purine ribonucleoside catabolic process
8	GO:0009119	ribonucleoside metabolic process	776	125.93	GO:0009116	nucleoside metabolic process
9	GO:0009199	ribonucleoside triphosphate metabolic process	696	125.92	GO:0009141	nucleoside triphosphate metabolic process
8	GO:0006520	cellular amino acid metabolic process	418	124.94	GO:1901564, GO:0019752, GO:0044238	organonitrogen compound metabolic process, carboxylic acid metabolic process, primary metabolic process
7	GO:0019752	carboxylic acid metabolic process	591	124.42	GO:0043436	oxoacid metabolic process
4	GO:0044711	single-organism biosynthetic process	694	123.98	GO:0009058, GO:0044710	biosynthetic process, single-organism metabolic process
5	GO:0045184	establishment of protein localization	276	123.89	GO:0051234, GO:0008104	establishment of localization, protein localization
9	GO:0009144	purine nucleoside triphosphate metabolic process	689	123.89	GO:0009141	nucleoside triphosphate metabolic process
9	GO:0009166	nucleotide catabolic process	617	123.33	GO:1901292, GO:0009117	nucleoside phosphate catabolic process, nucleotide metabolic process
5	GO:1901566	organonitrogen compound biosynthetic process	532	122.3	GO:1901576, GO:1901564	organic substance biosynthetic process, organonitrogen compound metabolic process
3	GO:0016043	cellular component organization	526	118.68	GO:0071840	cellular component organization or biogenesis
5	GO:1901136	carbohydrate derivative catabolic process	633	118.38	GO:1901135, GO:1901575	carbohydrate derivative metabolic process, organic substance catabolic process
6	GO:0019219	regulation of nucleobase-containing compound metabolic process	667	117.95	GO:0006139, GO:0080090, GO:0051171, GO:0031323	nucleobase-containing compound metabolic process, regulation of primary metabolic process, regulation of nitrogen compound metabolic process, regulation of cellular metabolic process
4	GO:0019222	regulation of metabolic process	858	117.95	GO:0050789, GO:0008152	regulation of biological process, metabolic process
8	GO:0042278	purine nucleoside metabolic process	742	117.92	GO:0009116, GO:0072521	nucleoside metabolic process, purine-containing compound metabolic process
2	GO:0032502	developmental process	276	116.21	GO:0008150	biological_process
5	GO:0009889	regulation of biosynthetic process	583	114.39	GO:0019222, GO:0009058	regulation of metabolic process, biosynthetic process
3	GO:0048856	anatomical structure development	224	114.18	GO:0032502	developmental process
4	GO:0007017	microtubule-based process	160	113.31	GO:0044763	single-organism cellular process
6	GO:0072523	purine-containing compound catabolic process	606	111.8	GO:0019439, GO:0046700, GO:1901361, GO:0044270, GO:1901565, GO:0072521	aromatic compound catabolic process, heterocycle catabolic process, organic cyclic compound catabolic process, cellular nitrogen compound catabolic process, organonitrogen compound catabolic process, purine-containing compound metabolic process
3	GO:0032259	methylation	154	111.11	GO:0008152	metabolic process
7	GO:0090305	nucleic acid phosphodiester bond hydrolysis	142	109.48	GO:0090304	nucleic acid metabolic process
9	GO:0009143	nucleoside triphosphate catabolic process	604	108.95	GO:1901292, GO:0009141	nucleoside phosphate catabolic process, nucleoside triphosphate metabolic process
5	GO:0019637	organophosphate metabolic process	1065	108.9	GO:0071704, GO:0006793	organic substance metabolic process, phosphorus metabolic process
9	GO:0006278	RNA-dependent DNA replication	110	108.32	GO:0006260	DNA replication
7	GO:0006886	intracellular protein transport	137	106.57	GO:0015031, GO:0034613, GO:0046907	protein transport, cellular protein localization, intracellular transport
6	GO:0007166	cell surface receptor signaling pathway	207	105.67	GO:0007165	signal transduction
10	GO:0009128	purine nucleoside monophosphate catabolic process	291	104.48	GO:0009125, GO:0009126	nucleoside monophosphate catabolic process, purine nucleoside monophosphate metabolic process
10	GO:0009158	ribonucleoside monophosphate catabolic process	291	104.48	GO:0009125, GO:0009161	nucleoside monophosphate catabolic process, ribonucleoside monophosphate metabolic process
4	GO:0007275	multicellular organismal development	208	104.18	GO:0044767, GO:0044707	single-organism developmental process, single-multicellular organism process
8	GO:0030001	metal ion transport	247	103.6	GO:0006812	cation transport
5	GO:0072521	purine-containing compound metabolic process	806	103	GO:0034641, GO:1901564, GO:0046483, GO:0006725, GO:1901360	cellular nitrogen compound metabolic process, organonitrogen compound metabolic process, heterocycle metabolic process, cellular aromatic compound metabolic process, organic cyclic compound metabolic process
8	GO:0015672	monovalent inorganic cation transport	264	101.15	GO:0006812	cation transport
4	GO:0044712	single-organism catabolic process	839	100.97	GO:0044710, GO:0009056	single-organism metabolic process, catabolic process
5	GO:0046907	intracellular transport	201	99.66	GO:0051649, GO:0006810	establishment of localization in cell, transport
4	GO:0006629	lipid metabolic process	214	99.26	GO:0071704, GO:0044710, GO:0044238	organic substance metabolic process, single-organism metabolic process, primary metabolic process
7	GO:0009116	nucleoside metabolic process	801	99.11	GO:1901135, GO:1901564, GO:0055086, GO:1901657	carbohydrate derivative metabolic process, organonitrogen compound metabolic process, nucleobase-containing small molecule metabolic process, glycosyl compound metabolic process
5	GO:0016192	vesicle-mediated transport	125	98.67	GO:0006810	transport
5	GO:1902589	single-organism organelle organization	218	97.86	GO:0006996, GO:0044763	organelle organization, single-organism cellular process
4	GO:0007049	cell cycle	169	95.3	GO:0044763	single-organism cellular process
7	GO:0006457	protein folding	101	95.16	GO:0044267	cellular protein metabolic process
4	GO:1901575	organic substance catabolic process	1011	94.63	GO:0071704, GO:0009056	organic substance metabolic process, catabolic process
3	GO:0033036	macromolecule localization	354	93.72	GO:0051179	localization
3	GO:0044707	single-multicellular organism process	246	93.2	GO:0032501, GO:0044699	multicellular organismal process, single-organism process
8	GO:0006396	RNA processing	187	93.01	GO:0010467, GO:0016070	gene expression, RNA metabolic process
5	GO:0080090	regulation of primary metabolic process	795	91.76	GO:0019222, GO:0044238	regulation of metabolic process, primary metabolic process
3	GO:0009056	catabolic process	1047	91.43	GO:0008152	metabolic process
8	GO:0009164	nucleoside catabolic process	607	91.23	GO:1901136, GO:0009116, GO:1901658, GO:0034655, GO:1901565	carbohydrate derivative catabolic process, nucleoside metabolic process, glycosyl compound catabolic process, nucleobase-containing compound catabolic process, organonitrogen compound catabolic process
5	GO:0044723	single-organism carbohydrate metabolic process	300	89.64	GO:0044710, GO:0005975	single-organism metabolic process, carbohydrate metabolic process
7	GO:0006753	nucleoside phosphate metabolic process	922	88.93	GO:0006796, GO:0055086, GO:0019637	phosphate-containing compound metabolic process, nucleobase-containing small molecule metabolic process, organophosphate metabolic process
8	GO:0006281	DNA repair	110	88.93	GO:0006259, GO:0044710, GO:0044763, GO:0006974	DNA metabolic process, single-organism metabolic process, single-organism cellular process, cellular response to DNA damage stimulus
2	GO:0071840	cellular component organization or biogenesis	576	87.28	GO:0008150	biological_process
6	GO:0019693	ribose phosphate metabolic process	780	86.72	GO:1901135, GO:0006796, GO:0019637	carbohydrate derivative metabolic process, phosphate-containing compound metabolic process, organophosphate metabolic process
9	GO:0009161	ribonucleoside monophosphate metabolic process	419	86.42	GO:0009123	nucleoside monophosphate metabolic process
4	GO:0006091	generation of precursor metabolites and energy	194	86.18	GO:0044237	cellular metabolic process
5	GO:1901565	organonitrogen compound catabolic process	686	84.97	GO:1901564, GO:1901575	organonitrogen compound metabolic process, organic substance catabolic process
8	GO:0098660	inorganic ion transmembrane transport	267	83.56	GO:0055085, GO:0034220, GO:0006811	transmembrane transport, ion transmembrane transport, ion transport
6	GO:0043436	oxoacid metabolic process	608	83.29	GO:0006082	organic acid metabolic process
6	GO:0055086	nucleobase-containing small molecule metabolic process	993	82.97	GO:0044763, GO:0044281, GO:0006139	single-organism cellular process, small molecule metabolic process, nucleobase-containing compound metabolic process
15	GO:0043547	positive regulation of GTPase activity	114	82.58	GO:0043087, GO:0051345	regulation of GTPase activity, positive regulation of hydrolase activity
4	GO:0006996	organelle organization	301	82.08	GO:0016043, GO:0009987	cellular component organization, cellular process
9	GO:0009126	purine nucleoside monophosphate metabolic process	400	81.85	GO:0009123	nucleoside monophosphate metabolic process
8	GO:0098655	cation transmembrane transport	259	80.68	GO:0034220, GO:0006812	ion transmembrane transport, cation transport
4	GO:0033554	cellular response to stress	189	80.5	GO:0006950, GO:0051716	response to stress, cellular response to stimulus
10	GO:0006096	glycolytic process	80	80	GO:0044763, GO:0006091, GO:0044724, GO:0006090	single-organism cellular process, generation of precursor metabolites and energy, single-organism carbohydrate catabolic process, pyruvate metabolic process
10	GO:1901068	guanosine-containing compound metabolic process	320	78.79	GO:0046128	purine ribonucleoside metabolic process
4	GO:0044248	cellular catabolic process	880	78.63	GO:0044237, GO:0009056	cellular metabolic process, catabolic process
8	GO:0009141	nucleoside triphosphate metabolic process	704	77.4	GO:0006753	nucleoside phosphate metabolic process
5	GO:0034613	cellular protein localization	170	77.15	GO:0008104, GO:0070727	protein localization, cellular macromolecule localization
5	GO:0006974	cellular response to DNA damage stimulus	135	76.36	GO:0033554	cellular response to stress
7	GO:0007186	G-protein coupled receptor signaling pathway	94	75.93	GO:0007166	cell surface receptor signaling pathway
5	GO:0048731	system development	152	74.78	GO:0048856, GO:0007275	anatomical structure development, multicellular organismal development
8	GO:1901292	nucleoside phosphate catabolic process	618	74.6	GO:0044712, GO:0034655, GO:0006753, GO:0046434	single-organism catabolic process, nucleobase-containing compound catabolic process, nucleoside phosphate metabolic process, organophosphate catabolic process
10	GO:0006366	transcription from RNA polymerase II promoter	82	74.53	GO:0006351	transcription, DNA-templated
9	GO:1901605	alpha-amino acid metabolic process	221	74.03	GO:0006520	cellular amino acid metabolic process
10	GO:1902600	hydrogen ion transmembrane transport	116	72.57	GO:0015992, GO:0098662, GO:0034220	proton transport, inorganic cation transmembrane transport, ion transmembrane transport
5	GO:0044262	cellular carbohydrate metabolic process	137	71.38	GO:0044237, GO:0005975	cellular metabolic process, carbohydrate metabolic process
3	GO:0007155	cell adhesion	105	71.33	GO:0022610	biological adhesion
5	GO:0051171	regulation of nitrogen compound metabolic process	667	71.13	GO:0019222, GO:0006807	regulation of metabolic process, nitrogen compound metabolic process
6	GO:0034655	nucleobase-containing compound catabolic process	687	70.44	GO:0019439, GO:0046700, GO:1901361, GO:0044270, GO:0006139	aromatic compound catabolic process, heterocycle catabolic process, organic cyclic compound catabolic process, cellular nitrogen compound catabolic process, nucleobase-containing compound metabolic process
10	GO:0016567	protein ubiquitination	72	70.33	GO:0032446	protein modification by small protein conjugation
5	GO:1901361	organic cyclic compound catabolic process	713	69.66	GO:1901575, GO:1901360	organic substance catabolic process, organic cyclic compound metabolic process
6	GO:0048513	organ development	114	69.04	GO:0048731, GO:0048856	system development, anatomical structure development
4	GO:0051649	establishment of localization in cell	227	68.25	GO:0051641, GO:0051234	cellular localization, establishment of localization
5	GO:0046700	heterocycle catabolic process	709	67.74	GO:0044248, GO:0046483	cellular catabolic process, heterocycle metabolic process
5	GO:0019439	aromatic compound catabolic process	706	67.46	GO:0044248, GO:0006725	cellular catabolic process, cellular aromatic compound metabolic process
9	GO:0009165	nucleotide biosynthetic process	218	66.72	GO:1901293, GO:0009117	nucleoside phosphate biosynthetic process, nucleotide metabolic process
8	GO:0051258	protein polymerization	83	66.54	GO:0043623	cellular protein complex assembly
3	GO:0065008	regulation of biological quality	237	66.25	GO:0065007	biological regulation
10	GO:1901607	alpha-amino acid biosynthetic process	147	66.16	GO:0008652, GO:1901605	cellular amino acid biosynthetic process, alpha-amino acid metabolic process
11	GO:0006418	tRNA aminoacylation for protein translation	95	66	GO:0006412, GO:0043039	translation, tRNA aminoacylation
5	GO:0044270	cellular nitrogen compound catabolic process	704	65.17	GO:0034641, GO:0044248	cellular nitrogen compound metabolic process, cellular catabolic process
10	GO:0006511	ubiquitin-dependent protein catabolic process	74	64.92	GO:0019941	modification-dependent protein catabolic process
11	GO:0071805	potassium ion transmembrane transport	64	64	GO:0071804, GO:0098662, GO:0034220	cellular potassium ion transport, inorganic cation transmembrane transport, ion transmembrane transport
5	GO:0050790	regulation of catalytic activity	249	63.31	GO:0065009, GO:0019222	regulation of molecular function, regulation of metabolic process
9	GO:0008652	cellular amino acid biosynthetic process	186	63.01	GO:1901566, GO:0046394, GO:0006520	organonitrogen compound biosynthetic process, carboxylic acid biosynthetic process, cellular amino acid metabolic process
9	GO:0009125	nucleoside monophosphate catabolic process	291	62.69	GO:1901292, GO:0009123	nucleoside phosphate catabolic process, nucleoside monophosphate metabolic process
8	GO:0006413	translational initiation	60	62.6	GO:0006412, GO:0044237	translation, cellular metabolic process
2	GO:0032501	multicellular organismal process	256	62.39	GO:0008150	biological_process
11	GO:0006357	regulation of transcription from RNA polymerase II promoter	72	62.16	GO:0006366, GO:0006355	transcription from RNA polymerase II promoter, regulation of transcription, DNA-templated
5	GO:0048523	negative regulation of cellular process	152	62.13	GO:0050794, GO:0048519, GO:0009987	regulation of cellular process, negative regulation of biological process, cellular process
8	GO:0032787	monocarboxylic acid metabolic process	160	62.03	GO:0019752	carboxylic acid metabolic process
3	GO:0044085	cellular component biogenesis	319	61.65	GO:0071840	cellular component organization or biogenesis
5	GO:1901137	carbohydrate derivative biosynthetic process	278	61.03	GO:1901135, GO:1901576	carbohydrate derivative metabolic process, organic substance biosynthetic process
8	GO:0006470	protein dephosphorylation	80	59.92	GO:0016311, GO:0006464	dephosphorylation, cellular protein modification process
5	GO:1901657	glycosyl compound metabolic process	801	59.47	GO:1901135, GO:0071704, GO:0044710	carbohydrate derivative metabolic process, organic substance metabolic process, single-organism metabolic process
8	GO:0006310	DNA recombination	74	59.03	GO:0006259	DNA metabolic process
7	GO:0046835	carbohydrate phosphorylation	59	59	GO:0016310, GO:0044262	phosphorylation, cellular carbohydrate metabolic process
9	GO:0006261	DNA-dependent DNA replication	70	58.15	GO:0006260	DNA replication
6	GO:0090407	organophosphate biosynthetic process	282	58.02	GO:1901576, GO:0019637	organic substance biosynthetic process, organophosphate metabolic process
5	GO:0048522	positive regulation of cellular process	143	57.81	GO:0050794, GO:0009987, GO:0048518	regulation of cellular process, cellular process, positive regulation of biological process
6	GO:0006461	protein complex assembly	152	57.66	GO:0070271, GO:0065003, GO:0071822	protein complex biogenesis, macromolecular complex assembly, protein complex subunit organization
9	GO:0006090	pyruvate metabolic process	93	56.76	GO:0032787	monocarboxylic acid metabolic process
6	GO:0044724	single-organism carbohydrate catabolic process	116	56.58	GO:0044723, GO:0044712, GO:0016052	single-organism carbohydrate metabolic process, single-organism catabolic process, carbohydrate catabolic process
3	GO:0051641	cellular localization	262	56.11	GO:0051179	localization
4	GO:0022607	cellular component assembly	249	54.96	GO:0044085, GO:0016043	cellular component biogenesis, cellular component organization
6	GO:1901658	glycosyl compound catabolic process	607	54.74	GO:0044712, GO:1901136, GO:1901575, GO:1901657	single-organism catabolic process, carbohydrate derivative catabolic process, organic substance catabolic process, glycosyl compound metabolic process
9	GO:0015992	proton transport	127	54.54	GO:0015672, GO:0006818	monovalent inorganic cation transport, hydrogen transport
6	GO:0009108	coenzyme biosynthetic process	118	54.48	GO:0006732, GO:0051188	coenzyme metabolic process, cofactor biosynthetic process
14	GO:0043087	regulation of GTPase activity	122	54.28	GO:0033124, GO:0051336	regulation of GTP catabolic process, regulation of hydrolase activity
11	GO:0070588	calcium ion transmembrane transport	53	53.26	GO:0098662, GO:0034220, GO:0006816	inorganic cation transmembrane transport, ion transmembrane transport, calcium ion transport
8	GO:0046394	carboxylic acid biosynthetic process	213	52.89	GO:0019752, GO:0016053	carboxylic acid metabolic process, organic acid biosynthetic process
5	GO:0006082	organic acid metabolic process	614	52.85	GO:0071704, GO:0044237, GO:0044763, GO:0044281	organic substance metabolic process, cellular metabolic process, single-organism cellular process, small molecule metabolic process
6	GO:0009966	regulation of signal transduction	191	52.81	GO:0048583, GO:0010646, GO:0023051, GO:0007165	regulation of response to stimulus, regulation of cell communication, regulation of signaling, signal transduction
6	GO:0008643	carbohydrate transport	55	52.66	GO:0044765, GO:0071702	single-organism transport, organic substance transport
8	GO:0009123	nucleoside monophosphate metabolic process	423	52.37	GO:0006753	nucleoside phosphate metabolic process
5	GO:0030154	cell differentiation	111	52.2	GO:0048869	cellular developmental process
7	GO:0000160	phosphorelay signal transduction system	52	52	GO:0035556	intracellular signal transduction
7	GO:0051345	positive regulation of hydrolase activity	121	51.57	GO:0051336, GO:0043085	regulation of hydrolase activity, positive regulation of catalytic activity
4	GO:0048518	positive regulation of biological process	159	50.73	GO:0008150, GO:0050789	biological_process, regulation of biological process
5	GO:0051188	cofactor biosynthetic process	157	50.23	GO:0051186, GO:0044249	cofactor metabolic process, cellular biosynthetic process
4	GO:0051301	cell division	78	50.18	GO:0044763	single-organism cellular process
11	GO:0003333	amino acid transmembrane transport	50	50	GO:0006865, GO:0034220, GO:0098656	amino acid transport, ion transmembrane transport, anion transmembrane transport
8	GO:0034765	regulation of ion transmembrane transport	51	49.58	GO:0043269, GO:0034762, GO:0034220	regulation of ion transport, regulation of transmembrane transport, ion transmembrane transport
8	GO:0006414	translational elongation	58	49.48	GO:0006412, GO:0034645	translation, cellular macromolecule biosynthetic process
4	GO:0048519	negative regulation of biological process	162	49.42	GO:0008150, GO:0050789	biological_process, regulation of biological process
9	GO:0006397	mRNA processing	62	49.23	GO:0006396, GO:0016071	RNA processing, mRNA metabolic process
5	GO:0007010	cytoskeleton organization	107	48.75	GO:0006996	organelle organization
5	GO:0071822	protein complex subunit organization	187	48.67	GO:0043933	macromolecular complex subunit organization
4	GO:0048869	cellular developmental process	153	48.02	GO:0044767, GO:0044763	single-organism developmental process, single-organism cellular process
12	GO:0015991	ATP hydrolysis coupled proton transport	48	48	GO:0015988	energy coupled proton transmembrane transport, against electrochemical gradient
5	GO:0006732	coenzyme metabolic process	172	47.41	GO:0051186	cofactor metabolic process
6	GO:0046434	organophosphate catabolic process	621	47.16	GO:1901575, GO:0019637	organic substance catabolic process, organophosphate metabolic process
4	GO:0009653	anatomical structure morphogenesis	120	47.07	GO:0048856, GO:0032502	anatomical structure development, developmental process
6	GO:0034622	cellular macromolecular complex assembly	154	47.04	GO:0065003	macromolecular complex assembly
4	GO:0070727	cellular macromolecule localization	171	46.47	GO:0033036, GO:0051641	macromolecule localization, cellular localization
7	GO:0043623	cellular protein complex assembly	95	46.26	GO:0006461, GO:0034622	protein complex assembly, cellular macromolecular complex assembly
7	GO:0023014	signal transduction by phosphorylation	66	46.14	GO:0016310, GO:0044710, GO:0044763, GO:0007165	phosphorylation, single-organism metabolic process, single-organism cellular process, signal transduction
10	GO:0006816	calcium ion transport	69	46.07	GO:0070838	divalent metal ion transport
5	GO:0051726	regulation of cell cycle	80	45.89	GO:0050794, GO:0007049	regulation of cellular process, cell cycle
3	GO:0042221	response to chemical	147	45.58	GO:0050896	response to stimulus
11	GO:0009152	purine ribonucleotide biosynthetic process	103	45.34	GO:0009260, GO:0009150, GO:0006164	ribonucleotide biosynthetic process, purine ribonucleotide metabolic process, purine nucleotide biosynthetic process
10	GO:0032508	DNA duplex unwinding	46	45.2	GO:0032392	DNA geometric change
9	GO:0032446	protein modification by small protein conjugation	77	45.2	GO:0070647	protein modification by small protein conjugation or removal
9	GO:0006813	potassium ion transport	86	45.04	GO:0030001, GO:0015672	metal ion transport, monovalent inorganic cation transport
9	GO:0006399	tRNA metabolic process	153	44.86	GO:0034660	ncRNA metabolic process
10	GO:0043039	tRNA aminoacylation	100	44.6	GO:0006399, GO:0043038	tRNA metabolic process, amino acid activation
5	GO:0008610	lipid biosynthetic process	89	44.51	GO:0044711, GO:1901576, GO:0006629	single-organism biosynthetic process, organic substance biosynthetic process, lipid metabolic process
6	GO:0045454	cell redox homeostasis	44	44	GO:0050794, GO:0019725	regulation of cellular process, cellular homeostasis
5	GO:0044255	cellular lipid metabolic process	143	44	GO:0006629, GO:0044237, GO:0044763	lipid metabolic process, cellular metabolic process, single-organism cellular process
4	GO:0043933	macromolecular complex subunit organization	286	43.83	GO:0016043	cellular component organization
7	GO:0009060	aerobic respiration	63	43.4	GO:0045333	cellular respiration
5	GO:0009057	macromolecule catabolic process	197	43.17	GO:0043170, GO:1901575	macromolecule metabolic process, organic substance catabolic process
8	GO:0006099	tricarboxylic acid cycle	43	43	GO:0009060, GO:0044238	aerobic respiration, primary metabolic process
5	GO:0007018	microtubule-based movement	50	42.98	GO:0006928, GO:0007017	cellular component movement, microtubule-based process
2	GO:0022610	biological adhesion	105	42.8	GO:0008150	biological_process
8	GO:1901293	nucleoside phosphate biosynthetic process	219	42.52	GO:0044711, GO:0090407, GO:0006753, GO:0034654	single-organism biosynthetic process, organophosphate biosynthetic process, nucleoside phosphate metabolic process, nucleobase-containing compound biosynthetic process
5	GO:0065003	macromolecular complex assembly	191	42.2	GO:0022607, GO:0043933	cellular component assembly, macromolecular complex subunit organization
10	GO:0006164	purine nucleotide biosynthetic process	117	42.06	GO:0072522, GO:0006163, GO:0009165	purine-containing compound biosynthetic process, purine nucleotide metabolic process, nucleotide biosynthetic process
7	GO:0006820	anion transport	134	41.98	GO:0006811	ion transport
4	GO:0023051	regulation of signaling	209	41.83	GO:0044700, GO:0050789	single organism signaling, regulation of biological process
4	GO:0006928	cellular component movement	106	41.56	GO:0044763	single-organism cellular process
10	GO:0046129	purine ribonucleoside biosynthetic process	87	41.49	GO:0046128, GO:0042455, GO:0042451	purine ribonucleoside metabolic process, ribonucleoside biosynthetic process, purine nucleoside biosynthetic process
6	GO:0007399	nervous system development	88	41.29	GO:0048731	system development
10	GO:0018108	peptidyl-tyrosine phosphorylation	45	41.2	GO:0018212, GO:0006468	peptidyl-tyrosine modification, protein phosphorylation
6	GO:1902582	single-organism intracellular transport	100	41.14	GO:0044765, GO:0046907	single-organism transport, intracellular transport
10	GO:0009064	glutamine family amino acid metabolic process	87	40.55	GO:1901605	alpha-amino acid metabolic process
9	GO:0006814	sodium ion transport	53	40.54	GO:0030001, GO:0015672	metal ion transport, monovalent inorganic cation transport
3	GO:0065009	regulation of molecular function	252	40.06	GO:0065007	biological regulation
8	GO:0006486	protein glycosylation	50	40.05	GO:0043413, GO:0009101, GO:0044763, GO:0006464	macromolecule glycosylation, glycoprotein biosynthetic process, single-organism cellular process, cellular protein modification process
5	GO:0042254	ribosome biogenesis	64	39.96	GO:0022613	ribonucleoprotein complex biogenesis
3	GO:0008283	cell proliferation	64	39.68	GO:0044699	single-organism process
4	GO:0051186	cofactor metabolic process	213	39.64	GO:0044237	cellular metabolic process
9	GO:0042455	ribonucleoside biosynthetic process	120	39.48	GO:0009163, GO:0009119	nucleoside biosynthetic process, ribonucleoside metabolic process
6	GO:0044265	cellular macromolecule catabolic process	147	39.46	GO:0044248, GO:0009057, GO:0044260	cellular catabolic process, macromolecule catabolic process, cellular macromolecule metabolic process
8	GO:0071103	DNA conformation change	104	39.43	GO:0006259	DNA metabolic process
8	GO:0034660	ncRNA metabolic process	188	39.16	GO:0016070	RNA metabolic process
6	GO:0045333	cellular respiration	92	39.14	GO:0015980	energy derivation by oxidation of organic compounds
7	GO:0009401	phosphoenolpyruvate-dependent sugar phosphotransferase system	39	39	GO:0008643	carbohydrate transport
9	GO:0019941	modification-dependent protein catabolic process	74	38.95	GO:0043632, GO:0051603	modification-dependent macromolecule catabolic process, proteolysis involved in cellular protein catabolic process
7	GO:1902531	regulation of intracellular signal transduction	138	38.9	GO:0035556, GO:0009966	intracellular signal transduction, regulation of signal transduction
5	GO:0044272	sulfur compound biosynthetic process	79	38.8	GO:0006790, GO:0044249	sulfur compound metabolic process, cellular biosynthetic process
10	GO:0009260	ribonucleotide biosynthetic process	131	38.8	GO:0046390, GO:0009259, GO:0009165	ribose phosphate biosynthetic process, ribonucleotide metabolic process, nucleotide biosynthetic process
5	GO:0010646	regulation of cell communication	209	38.63	GO:0050794, GO:0007154	regulation of cellular process, cell communication
10	GO:0071804	cellular potassium ion transport	64	38.4	GO:0006813, GO:0044763	potassium ion transport, single-organism cellular process
6	GO:0072522	purine-containing compound biosynthetic process	148	38.23	GO:1901566, GO:0019438, GO:0044271, GO:0018130, GO:0072521, GO:1901362	organonitrogen compound biosynthetic process, aromatic compound biosynthetic process, cellular nitrogen compound biosynthetic process, heterocycle biosynthetic process, purine-containing compound metabolic process, organic cyclic compound biosynthetic process
7	GO:0019318	hexose metabolic process	87	38.09	GO:0005996	monosaccharide metabolic process
6	GO:0051336	regulation of hydrolase activity	147	37.98	GO:0050790	regulation of catalytic activity
7	GO:0043269	regulation of ion transport	66	37.86	GO:0006811, GO:0051049	ion transport, regulation of transport
8	GO:0098656	anion transmembrane transport	67	37.56	GO:0006820, GO:0034220	anion transport, ion transmembrane transport
4	GO:0048583	regulation of response to stimulus	216	37.38	GO:0050896, GO:0050789	response to stimulus, regulation of biological process
9	GO:0035335	peptidyl-tyrosine dephosphorylation	37	37	GO:0006470	protein dephosphorylation
8	GO:0018193	peptidyl-amino acid modification	121	36.97	GO:0006464	cellular protein modification process
8	GO:0051056	regulation of small GTPase mediated signal transduction	106	36.91	GO:1902531, GO:0007264	regulation of intracellular signal transduction, small GTPase mediated signal transduction
8	GO:0016071	mRNA metabolic process	78	36.57	GO:0016070	RNA metabolic process
4	GO:0006790	sulfur compound metabolic process	106	36.2	GO:0044237	cellular metabolic process
16	GO:0032320	positive regulation of Ras GTPase activity	53	35.96	GO:0032318, GO:0043547	regulation of Ras GTPase activity, positive regulation of GTPase activity
6	GO:0043085	positive regulation of catalytic activity	144	35.74	GO:0050790, GO:0044093	regulation of catalytic activity, positive regulation of molecular function
4	GO:0022613	ribonucleoprotein complex biogenesis	86	35.73	GO:0044085	cellular component biogenesis
11	GO:0009084	glutamine family amino acid biosynthetic process	56	34.84	GO:1901607, GO:0009064	alpha-amino acid biosynthetic process, glutamine family amino acid metabolic process
5	GO:0016052	carbohydrate catabolic process	117	34.8	GO:0005975, GO:1901575	carbohydrate metabolic process, organic substance catabolic process
4	GO:0070271	protein complex biogenesis	152	34.6	GO:0044085	cellular component biogenesis
11	GO:0045892	negative regulation of transcription, DNA-templated	42	34.4	GO:0006355, GO:0010629, GO:1902679, GO:2000113, GO:0006351	regulation of transcription, DNA-templated, negative regulation of gene expression, negative regulation of RNA biosynthetic process, negative regulation of cellular macromolecule biosynthetic process, transcription, DNA-templated
5	GO:0006730	one-carbon metabolic process	39	34.2	GO:0044237, GO:0044763, GO:0044281	cellular metabolic process, single-organism cellular process, small molecule metabolic process
5	GO:0019725	cellular homeostasis	82	33.56	GO:0044763, GO:0042592	single-organism cellular process, homeostatic process
10	GO:0006865	amino acid transport	57	33.52	GO:0046942, GO:0071705	carboxylic acid transport, nitrogen compound transport
5	GO:0071705	nitrogen compound transport	99	33.52	GO:0006810	transport
5	GO:0022402	cell cycle process	67	33.43	GO:0007049, GO:0044763	cell cycle, single-organism cellular process
8	GO:0009451	RNA modification	65	33.16	GO:0043412, GO:0016070	macromolecule modification, RNA metabolic process
6	GO:0006818	hydrogen transport	127	32.72	GO:0044765	single-organism transport
13	GO:0033124	regulation of GTP catabolic process	122	32.57	GO:0033121, GO:0006184, GO:0009118	regulation of purine nucleotide catabolic process, GTP catabolic process, regulation of nucleoside metabolic process
4	GO:0051128	regulation of cellular component organization	105	32.28	GO:0016043, GO:0050789	cellular component organization, regulation of biological process
6	GO:0007156	homophilic cell adhesion via plasma membrane adhesion molecules	32	32	GO:0098742	cell-cell adhesion via plasma-membrane adhesion molecules
9	GO:0034470	ncRNA processing	80	31.9	GO:0034660, GO:0006396	ncRNA metabolic process, RNA processing
6	GO:0030163	protein catabolic process	106	31.78	GO:0009057, GO:0019538	macromolecule catabolic process, protein metabolic process
6	GO:0016053	organic acid biosynthetic process	213	31.73	GO:0044283, GO:1901576, GO:0006082, GO:0044249	small molecule biosynthetic process, organic substance biosynthetic process, organic acid metabolic process, cellular biosynthetic process
9	GO:0046578	regulation of Ras protein signal transduction	88	31.52	GO:0051056, GO:0007265	regulation of small GTPase mediated signal transduction, Ras protein signal transduction
5	GO:0044283	small molecule biosynthetic process	269	31.42	GO:0044711, GO:0044281	single-organism biosynthetic process, small molecule metabolic process
7	GO:0034219	carbohydrate transmembrane transport	32	30.4	GO:0055085, GO:0008643	transmembrane transport, carbohydrate transport
10	GO:0045859	regulation of protein kinase activity	66	30.33	GO:0001932, GO:0043549	regulation of protein phosphorylation, regulation of kinase activity
5	GO:0022900	electron transport chain	50	30.02	GO:0055114, GO:0044763, GO:0006091	oxidation-reduction process, single-organism cellular process, generation of precursor metabolites and energy
8	GO:0006006	glucose metabolic process	53	29.88	GO:0019318	hexose metabolic process
9	GO:0006631	fatty acid metabolic process	44	29.83	GO:0044255, GO:0032787	cellular lipid metabolic process, monocarboxylic acid metabolic process
7	GO:0034762	regulation of transmembrane transport	51	29.75	GO:0051049, GO:0050794, GO:0055085	regulation of transport, regulation of cellular process, transmembrane transport
4	GO:0006979	response to oxidative stress	48	29.68	GO:0006950	response to stress
5	GO:0042127	regulation of cell proliferation	49	29.51	GO:0050794, GO:0008283	regulation of cellular process, cell proliferation
6	GO:0000226	microtubule cytoskeleton organization	45	29.44	GO:0007017, GO:1902589, GO:0007010	microtubule-based process, single-organism organelle organization, cytoskeleton organization
9	GO:0009072	aromatic amino acid family metabolic process	41	29.38	GO:0006520, GO:0006725, GO:1901360	cellular amino acid metabolic process, cellular aromatic compound metabolic process, organic cyclic compound metabolic process
5	GO:0051276	chromosome organization	116	29.32	GO:0006996	organelle organization
6	GO:0006915	apoptotic process	44	29.29	GO:0012501	programmed cell death
10	GO:0006352	DNA-templated transcription, initiation	34	29.2	GO:0006351, GO:0032774	transcription, DNA-templated, RNA biosynthetic process
8	GO:0015074	DNA integration	29	29	GO:0006259	DNA metabolic process
9	GO:0070838	divalent metal ion transport	71	28.84	GO:0072511, GO:0030001	divalent inorganic cation transport, metal ion transport
11	GO:0015988	energy coupled proton transmembrane transport, against electrochemical gradient	48	28.8	GO:1902600	hydrogen ion transmembrane transport
8	GO:0070647	protein modification by small protein conjugation or removal	82	28.56	GO:0006464	cellular protein modification process
4	GO:0050793	regulation of developmental process	90	28.53	GO:0032502, GO:0050789	developmental process, regulation of biological process
7	GO:0032268	regulation of cellular protein metabolic process	140	28.52	GO:0051246, GO:0044267, GO:0031323	regulation of protein metabolic process, cellular protein metabolic process, regulation of cellular metabolic process
11	GO:0006541	glutamine metabolic process	36	28.4	GO:0009064	glutamine family amino acid metabolic process
8	GO:0051603	proteolysis involved in cellular protein catabolic process	79	28.35	GO:0006508, GO:0044257	proteolysis, cellular protein catabolic process
8	GO:0006308	DNA catabolic process	44	28.32	GO:0006259, GO:0034655, GO:0044265	DNA metabolic process, nucleobase-containing compound catabolic process, cellular macromolecule catabolic process
5	GO:0015980	energy derivation by oxidation of organic compounds	107	28.21	GO:0055114, GO:0044763, GO:0006091	oxidation-reduction process, single-organism cellular process, generation of precursor metabolites and energy
9	GO:0000737	DNA catabolic process, endonucleolytic	29	28.2	GO:0090305, GO:0006308	nucleic acid phosphodiester bond hydrolysis, DNA catabolic process
10	GO:0008033	tRNA processing	53	28.16	GO:0034470, GO:0006399	ncRNA processing, tRNA metabolic process
4	GO:0042592	homeostatic process	114	27.81	GO:0065008	regulation of biological quality
5	GO:0009790	embryo development	44	27.8	GO:0044767, GO:0048856, GO:0007275	single-organism developmental process, anatomical structure development, multicellular organismal development
7	GO:0009101	glycoprotein biosynthetic process	57	27.63	GO:1901137, GO:0034645, GO:0009100	carbohydrate derivative biosynthetic process, cellular macromolecule biosynthetic process, glycoprotein metabolic process
6	GO:0016482	cytoplasmic transport	62	27.64	GO:0046907	intracellular transport
12	GO:0000079	regulation of cyclin-dependent protein serine/threonine kinase activity	28	27.36	GO:0051726, GO:0071900	regulation of cell cycle, regulation of protein serine/threonine kinase activity
9	GO:0016570	histone modification	53	27.36	GO:0044710, GO:0016569, GO:1902589, GO:0006464	single-organism metabolic process, covalent chromatin modification, single-organism organelle organization, cellular protein modification process
8	GO:0006417	regulation of translation	48	27.36	GO:0006412, GO:2000112, GO:0032268, GO:0010608	translation, regulation of cellular macromolecule biosynthetic process, regulation of cellular protein metabolic process, posttranscriptional regulation of gene expression
9	GO:0032392	DNA geometric change	46	27.12	GO:0071103	DNA conformation change
12	GO:0006754	ATP biosynthetic process	45	27.08	GO:0009152, GO:0046129, GO:0046034, GO:0009168, GO:0009206	purine ribonucleotide biosynthetic process, purine ribonucleoside biosynthetic process, ATP metabolic process, purine ribonucleoside monophosphate biosynthetic process, purine ribonucleoside triphosphate biosynthetic process
8	GO:0006605	protein targeting	54	27.05	GO:0006886, GO:1902582	intracellular protein transport, single-organism intracellular transport
5	GO:0051049	regulation of transport	83	26.99	GO:0006810, GO:0032879	transport, regulation of localization
10	GO:0035725	sodium ion transmembrane transport	28	26.96	GO:0098662, GO:0034220, GO:0006814	inorganic cation transmembrane transport, ion transmembrane transport, sodium ion transport
9	GO:0006289	nucleotide-excision repair	28	26.8	GO:0006281	DNA repair
11	GO:0009168	purine ribonucleoside monophosphate biosynthetic process	71	26.81	GO:0009127, GO:0009156, GO:0009167	purine nucleoside monophosphate biosynthetic process, ribonucleoside monophosphate biosynthetic process, purine ribonucleoside monophosphate metabolic process
9	GO:0043038	amino acid activation	100	26.76	GO:0006520	cellular amino acid metabolic process
17	GO:0032321	positive regulation of Rho GTPase activity	27	26.6	GO:0032320, GO:0032319	positive regulation of Ras GTPase activity, regulation of Rho GTPase activity
6	GO:0072528	pyrimidine-containing compound biosynthetic process	54	26.57	GO:1901566, GO:0072527, GO:0044271, GO:0018130, GO:1901362	organonitrogen compound biosynthetic process, pyrimidine-containing compound metabolic process, cellular nitrogen compound biosynthetic process, heterocycle biosynthetic process, organic cyclic compound biosynthetic process
9	GO:0046942	carboxylic acid transport	76	26.56	GO:0015711, GO:0015849	organic anion transport, organic acid transport
4	GO:0010033	response to organic substance	71	26.47	GO:0042221	response to chemical
6	GO:0051246	regulation of protein metabolic process	170	26.37	GO:0080090, GO:0019538, GO:0060255	regulation of primary metabolic process, protein metabolic process, regulation of macromolecule metabolic process
15	GO:0032318	regulation of Ras GTPase activity	61	26.14	GO:0043087, GO:0046578	regulation of GTPase activity, regulation of Ras protein signal transduction
6	GO:0033014	tetrapyrrole biosynthetic process	52	26.13	GO:1901566, GO:0019438, GO:0033013, GO:0044271, GO:0018130, GO:1901362	organonitrogen compound biosynthetic process, aromatic compound biosynthetic process, tetrapyrrole metabolic process, cellular nitrogen compound biosynthetic process, heterocycle biosynthetic process, organic cyclic compound biosynthetic process
6	GO:0030036	actin cytoskeleton organization	50	26.11	GO:0030029, GO:1902589, GO:0007010	actin filament-based process, single-organism organelle organization, cytoskeleton organization
6	GO:0005996	monosaccharide metabolic process	100	26.04	GO:0044723	single-organism carbohydrate metabolic process
9	GO:0006265	DNA topological change	26	26	GO:0071103	DNA conformation change
9	GO:0006313	transposition, DNA-mediated	26	26	GO:0044710, GO:0032196, GO:0006310	single-organism metabolic process, transposition, DNA recombination
9	GO:0018212	peptidyl-tyrosine modification	47	25.92	GO:0018193	peptidyl-amino acid modification
11	GO:0006400	tRNA modification	38	25.8	GO:0008033, GO:0009451	tRNA processing, RNA modification
13	GO:0015986	ATP synthesis coupled proton transport	33	25.8	GO:0015985, GO:0006754	energy coupled proton transport, down electrochemical gradient, ATP biosynthetic process
10	GO:0035023	regulation of Rho protein signal transduction	45	25.74	GO:0007266, GO:0046578	Rho protein signal transduction, regulation of Ras protein signal transduction
7	GO:0006030	chitin metabolic process	30	25.6	GO:0006022, GO:1901071	aminoglycan metabolic process, glucosamine-containing compound metabolic process
9	GO:0006575	cellular modified amino acid metabolic process	74	25.2	GO:0006520	cellular amino acid metabolic process
9	GO:0006094	gluconeogenesis	25	25	GO:0019319, GO:0006006	hexose biosynthetic process, glucose metabolic process
6	GO:0070085	glycosylation	60	24.98	GO:0044723	single-organism carbohydrate metabolic process
5	GO:0070925	organelle assembly	49	24.89	GO:0006996, GO:0022607	organelle organization, cellular component assembly
9	GO:0042451	purine nucleoside biosynthetic process	87	24.89	GO:0042278, GO:0072522, GO:0009163	purine nucleoside metabolic process, purine-containing compound biosynthetic process, nucleoside biosynthetic process
7	GO:0006779	porphyrin-containing compound biosynthetic process	34	24.88	GO:0006778, GO:0033014, GO:0051188	porphyrin-containing compound metabolic process, tetrapyrrole biosynthetic process, cofactor biosynthetic process
10	GO:0042398	cellular modified amino acid biosynthetic process	46	24.72	GO:0006575, GO:0008652	cellular modified amino acid metabolic process, cellular amino acid biosynthetic process
7	GO:0046390	ribose phosphate biosynthetic process	133	24.48	GO:0019693, GO:0090407, GO:1901137	ribose phosphate metabolic process, organophosphate biosynthetic process, carbohydrate derivative biosynthetic process
7	GO:0022904	respiratory electron transport chain	34	24.43	GO:0022900, GO:0045333	electron transport chain, cellular respiration
4	GO:0070887	cellular response to chemical stimulus	94	24.4	GO:0042221, GO:0051716	response to chemical, cellular response to stimulus
5	GO:0000278	mitotic cell cycle	57	24.25	GO:0007049	cell cycle
6	GO:0048468	cell development	65	24.17	GO:0048856, GO:0048869, GO:0030154	anatomical structure development, cellular developmental process, cell differentiation
4	GO:0051239	regulation of multicellular organismal process	75	24.15	GO:0050789	regulation of biological process
4	GO:0030030	cell projection organization	58	24.12	GO:0016043, GO:0044763	cellular component organization, single-organism cellular process
7	GO:0043413	macromolecule glycosylation	50	24.03	GO:0043412, GO:0070085	macromolecule modification, glycosylation
11	GO:0071900	regulation of protein serine/threonine kinase activity	46	24	GO:0045859	regulation of protein kinase activity
8	GO:0043401	steroid hormone mediated signaling pathway	24	24	GO:0071383, GO:0009755	cellular response to steroid hormone stimulus, hormone-mediated signaling pathway
10	GO:0006364	rRNA processing	32	24	GO:0016072, GO:0034470, GO:0042254	rRNA metabolic process, ncRNA processing, ribosome biogenesis
10	GO:0009190	cyclic nucleotide biosynthetic process	38	23.99	GO:0009187, GO:0009165	cyclic nucleotide metabolic process, nucleotide biosynthetic process
8	GO:0009163	nucleoside biosynthetic process	120	23.95	GO:1901566, GO:0009116, GO:1901659, GO:1901137, GO:0034654	organonitrogen compound biosynthetic process, nucleoside metabolic process, glycosyl compound biosynthetic process, carbohydrate derivative biosynthetic process, nucleobase-containing compound biosynthetic process
8	GO:2000113	negative regulation of cellular macromolecule biosynthetic process	50	23.9	GO:0031327, GO:0010558, GO:2000112, GO:0034645	negative regulation of cellular biosynthetic process, negative regulation of macromolecule biosynthetic process, regulation of cellular macromolecule biosynthetic process, cellular macromolecule biosynthetic process
4	GO:1902580	single-organism cellular localization	59	23.88	GO:1902578, GO:0051641	single-organism localization, cellular localization
8	GO:0007265	Ras protein signal transduction	91	23.78	GO:0007264	small GTPase mediated signal transduction
6	GO:1901071	glucosamine-containing compound metabolic process	44	23.76	GO:0006040	amino sugar metabolic process
8	GO:0046488	phosphatidylinositol metabolic process	36	23.74	GO:0006650	glycerophospholipid metabolic process
10	GO:0009156	ribonucleoside monophosphate biosynthetic process	90	23.69	GO:0009124, GO:0009161	nucleoside monophosphate biosynthetic process, ribonucleoside monophosphate metabolic process
8	GO:0043648	dicarboxylic acid metabolic process	48	23.64	GO:0019752	carboxylic acid metabolic process
8	GO:0015711	organic anion transport	90	23.62	GO:0006820, GO:0071702	anion transport, organic substance transport
7	GO:0043632	modification-dependent macromolecule catabolic process	75	23.59	GO:0044265	cellular macromolecule catabolic process
6	GO:0043414	macromolecule methylation	57	23.52	GO:0044260, GO:0043412, GO:0032259	cellular macromolecule metabolic process, macromolecule modification, methylation
4	GO:0044093	positive regulation of molecular function	146	23.26	GO:0065009	regulation of molecular function
2	GO:0002376	immune system process	53	23.23	GO:0008150	biological_process
5	GO:0006022	aminoglycan metabolic process	65	23.06	GO:1901135, GO:1901564, GO:0043170	carbohydrate derivative metabolic process, organonitrogen compound metabolic process, macromolecule metabolic process
6	GO:0006002	fructose 6-phosphate metabolic process	23	23	GO:1901135, GO:0006796, GO:0019637	carbohydrate derivative metabolic process, phosphate-containing compound metabolic process, organophosphate metabolic process
10	GO:0006221	pyrimidine nucleotide biosynthetic process	41	22.83	GO:0009165, GO:0072528, GO:0006220	nucleotide biosynthetic process, pyrimidine-containing compound biosynthetic process, pyrimidine nucleotide metabolic process
7	GO:0016055	Wnt signaling pathway	22	22.84	GO:0007166	cell surface receptor signaling pathway
9	GO:0001932	regulation of protein phosphorylation	73	22.84	GO:0031399, GO:0006468, GO:0042325	regulation of protein modification process, protein phosphorylation, regulation of phosphorylation
11	GO:0045893	positive regulation of transcription, DNA-templated	32	22.72	GO:0031328, GO:0051254, GO:0010628, GO:0006355, GO:1902680, GO:0010557, GO:0006351	positive regulation of cellular biosynthetic process, positive regulation of RNA metabolic process, positive regulation of gene expression, regulation of transcription, DNA-templated, positive regulation of RNA biosynthetic process, positive regulation of macromolecule biosynthetic process, transcription, DNA-templated
7	GO:0071806	protein transmembrane transport	31	22.44	GO:0055085, GO:0015031	transmembrane transport, protein transport
4	GO:0009888	tissue development	60	22.43	GO:0048856	anatomical structure development
7	GO:0031328	positive regulation of cellular biosynthetic process	47	22.41	GO:0031325, GO:0031326, GO:0009891, GO:0044249	positive regulation of cellular metabolic process, regulation of cellular biosynthetic process, positive regulation of biosynthetic process, cellular biosynthetic process
8	GO:0051260	protein homooligomerization	24	22.4	GO:0051259	protein oligomerization
7	GO:0010629	negative regulation of gene expression	45	22.32	GO:0010605, GO:0010467, GO:0010468	negative regulation of macromolecule metabolic process, gene expression, regulation of gene expression
6	GO:0016051	carbohydrate biosynthetic process	66	22.02	GO:0044711, GO:1901576, GO:0044723	single-organism biosynthetic process, organic substance biosynthetic process, single-organism carbohydrate metabolic process
9	GO:0009252	peptidoglycan biosynthetic process	22	22	GO:0044038, GO:0009273, GO:0000270, GO:0044763, GO:0006024	cell wall macromolecule biosynthetic process, peptidoglycan-based cell wall biogenesis, peptidoglycan metabolic process, single-organism cellular process, glycosaminoglycan biosynthetic process
13	GO:0006098	pentose-phosphate shunt	22	22	GO:0006007, GO:0006740	glucose catabolic process, NADPH regeneration
7	GO:0042981	regulation of apoptotic process	30	21.82	GO:0043067, GO:0006915	regulation of programmed cell death, apoptotic process
8	GO:0090501	RNA phosphodiester bond hydrolysis	29	21.6	GO:0090305, GO:0016070	nucleic acid phosphodiester bond hydrolysis, RNA metabolic process
7	GO:0042364	water-soluble vitamin biosynthetic process	40	21.6	GO:0009110, GO:0006767	vitamin biosynthetic process, water-soluble vitamin metabolic process
6	GO:0006644	phospholipid metabolic process	62	21.46	GO:0006796, GO:0044255, GO:0019637	phosphate-containing compound metabolic process, cellular lipid metabolic process, organophosphate metabolic process
5	GO:0072527	pyrimidine-containing compound metabolic process	65	21.44	GO:0034641, GO:1901564, GO:0046483, GO:1901360	cellular nitrogen compound metabolic process, organonitrogen compound metabolic process, heterocycle metabolic process, organic cyclic compound metabolic process
7	GO:0008654	phospholipid biosynthetic process	38	21.3	GO:0008610, GO:0090407, GO:0006644, GO:0044249	lipid biosynthetic process, organophosphate biosynthetic process, phospholipid metabolic process, cellular biosynthetic process
12	GO:0045944	positive regulation of transcription from RNA polymerase II promoter	22	21.2	GO:0006366, GO:0006357, GO:0045893	transcription from RNA polymerase II promoter, regulation of transcription from RNA polymerase II promoter, positive regulation of transcription, DNA-templated
6	GO:0008285	negative regulation of cell proliferation	23	21.08	GO:0008283, GO:0042127, GO:0048523	cell proliferation, regulation of cell proliferation, negative regulation of cellular process
6	GO:0009432	SOS response	21	21	GO:0033554, GO:0031668	cellular response to stress, cellular response to extracellular stimulus
8	GO:0008360	regulation of cell shape	21	21	GO:0065008, GO:0022604	regulation of biological quality, regulation of cell morphogenesis
9	GO:0046854	phosphatidylinositol phosphorylation	21	21	GO:0046488, GO:0046834	phosphatidylinositol metabolic process, lipid phosphorylation
10	GO:1902679	negative regulation of RNA biosynthetic process	42	21	GO:0031327, GO:0010558, GO:0051253, GO:0032774, GO:2001141	negative regulation of cellular biosynthetic process, negative regulation of macromolecule biosynthetic process, negative regulation of RNA metabolic process, RNA biosynthetic process, regulation of RNA biosynthetic process
5	GO:0007267	cell-cell signaling	51	20.73	GO:0044700, GO:0007154	single organism signaling, cell communication
6	GO:0031325	positive regulation of cellular metabolic process	85	20.71	GO:0044237, GO:0048522, GO:0009893, GO:0031323	cellular metabolic process, positive regulation of cellular process, positive regulation of metabolic process, regulation of cellular metabolic process
8	GO:0006071	glycerol metabolic process	23	20.6	GO:0019400	alditol metabolic process
5	GO:0098742	cell-cell adhesion via plasma-membrane adhesion molecules	34	20.52	GO:0098609	cell-cell adhesion
4	GO:0032879	regulation of localization	94	20.42	GO:0050789, GO:0051179	regulation of biological process, localization
9	GO:0043549	regulation of kinase activity	69	20.4	GO:0051338, GO:0042325	regulation of transferase activity, regulation of phosphorylation
8	GO:0015698	inorganic anion transport	38	20.32	GO:0006820	anion transport
8	GO:0007420	brain development	33	20.24	GO:0048513, GO:0044767, GO:0007417	organ development, single-organism developmental process, central nervous system development
6	GO:0000902	cell morphogenesis	67	20.17	GO:0032989	cellular component morphogenesis
7	GO:0022618	ribonucleoprotein complex assembly	39	20.14	GO:0022613, GO:0071826, GO:0034622	ribonucleoprotein complex biogenesis, ribonucleoprotein complex subunit organization, cellular macromolecular complex assembly
8	GO:0009118	regulation of nucleoside metabolic process	124	20.12	GO:0009116, GO:0019219	nucleoside metabolic process, regulation of nucleobase-containing compound metabolic process
5	GO:0012501	programmed cell death	46	20.01	GO:0008219	cell death
11	GO:0006334	nucleosome assembly	20	20	GO:0034728, GO:0031497, GO:0006461, GO:0065004	nucleosome organization, chromatin assembly, protein complex assembly, protein-DNA complex assembly
11	GO:0033121	regulation of purine nucleotide catabolic process	123	19.76	GO:1900542, GO:0006195, GO:0030811	regulation of purine nucleotide metabolic process, purine nucleotide catabolic process, regulation of nucleotide catabolic process
2	GO:0040007	growth	46	19.72	GO:0008150	biological_process
6	GO:0010605	negative regulation of macromolecule metabolic process	65	19.55	GO:0009892, GO:0043170, GO:0060255	negative regulation of metabolic process, macromolecule metabolic process, regulation of macromolecule metabolic process
12	GO:0016573	histone acetylation	21	19.49	GO:0018393, GO:0016570	internal peptidyl-lysine acetylation, histone modification
11	GO:0009067	aspartate family amino acid biosynthetic process	38	19.41	GO:0009066, GO:1901607	aspartate family amino acid metabolic process, alpha-amino acid biosynthetic process
6	GO:0006325	chromatin organization	83	19.35	GO:0051276, GO:0043933, GO:0016043	chromosome organization, macromolecular complex subunit organization, cellular component organization
11	GO:0006536	glutamate metabolic process	26	19.32	GO:0043648, GO:0009064	dicarboxylic acid metabolic process, glutamine family amino acid metabolic process
11	GO:0009220	pyrimidine ribonucleotide biosynthetic process	29	19.32	GO:0009260, GO:0006221, GO:0009218	ribonucleotide biosynthetic process, pyrimidine nucleotide biosynthetic process, pyrimidine ribonucleotide metabolic process
7	GO:0009967	positive regulation of signal transduction	36	19.32	GO:0048584, GO:0023056, GO:0010647, GO:0009966, GO:0007165	positive regulation of response to stimulus, positive regulation of signaling, positive regulation of cell communication, regulation of signal transduction, signal transduction
8	GO:0031399	regulation of protein modification process	90	19.26	GO:0032268, GO:0006464	regulation of cellular protein metabolic process, cellular protein modification process
7	GO:0051259	protein oligomerization	30	19.24	GO:0006461	protein complex assembly
5	GO:0071310	cellular response to organic substance	58	19.16	GO:0070887, GO:0010033	cellular response to chemical stimulus, response to organic substance
8	GO:0072511	divalent inorganic cation transport	74	19.1	GO:0006812	cation transport
6	GO:0007268	synaptic transmission	35	19.09	GO:0023052, GO:0007267	signaling, cell-cell signaling
6	GO:1903047	mitotic cell cycle process	43	19.05	GO:0022402, GO:0000278	cell cycle process, mitotic cell cycle
6	GO:0006003	fructose 2,6-bisphosphate metabolic process	19	19	GO:1901135, GO:0006796, GO:0019637	carbohydrate derivative metabolic process, phosphate-containing compound metabolic process, organophosphate metabolic process
8	GO:0006000	fructose metabolic process	19	19	GO:0019318	hexose metabolic process
10	GO:0000413	protein peptidyl-prolyl isomerization	19	19	GO:0018208	peptidyl-proline modification
7	GO:0019220	regulation of phosphate metabolic process	214	18.97	GO:0006796, GO:0051174	phosphate-containing compound metabolic process, regulation of phosphorus metabolic process
6	GO:0016477	cell migration	31	18.89	GO:0048870	cell motility
8	GO:0048699	generation of neurons	50	18.8	GO:0022008	neurogenesis
5	GO:0006040	amino sugar metabolic process	53	18.7	GO:1901135	carbohydrate derivative metabolic process
9	GO:0016072	rRNA metabolic process	38	18.6	GO:0034660	ncRNA metabolic process
7	GO:0009887	organ morphogenesis	46	18.46	GO:0044767, GO:0009653, GO:0048513	single-organism developmental process, anatomical structure morphogenesis, organ development
9	GO:0006821	chloride transport	20	18.4	GO:0015698	inorganic anion transport
7	GO:0010608	posttranscriptional regulation of gene expression	54	18.35	GO:0010468	regulation of gene expression
5	GO:0048646	anatomical structure formation involved in morphogenesis	46	18.22	GO:0009653, GO:0032502	anatomical structure morphogenesis, developmental process
7	GO:0006650	glycerophospholipid metabolic process	42	18.14	GO:0006644, GO:0046486	phospholipid metabolic process, glycerolipid metabolic process
4	GO:0007059	chromosome segregation	30	18.11	GO:0044763	single-organism cellular process
7	GO:0007417	central nervous system development	39	18.04	GO:0048731, GO:0007399	system development, nervous system development
7	GO:0000270	peptidoglycan metabolic process	30	18	GO:0030203	glycosaminoglycan metabolic process
14	GO:0042777	plasma membrane ATP synthesis coupled proton transport	18	18	GO:0015986	ATP synthesis coupled proton transport
12	GO:0009435	NAD biosynthetic process	18	18	GO:0019359, GO:0019674	nicotinamide nucleotide biosynthetic process, NAD metabolic process
12	GO:0000122	negative regulation of transcription from RNA polymerase II promoter	18	18	GO:0006357, GO:0006366, GO:0045892	regulation of transcription from RNA polymerase II promoter, transcription from RNA polymerase II promoter, negative regulation of transcription, DNA-templated
9	GO:0001731	formation of translation preinitiation complex	18	18	GO:0006413, GO:0022618	translational initiation, ribonucleoprotein complex assembly
8	GO:0042325	regulation of phosphorylation	80	17.95	GO:0016310, GO:0019220	phosphorylation, regulation of phosphate metabolic process
10	GO:0030833	regulation of actin filament polymerization	20	17.89	GO:0008064, GO:0032271, GO:0030041	regulation of actin polymerization or depolymerization, regulation of protein polymerization, actin filament polymerization
4	GO:0032196	transposition	31	17.88	GO:0044763	single-organism cellular process
7	GO:0007067	mitotic nuclear division	26	17.76	GO:1902589, GO:0022402, GO:1903047, GO:0000278, GO:0000280	single-organism organelle organization, cell cycle process, mitotic cell cycle process, mitotic cell cycle, nuclear division
6	GO:0042559	pteridine-containing compound biosynthetic process	33	17.64	GO:1901566, GO:0042558, GO:0019438, GO:0044271, GO:0018130, GO:1901362	organonitrogen compound biosynthetic process, pteridine-containing compound metabolic process, aromatic compound biosynthetic process, cellular nitrogen compound biosynthetic process, heterocycle biosynthetic process, organic cyclic compound biosynthetic process
7	GO:0010628	positive regulation of gene expression	36	17.63	GO:0010467, GO:0010604, GO:0010468	gene expression, positive regulation of macromolecule metabolic process, regulation of gene expression
9	GO:0006446	regulation of translational initiation	18	17.6	GO:0006413, GO:0006417	translational initiation, regulation of translation
6	GO:0010604	positive regulation of macromolecule metabolic process	83	17.43	GO:0043170, GO:0009893, GO:0060255	macromolecule metabolic process, positive regulation of metabolic process, regulation of macromolecule metabolic process
10	GO:0046132	pyrimidine ribonucleoside biosynthetic process	27	17.32	GO:0046131, GO:0042455, GO:0046134	pyrimidine ribonucleoside metabolic process, ribonucleoside biosynthetic process, pyrimidine nucleoside biosynthetic process
7	GO:0009968	negative regulation of signal transduction	40	17.28	GO:0048585, GO:0023057, GO:0007165, GO:0009966, GO:0010648	negative regulation of response to stimulus, negative regulation of signaling, signal transduction, regulation of signal transduction, negative regulation of cell communication
10	GO:1901606	alpha-amino acid catabolic process	44	17.26	GO:1901605, GO:0009063	alpha-amino acid metabolic process, cellular amino acid catabolic process
3	GO:0009605	response to external stimulus	86	17.24	GO:0050896	response to stimulus
10	GO:0006826	iron ion transport	18	17.2	GO:0000041	transition metal ion transport
8	GO:0009236	cobalamin biosynthetic process	17	17	GO:0033014, GO:0009235, GO:0042364	tetrapyrrole biosynthetic process, cobalamin metabolic process, water-soluble vitamin biosynthetic process
11	GO:0006556	S-adenosylmethionine biosynthetic process	17	17	GO:0009108, GO:0046500, GO:0046129, GO:0042398, GO:0044272	coenzyme biosynthetic process, S-adenosylmethionine metabolic process, purine ribonucleoside biosynthetic process, cellular modified amino acid biosynthetic process, sulfur compound biosynthetic process
13	GO:0006189	'de novo' IMP biosynthetic process	17	17	GO:0006188	IMP biosynthetic process
7	GO:0044257	cellular protein catabolic process	79	17.01	GO:0044267, GO:0044265, GO:0030163	cellular protein metabolic process, cellular macromolecule catabolic process, protein catabolic process
12	GO:0009086	methionine biosynthetic process	22	16.95	GO:0009067, GO:0000097, GO:0006555	aspartate family amino acid biosynthetic process, sulfur amino acid biosynthetic process, methionine metabolic process
8	GO:0000165	MAPK cascade	30	16.89	GO:0023014, GO:0035556	signal transduction by phosphorylation, intracellular signal transduction
11	GO:0009206	purine ribonucleoside triphosphate biosynthetic process	46	16.85	GO:0009145, GO:0009205, GO:0009201	purine nucleoside triphosphate biosynthetic process, purine ribonucleoside triphosphate metabolic process, ribonucleoside triphosphate biosynthetic process
11	GO:0000209	protein polyubiquitination	14	16.83	GO:0016567	protein ubiquitination
12	GO:0006119	oxidative phosphorylation	24	16.83	GO:0016310, GO:0046034, GO:0006091	phosphorylation, ATP metabolic process, generation of precursor metabolites and energy
12	GO:0000398	mRNA splicing, via spliceosome	19	16.76	GO:0000377, GO:0006397	RNA splicing, via transesterification reactions with bulged adenosine as nucleophile, mRNA processing
11	GO:0006879	cellular iron ion homeostasis	17	16.6	GO:0046916, GO:0055072	cellular transition metal ion homeostasis, iron ion homeostasis
6	GO:0009100	glycoprotein metabolic process	57	16.58	GO:1901135, GO:0019538, GO:0044260	carbohydrate derivative metabolic process, protein metabolic process, cellular macromolecule metabolic process
16	GO:0032319	regulation of Rho GTPase activity	28	16.56	GO:0032318, GO:0035023	regulation of Ras GTPase activity, regulation of Rho protein signal transduction
10	GO:0009069	serine family amino acid metabolic process	31	16.5	GO:1901605	alpha-amino acid metabolic process
5	GO:0033013	tetrapyrrole metabolic process	54	16.49	GO:1901564, GO:0046483, GO:0006725, GO:1901360	organonitrogen compound metabolic process, heterocycle metabolic process, cellular aromatic compound metabolic process, organic cyclic compound metabolic process
8	GO:0016569	covalent chromatin modification	53	16.42	GO:0016568	chromatin modification
5	GO:0031668	cellular response to extracellular stimulus	37	16.39	GO:0071496, GO:0007154, GO:0051716, GO:0009991	cellular response to external stimulus, cell communication, cellular response to stimulus, response to extracellular stimulus
10	GO:0006633	fatty acid biosynthetic process	19	16.36	GO:0008610, GO:0072330, GO:0006631	lipid biosynthetic process, monocarboxylic acid biosynthetic process, fatty acid metabolic process
7	GO:0016568	chromatin modification	61	16.26	GO:0006325	chromatin organization
7	GO:0007167	enzyme linked receptor protein signaling pathway	39	16.24	GO:0007166	cell surface receptor signaling pathway
3	GO:0044702	single organism reproductive process	33	16.21	GO:0044699, GO:0022414	single-organism process, reproductive process
9	GO:0007266	Rho protein signal transduction	45	16.16	GO:0007265	Ras protein signal transduction
5	GO:0030031	cell projection assembly	32	16.08	GO:0022607, GO:0030030	cellular component assembly, cell projection organization
10	GO:0009127	purine nucleoside monophosphate biosynthetic process	71	16.08	GO:0009124, GO:0009126	nucleoside monophosphate biosynthetic process, purine nucleoside monophosphate metabolic process
10	GO:0046496	nicotinamide nucleotide metabolic process	45	16.07	GO:0019362	pyridine nucleotide metabolic process
7	GO:0006024	glycosaminoglycan biosynthetic process	26	16	GO:0006023, GO:0030203	aminoglycan biosynthetic process, glycosaminoglycan metabolic process
10	GO:0006270	DNA replication initiation	16	16	GO:0006259, GO:0006261	DNA metabolic process, DNA-dependent DNA replication
12	GO:0006537	glutamate biosynthetic process	16	16	GO:0043650, GO:0009084, GO:0006536	dicarboxylic acid biosynthetic process, glutamine family amino acid biosynthetic process, glutamate metabolic process
4	GO:0003008	system process	57	16.01	GO:0044707	single-multicellular organism process
6	GO:0006869	lipid transport	23	15.96	GO:0044765, GO:0010876, GO:0071702	single-organism transport, lipid localization, organic substance transport
4	GO:0006952	defense response	24	15.95	GO:0006950	response to stress
6	GO:0015849	organic acid transport	76	15.94	GO:0044765, GO:0071702	single-organism transport, organic substance transport
2	GO:0022414	reproductive process	37	15.87	GO:0008150	biological_process
4	GO:0030029	actin filament-based process	51	15.87	GO:0044763	single-organism cellular process
9	GO:0009187	cyclic nucleotide metabolic process	40	15.83	GO:0009117	nucleotide metabolic process
4	GO:0008219	cell death	49	15.78	GO:0016265, GO:0044763	death, single-organism cellular process
5	GO:2000026	regulation of multicellular organismal development	53	15.73	GO:0007275, GO:0051239, GO:0050793	multicellular organismal development, regulation of multicellular organismal process, regulation of developmental process
7	GO:0048858	cell projection morphogenesis	42	15.67	GO:0000902, GO:0032990, GO:0030030	cell morphogenesis, cell part morphogenesis, cell projection organization
7	GO:0010558	negative regulation of macromolecule biosynthetic process	52	15.66	GO:0009059, GO:0009890, GO:0010605, GO:0010556	macromolecule biosynthetic process, negative regulation of biosynthetic process, negative regulation of macromolecule metabolic process, regulation of macromolecule biosynthetic process
5	GO:0042558	pteridine-containing compound metabolic process	45	15.59	GO:1901564, GO:0046483, GO:0006725, GO:1901360	organonitrogen compound metabolic process, heterocycle metabolic process, cellular aromatic compound metabolic process, organic cyclic compound metabolic process
9	GO:0043650	dicarboxylic acid biosynthetic process	26	15.6	GO:0043648, GO:0046394	dicarboxylic acid metabolic process, carboxylic acid biosynthetic process
8	GO:0019319	hexose biosynthetic process	26	15.6	GO:0046364, GO:0019318	monosaccharide biosynthetic process, hexose metabolic process
7	GO:0031327	negative regulation of cellular biosynthetic process	51	15.49	GO:0044249, GO:0031326, GO:0009890, GO:0031324	cellular biosynthetic process, regulation of cellular biosynthetic process, negative regulation of biosynthetic process, negative regulation of cellular metabolic process
5	GO:0006914	autophagy	22	15.48	GO:0044248	cellular catabolic process
11	GO:0015985	energy coupled proton transport, down electrochemical gradient	33	15.48	GO:1902600	hydrogen ion transmembrane transport
10	GO:0006760	folic acid-containing compound metabolic process	29	15.32	GO:0042558, GO:0006575, GO:0006732, GO:1901605	pteridine-containing compound metabolic process, cellular modified amino acid metabolic process, coenzyme metabolic process, alpha-amino acid metabolic process
6	GO:0006778	porphyrin-containing compound metabolic process	35	15.29	GO:0033013, GO:0051186	tetrapyrrole metabolic process, cofactor metabolic process
10	GO:0009066	aspartate family amino acid metabolic process	44	15.25	GO:1901605	alpha-amino acid metabolic process
9	GO:0001510	RNA methylation	22	15.23	GO:0043414, GO:0009451	macromolecule methylation, RNA modification
6	GO:0031324	negative regulation of cellular metabolic process	67	15.17	GO:0009892, GO:0044237, GO:0048523, GO:0031323	negative regulation of metabolic process, cellular metabolic process, negative regulation of cellular process, regulation of cellular metabolic process
11	GO:0006555	methionine metabolic process	27	15.17	GO:0000096, GO:0009066	sulfur amino acid metabolic process, aspartate family amino acid metabolic process
9	GO:0009063	cellular amino acid catabolic process	52	15.16	GO:0006520, GO:1901565, GO:0046395	cellular amino acid metabolic process, organonitrogen compound catabolic process, carboxylic acid catabolic process
9	GO:0006220	pyrimidine nucleotide metabolic process	45	15.14	GO:0072527, GO:0009117	pyrimidine-containing compound metabolic process, nucleotide metabolic process
6	GO:0045595	regulation of cell differentiation	49	15.12	GO:0050794, GO:0050793, GO:0030154	regulation of cellular process, regulation of developmental process, cell differentiation
7	GO:0022604	regulation of cell morphogenesis	33	15.1	GO:0050794, GO:0022603, GO:0051128, GO:0000902	regulation of cellular process, regulation of anatomical structure morphogenesis, regulation of cellular component organization, cell morphogenesis
9	GO:0009124	nucleoside monophosphate biosynthetic process	94	15.08	GO:1901293, GO:0009123	nucleoside phosphate biosynthetic process, nucleoside monophosphate metabolic process
5	GO:0060429	epithelium development	43	15.03	GO:0009888	tissue development
7	GO:0007016	cytoskeletal anchoring at plasma membrane	15	15	GO:1902589, GO:0032507, GO:0007010	single-organism organelle organization, maintenance of protein location in cell, cytoskeleton organization
17	GO:0032851	positive regulation of Rab GTPase activity	15	15	GO:0032320, GO:0032313	positive regulation of Ras GTPase activity, regulation of Rab GTPase activity
12	GO:0006542	glutamine biosynthetic process	15	15	GO:0006541, GO:0009084	glutamine metabolic process, glutamine family amino acid biosynthetic process
9	GO:0051254	positive regulation of RNA metabolic process	33	14.95	GO:0016070, GO:0045935, GO:0010604, GO:0051252	RNA metabolic process, positive regulation of nucleobase-containing compound metabolic process, positive regulation of macromolecule metabolic process, regulation of RNA metabolic process
7	GO:0010557	positive regulation of macromolecule biosynthetic process	41	14.88	GO:0009891, GO:0009059, GO:0010604, GO:0010556	positive regulation of biosynthetic process, macromolecule biosynthetic process, positive regulation of macromolecule metabolic process, regulation of macromolecule biosynthetic process
11	GO:0019674	NAD metabolic process	22	14.8	GO:0046496	nicotinamide nucleotide metabolic process
7	GO:0006072	glycerol-3-phosphate metabolic process	15	14.8	GO:0052646	alditol phosphate metabolic process
13	GO:0042773	ATP synthesis coupled electron transport	16	14.72	GO:0006119, GO:0022904	oxidative phosphorylation, respiratory electron transport chain
5	GO:0032989	cellular component morphogenesis	73	14.68	GO:0009653, GO:0048869, GO:0016043	anatomical structure morphogenesis, cellular developmental process, cellular component organization
6	GO:0033365	protein localization to organelle	58	14.67	GO:0034613	cellular protein localization
5	GO:0048870	cell motility	41	14.65	GO:0051674, GO:0006928, GO:0040011	localization of cell, cellular component movement, locomotion
6	GO:0006767	water-soluble vitamin metabolic process	44	14.64	GO:0006766	vitamin metabolic process
6	GO:0010647	positive regulation of cell communication	41	14.59	GO:0048522, GO:0010646, GO:0007154	positive regulation of cellular process, regulation of cell communication, cell communication
9	GO:0045047	protein targeting to ER	20	14.56	GO:1902580, GO:0006605, GO:0072599, GO:0070972, GO:0016482	single-organism cellular localization, protein targeting, establishment of protein localization to endoplasmic reticulum, protein localization to endoplasmic reticulum, cytoplasmic transport
9	GO:0000041	transition metal ion transport	25	14.52	GO:0030001	metal ion transport
9	GO:0000096	sulfur amino acid metabolic process	33	14.46	GO:0006520, GO:0006790	cellular amino acid metabolic process, sulfur compound metabolic process
10	GO:0010951	negative regulation of endopeptidase activity	17	14.44	GO:0052548, GO:0010466	regulation of endopeptidase activity, negative regulation of peptidase activity
11	GO:0009396	folic acid-containing compound biosynthetic process	18	14.4	GO:0009108, GO:0006760, GO:0042398, GO:1901607, GO:0042559	coenzyme biosynthetic process, folic acid-containing compound metabolic process, cellular modified amino acid biosynthetic process, alpha-amino acid biosynthetic process, pteridine-containing compound biosynthetic process
7	GO:0009755	hormone-mediated signaling pathway	24	14.4	GO:0032870, GO:0007165	cellular response to hormone stimulus, signal transduction
7	GO:0071383	cellular response to steroid hormone stimulus	24	14.4	GO:0071396, GO:0048545, GO:0032870, GO:0071407	cellular response to lipid, response to steroid hormone, cellular response to hormone stimulus, cellular response to organic cyclic compound
6	GO:1901659	glycosyl compound biosynthetic process	120	14.37	GO:0044711, GO:1901576, GO:1901137, GO:1901657	single-organism biosynthetic process, organic substance biosynthetic process, carbohydrate derivative biosynthetic process, glycosyl compound metabolic process
7	GO:0008299	isoprenoid biosynthetic process	16	14.36	GO:0008610, GO:0006720, GO:0044249	lipid biosynthetic process, isoprenoid metabolic process, cellular biosynthetic process
3	GO:0006955	immune response	29	14.35	GO:0002376, GO:0050896	immune system process, response to stimulus
2	GO:0040011	locomotion	60	14.34	GO:0008150	biological_process
11	GO:0006544	glycine metabolic process	21	14.28	GO:0009069	serine family amino acid metabolic process
9	GO:0006007	glucose catabolic process	23	14.2	GO:0006006, GO:0019320	glucose metabolic process, hexose catabolic process
4	GO:0040008	regulation of growth	34	14.18	GO:0040007, GO:0050789	growth, regulation of biological process
9	GO:0042384	cilium assembly	18	14.16	GO:0044782, GO:0030031, GO:0060271, GO:0070925, GO:0010927	cilium organization, cell projection assembly, cilium morphogenesis, organelle assembly, cellular component assembly involved in morphogenesis
9	GO:0030041	actin filament polymerization	23	14.09	GO:0008154, GO:0051258	actin polymerization or depolymerization, protein polymerization
12	GO:0006171	cAMP biosynthetic process	17	14.08	GO:0052652, GO:0009152, GO:0046058	cyclic purine nucleotide metabolic process, purine ribonucleotide biosynthetic process, cAMP metabolic process
7	GO:0007423	sensory organ development	31	14.03	GO:0048513, GO:0044767	organ development, single-organism developmental process
9	GO:0006284	base-excision repair	14	14	GO:0006281	DNA repair
8	GO:0032270	positive regulation of cellular protein metabolic process	50	14	GO:0044267, GO:0051247, GO:0031325, GO:0032268	cellular protein metabolic process, positive regulation of protein metabolic process, positive regulation of cellular metabolic process, regulation of cellular protein metabolic process
16	GO:0032313	regulation of Rab GTPase activity	20	14	GO:0032318, GO:0032483	regulation of Ras GTPase activity, regulation of Rab protein signal transduction
7	GO:0006044	N-acetylglucosamine metabolic process	14	14	GO:1901071	glucosamine-containing compound metabolic process
9	GO:0090502	RNA phosphodiester bond hydrolysis, endonucleolytic	14	14	GO:0090501	RNA phosphodiester bond hydrolysis
10	GO:1900542	regulation of purine nucleotide metabolic process	130	13.9	GO:0006140, GO:0006163	regulation of nucleotide metabolic process, purine nucleotide metabolic process
6	GO:0072525	pyridine-containing compound biosynthetic process	32	13.86	GO:0072524, GO:1901566, GO:0044271, GO:0018130, GO:1901362	pyridine-containing compound metabolic process, organonitrogen compound biosynthetic process, cellular nitrogen compound biosynthetic process, heterocycle biosynthetic process, organic cyclic compound biosynthetic process
8	GO:0007169	transmembrane receptor protein tyrosine kinase signaling pathway	21	13.87	GO:0007167	enzyme linked receptor protein signaling pathway
7	GO:0072594	establishment of protein localization to organelle	43	13.85	GO:0045184, GO:0033365	establishment of protein localization, protein localization to organelle
5	GO:0009273	peptidoglycan-based cell wall biogenesis	23	13.8	GO:0042546	cell wall biogenesis
5	GO:0009408	response to heat	15	13.8	GO:0006950, GO:0009266	response to stress, response to temperature stimulus
6	GO:0009891	positive regulation of biosynthetic process	47	13.81	GO:0009893, GO:0009889, GO:0009058	positive regulation of metabolic process, regulation of biosynthetic process, biosynthetic process
5	GO:0009894	regulation of catabolic process	151	13.75	GO:0019222, GO:0009056	regulation of metabolic process, catabolic process
9	GO:0006479	protein methylation	23	13.68	GO:0043414, GO:0008213	macromolecule methylation, protein alkylation
6	GO:0032507	maintenance of protein location in cell	23	13.63	GO:0034613, GO:0051651, GO:0045185	cellular protein localization, maintenance of location in cell, maintenance of protein location
10	GO:1902680	positive regulation of RNA biosynthetic process	32	13.63	GO:0032774, GO:0031328, GO:0051254, GO:2001141, GO:0010557	RNA biosynthetic process, positive regulation of cellular biosynthetic process, positive regulation of RNA metabolic process, regulation of RNA biosynthetic process, positive regulation of macromolecule biosynthetic process
12	GO:0048812	neuron projection morphogenesis	22	13.63	GO:0048858, GO:0031175	cell projection morphogenesis, neuron projection development
7	GO:0046834	lipid phosphorylation	22	13.6	GO:0030258, GO:0016310	lipid modification, phosphorylation
5	GO:0009893	positive regulation of metabolic process	89	13.56	GO:0019222, GO:0008152, GO:0048518	regulation of metabolic process, metabolic process, positive regulation of biological process
10	GO:0009201	ribonucleoside triphosphate biosynthetic process	53	13.49	GO:0009199, GO:0009142	ribonucleoside triphosphate metabolic process, nucleoside triphosphate biosynthetic process
2	GO:0051704	multi-organism process	65	13.46	GO:0008150	biological_process
5	GO:0045087	innate immune response	15	13.45	GO:0006952, GO:0006955	defense response, immune response
7	GO:0022008	neurogenesis	53	13.43	GO:0007399, GO:0030154	nervous system development, cell differentiation
8	GO:0043066	negative regulation of apoptotic process	14	13.36	GO:0006915, GO:0043069, GO:0042981	apoptotic process, negative regulation of programmed cell death, regulation of apoptotic process
5	GO:0048584	positive regulation of response to stimulus	44	13.26	GO:0050896, GO:0048583, GO:0048518	response to stimulus, regulation of response to stimulus, positive regulation of biological process
6	GO:0000280	nuclear division	31	13.26	GO:0051301, GO:0048285	cell division, organelle fission
10	GO:0046500	S-adenosylmethionine metabolic process	22	13.2	GO:0006575, GO:0046128, GO:0006732, GO:0006790	cellular modified amino acid metabolic process, purine ribonucleoside metabolic process, coenzyme metabolic process, sulfur compound metabolic process
8	GO:1902533	positive regulation of intracellular signal transduction	22	13.19	GO:0035556, GO:1902531, GO:0009967	intracellular signal transduction, regulation of intracellular signal transduction, positive regulation of signal transduction
5	GO:0046148	pigment biosynthetic process	28	13.2	GO:0044711, GO:0042440	single-organism biosynthetic process, pigment metabolic process
12	GO:0006740	NADPH regeneration	22	13.2	GO:0006739, GO:0055114	NADP metabolic process, oxidation-reduction process
11	GO:0019359	nicotinamide nucleotide biosynthetic process	22	13.2	GO:0046496, GO:0019363	nicotinamide nucleotide metabolic process, pyridine nucleotide biosynthetic process
12	GO:0006561	proline biosynthetic process	14	13.2	GO:0006560, GO:0009084, GO:0018130, GO:1901362	proline metabolic process, glutamine family amino acid biosynthetic process, heterocycle biosynthetic process, organic cyclic compound biosynthetic process
8	GO:0007178	transmembrane receptor protein serine/threonine kinase signaling pathway	18	13.21	GO:0007167	enzyme linked receptor protein signaling pathway
8	GO:0044038	cell wall macromolecule biosynthetic process	22	13.2	GO:0042546, GO:0044036, GO:0070589	cell wall biogenesis, cell wall macromolecule metabolic process, cellular component macromolecule biosynthetic process
8	GO:0046395	carboxylic acid catabolic process	64	13.18	GO:0019752, GO:0016054	carboxylic acid metabolic process, organic acid catabolic process
6	GO:0043067	regulation of programmed cell death	30	13.09	GO:0010941, GO:0012501	regulation of cell death, programmed cell death
9	GO:0000028	ribosomal small subunit assembly	13	13	GO:0042274, GO:0042255, GO:0022618	ribosomal small subunit biogenesis, ribosome assembly, ribonucleoprotein complex assembly
8	GO:0042026	protein refolding	13	13	GO:0006457	protein folding
8	GO:0044070	regulation of anion transport	13	13	GO:0043269, GO:0006820	regulation of ion transport, anion transport
6	GO:0009110	vitamin biosynthetic process	40	12.96	GO:0006766, GO:0044283, GO:0044763, GO:0044249	vitamin metabolic process, small molecule biosynthetic process, single-organism cellular process, cellular biosynthetic process
5	GO:0009892	negative regulation of metabolic process	71	12.89	GO:0019222, GO:0008152, GO:0048519	regulation of metabolic process, metabolic process, negative regulation of biological process
7	GO:0016197	endosomal transport	17	12.88	GO:1902582	single-organism intracellular transport
6	GO:0030203	glycosaminoglycan metabolic process	35	12.84	GO:0006022	aminoglycan metabolic process
9	GO:0009081	branched-chain amino acid metabolic process	21	12.84	GO:0006520	cellular amino acid metabolic process
10	GO:0009082	branched-chain amino acid biosynthetic process	14	12.8	GO:0009081, GO:0008652	branched-chain amino acid metabolic process, cellular amino acid biosynthetic process
12	GO:0006222	UMP biosynthetic process	16	12.8	GO:0009220, GO:0046049, GO:0046132, GO:0009174	pyrimidine ribonucleotide biosynthetic process, UMP metabolic process, pyrimidine ribonucleoside biosynthetic process, pyrimidine ribonucleoside monophosphate biosynthetic process
9	GO:0018208	peptidyl-proline modification	21	12.76	GO:0018193	peptidyl-amino acid modification
3	GO:0009719	response to endogenous stimulus	47	12.76	GO:0050896	response to stimulus
9	GO:0031401	positive regulation of protein modification process	38	12.72	GO:0031399, GO:0006464, GO:0032270	regulation of protein modification process, cellular protein modification process, positive regulation of cellular protein metabolic process
6	GO:0030258	lipid modification	33	12.66	GO:0044255	cellular lipid metabolic process
6	GO:0048545	response to steroid hormone	28	12.64	GO:0033993, GO:0014070, GO:0009725	response to lipid, response to organic cyclic compound, response to hormone
10	GO:0048666	neuron development	31	12.63	GO:0030182, GO:0048468	neuron differentiation, cell development
11	GO:0048667	cell morphogenesis involved in neuron differentiation	21	12.63	GO:0000904, GO:0048666	cell morphogenesis involved in differentiation, neuron development
9	GO:0072330	monocarboxylic acid biosynthetic process	23	12.62	GO:0046394, GO:0032787	carboxylic acid biosynthetic process, monocarboxylic acid metabolic process
9	GO:0051253	negative regulation of RNA metabolic process	42	12.6	GO:0045934, GO:0016070, GO:0010605, GO:0051252	negative regulation of nucleobase-containing compound metabolic process, RNA metabolic process, negative regulation of macromolecule metabolic process, regulation of RNA metabolic process
6	GO:0051338	regulation of transferase activity	70	12.6	GO:0050790	regulation of catalytic activity
3	GO:0009628	response to abiotic stimulus	45	12.61	GO:0050896	response to stimulus
9	GO:0006323	DNA packaging	33	12.6	GO:0071103, GO:0016043	DNA conformation change, cellular component organization
6	GO:0030307	positive regulation of cell growth	15	12.6	GO:0045927, GO:0016049, GO:0048522, GO:0001558	positive regulation of growth, cell growth, positive regulation of cellular process, regulation of cell growth
9	GO:0046939	nucleotide phosphorylation	13	12.6	GO:0016310, GO:0009117	phosphorylation, nucleotide metabolic process
8	GO:0048015	phosphatidylinositol-mediated signaling	13	12.6	GO:0048017	inositol lipid-mediated signaling
10	GO:0031497	chromatin assembly	21	12.6	GO:0022607, GO:0065003, GO:0006333, GO:0006323	cellular component assembly, macromolecular complex assembly, chromatin assembly or disassembly, DNA packaging
5	GO:0023057	negative regulation of signaling	44	12.53	GO:0044700, GO:0048519, GO:0023051	single organism signaling, negative regulation of biological process, regulation of signaling
6	GO:0010648	negative regulation of cell communication	44	12.53	GO:0007154, GO:0010646, GO:0048523	cell communication, regulation of cell communication, negative regulation of cellular process
8	GO:0060271	cilium morphogenesis	22	12.5	GO:0048858	cell projection morphogenesis
6	GO:0006637	acyl-CoA metabolic process	20	12.46	GO:0006793, GO:0006732, GO:0035383	phosphorus metabolic process, coenzyme metabolic process, thioester metabolic process
5	GO:0048585	negative regulation of response to stimulus	45	12.44	GO:0048583, GO:0050896, GO:0048519	regulation of response to stimulus, response to stimulus, negative regulation of biological process
6	GO:0071407	cellular response to organic cyclic compound	29	12.39	GO:0071310, GO:0014070	cellular response to organic substance, response to organic cyclic compound
7	GO:0019400	alditol metabolic process	23	12.36	GO:0044723, GO:0044763, GO:0044262, GO:0019751	single-organism carbohydrate metabolic process, single-organism cellular process, cellular carbohydrate metabolic process, polyol metabolic process
6	GO:0031329	regulation of cellular catabolic process	140	12.32	GO:0009894, GO:0044248, GO:0031323	regulation of catabolic process, cellular catabolic process, regulation of cellular metabolic process
4	GO:0098609	cell-cell adhesion	34	12.31	GO:0007155	cell adhesion
7	GO:0015833	peptide transport	17	12.25	GO:0071702, GO:0042886	organic substance transport, amide transport
10	GO:0000097	sulfur amino acid biosynthetic process	25	12.21	GO:0008652, GO:0044272, GO:0000096	cellular amino acid biosynthetic process, sulfur compound biosynthetic process, sulfur amino acid metabolic process
6	GO:0010927	cellular component assembly involved in morphogenesis	24	12.19	GO:0048646, GO:0044767, GO:0032989	anatomical structure formation involved in morphogenesis, single-organism developmental process, cellular component morphogenesis
12	GO:0006526	arginine biosynthetic process	13	12.2	GO:0006525, GO:0009084	arginine metabolic process, glutamine family amino acid biosynthetic process
9	GO:0030182	neuron differentiation	39	12.17	GO:0030154, GO:0048699	cell differentiation, generation of neurons
5	GO:0071826	ribonucleoprotein complex subunit organization	39	12.08	GO:0043933	macromolecular complex subunit organization
6	GO:0006897	endocytosis	20	12.07	GO:0016192	vesicle-mediated transport
8	GO:0009231	riboflavin biosynthetic process	12	12	GO:0006771, GO:0042727, GO:0042364	riboflavin metabolic process, flavin-containing compound biosynthetic process, water-soluble vitamin biosynthetic process
7	GO:0034728	nucleosome organization	20	12	GO:0071824, GO:0071822, GO:0006325	protein-DNA complex subunit organization, protein complex subunit organization, chromatin organization
7	GO:0065004	protein-DNA complex assembly	20	12	GO:0071824, GO:0034622	protein-DNA complex subunit organization, cellular macromolecular complex assembly
12	GO:0035999	tetrahydrofolate interconversion	12	12	GO:0006730, GO:0046653	one-carbon metabolic process, tetrahydrofolate metabolic process
11	GO:0006614	SRP-dependent cotranslational protein targeting to membrane	12	12	GO:0045047, GO:0006613	protein targeting to ER, cotranslational protein targeting to membrane
7	GO:0006729	tetrahydrobiopterin biosynthetic process	12	12	GO:0009108, GO:0046146, GO:0042559	coenzyme biosynthetic process, tetrahydrobiopterin metabolic process, pteridine-containing compound biosynthetic process
10	GO:0006450	regulation of translational fidelity	12	12	GO:0065008, GO:0006448	regulation of biological quality, regulation of translational elongation
11	GO:0031175	neuron projection development	26	11.98	GO:0030030, GO:0048666	cell projection organization, neuron development
10	GO:0030811	regulation of nucleotide catabolic process	123	11.85	GO:0009166, GO:0031329, GO:0006140	nucleotide catabolic process, regulation of cellular catabolic process, regulation of nucleotide metabolic process
5	GO:0014070	response to organic cyclic compound	36	11.8	GO:0010033	response to organic substance
3	GO:0022403	cell cycle phase	14	11.8	GO:0044848	biological phase
4	GO:0010876	lipid localization	29	11.74	GO:0033036	macromolecule localization
4	GO:1901615	organic hydroxy compound metabolic process	47	11.74	GO:0071704	organic substance metabolic process
11	GO:0018393	internal peptidyl-lysine acetylation	21	11.69	GO:0006475, GO:0018394	internal protein amino acid acetylation, peptidyl-lysine acetylation
7	GO:0042176	regulation of protein catabolic process	18	11.69	GO:0051246, GO:0009894, GO:0030163	regulation of protein metabolic process, regulation of catabolic process, protein catabolic process
6	GO:0071396	cellular response to lipid	31	11.66	GO:0071310, GO:0033993	cellular response to organic substance, response to lipid
4	GO:1901700	response to oxygen-containing compound	41	11.6	GO:0042221	response to chemical
6	GO:0006809	nitric oxide biosynthetic process	12	11.6	GO:0044271, GO:0046209	cellular nitrogen compound biosynthetic process, nitric oxide metabolic process
10	GO:0009218	pyrimidine ribonucleotide metabolic process	29	11.59	GO:0009259, GO:0006220	ribonucleotide metabolic process, pyrimidine nucleotide metabolic process
12	GO:0006546	glycine catabolic process	12	11.6	GO:0006544, GO:0009071	glycine metabolic process, serine family amino acid catabolic process
5	GO:0023056	positive regulation of signaling	36	11.59	GO:0048518, GO:0023051, GO:0044700	positive regulation of biological process, regulation of signaling, single organism signaling
8	GO:0006401	RNA catabolic process	25	11.56	GO:0034655, GO:0044265, GO:0016070	nucleobase-containing compound catabolic process, cellular macromolecule catabolic process, RNA metabolic process
7	GO:0006333	chromatin assembly or disassembly	25	11.56	GO:0006325	chromatin organization
6	GO:0046486	glycerolipid metabolic process	46	11.49	GO:0044255	cellular lipid metabolic process
4	GO:0016049	cell growth	25	11.38	GO:0044763, GO:0040007	single-organism cellular process, growth
11	GO:0052652	cyclic purine nucleotide metabolic process	21	11.37	GO:0009190, GO:0006164	cyclic nucleotide biosynthetic process, purine nucleotide biosynthetic process
6	GO:0051174	regulation of phosphorus metabolic process	214	11.38	GO:0006793, GO:0031323	phosphorus metabolic process, regulation of cellular metabolic process
4	GO:0061024	membrane organization	40	11.29	GO:0016043	cellular component organization
5	GO:0009725	response to hormone	34	11.29	GO:0010033, GO:0009719	response to organic substance, response to endogenous stimulus
7	GO:0045934	negative regulation of nucleobase-containing compound metabolic process	53	11.29	GO:0006139, GO:0031324, GO:0051172, GO:0019219	nucleobase-containing compound metabolic process, negative regulation of cellular metabolic process, negative regulation of nitrogen compound metabolic process, regulation of nucleobase-containing compound metabolic process
9	GO:0019362	pyridine nucleotide metabolic process	47	11.28	GO:0072524, GO:0009117, GO:0006733	pyridine-containing compound metabolic process, nucleotide metabolic process, oxidoreduction coenzyme metabolic process
5	GO:0072524	pyridine-containing compound metabolic process	55	11.25	GO:0034641, GO:1901564, GO:0046483, GO:1901360	cellular nitrogen compound metabolic process, organonitrogen compound metabolic process, heterocycle metabolic process, organic cyclic compound metabolic process
6	GO:0044782	cilium organization	21	11.26	GO:1902589, GO:0030030	single-organism organelle organization, cell projection organization
4	GO:0009991	response to extracellular stimulus	38	11.26	GO:0009605	response to external stimulus
9	GO:0001522	pseudouridine synthesis	12	11.2	GO:0009451	RNA modification
7	GO:0009235	cobalamin metabolic process	18	11.2	GO:0044763, GO:0033013, GO:0006767	single-organism cellular process, tetrapyrrole metabolic process, water-soluble vitamin metabolic process
8	GO:0007507	heart development	16	11.17	GO:0048513, GO:0044767, GO:0072358	organ development, single-organism developmental process, cardiovascular system development
11	GO:0046653	tetrahydrofolate metabolic process	19	11.16	GO:0006760	folic acid-containing compound metabolic process
7	GO:0007015	actin filament organization	31	11.14	GO:0030036, GO:0071822	actin cytoskeleton organization, protein complex subunit organization
13	GO:0007409	axonogenesis	18	11.13	GO:0048667, GO:0061564, GO:0048812	cell morphogenesis involved in neuron differentiation, axon development, neuron projection morphogenesis
4	GO:0044087	regulation of cellular component biogenesis	42	11.11	GO:0050789, GO:0044085	regulation of biological process, cellular component biogenesis
4	GO:0071496	cellular response to external stimulus	39	11.03	GO:0009605	response to external stimulus
8	GO:0006032	chitin catabolic process	11	11	GO:0006030, GO:0006026, GO:1901072	chitin metabolic process, aminoglycan catabolic process, glucosamine-containing compound catabolic process
5	GO:0046677	response to antibiotic	11	11	GO:0009636	response to toxic substance
8	GO:0042744	hydrogen peroxide catabolic process	11	11	GO:0044248, GO:0042743, GO:0044712, GO:0044763, GO:0070301	cellular catabolic process, hydrogen peroxide metabolic process, single-organism catabolic process, single-organism cellular process, cellular response to hydrogen peroxide
7	GO:0043009	chordate embryonic development	15	10.97	GO:0009792	embryo development ending in birth or egg hatching
9	GO:0009225	nucleotide-sugar metabolic process	19	10.86	GO:1901135, GO:0009117	carbohydrate derivative metabolic process, nucleotide metabolic process
9	GO:0046131	pyrimidine ribonucleoside metabolic process	29	10.82	GO:0006213, GO:0009119	pyrimidine nucleoside metabolic process, ribonucleoside metabolic process
5	GO:0007276	gamete generation	26	10.81	GO:0048609, GO:0044702, GO:0019953	multicellular organismal reproductive process, single organism reproductive process, sexual reproduction
9	GO:0046134	pyrimidine nucleoside biosynthetic process	27	10.82	GO:0006213, GO:0009163, GO:0072528	pyrimidine nucleoside metabolic process, nucleoside biosynthetic process, pyrimidine-containing compound biosynthetic process
5	GO:0043603	cellular amide metabolic process	32	10.79	GO:0034641	cellular nitrogen compound metabolic process
12	GO:0006188	IMP biosynthetic process	18	10.8	GO:0009152, GO:0046040, GO:0009168	purine ribonucleotide biosynthetic process, IMP metabolic process, purine ribonucleoside monophosphate biosynthetic process
6	GO:0008284	positive regulation of cell proliferation	19	10.78	GO:0042127, GO:0048522, GO:0008283	regulation of cell proliferation, positive regulation of cellular process, cell proliferation
9	GO:0032271	regulation of protein polymerization	20	10.74	GO:0051258, GO:0043254	protein polymerization, regulation of protein complex assembly
9	GO:0008064	regulation of actin polymerization or depolymerization	20	10.74	GO:0030832, GO:0008154	regulation of actin filament length, actin polymerization or depolymerization
6	GO:0001501	skeletal system development	17	10.72	GO:0048731	system development
9	GO:0010466	negative regulation of peptidase activity	19	10.66	GO:0051346, GO:0052547	negative regulation of hydrolase activity, regulation of peptidase activity
10	GO:0019363	pyridine nucleotide biosynthetic process	24	10.64	GO:0009108, GO:0019362, GO:0072525, GO:0009165	coenzyme biosynthetic process, pyridine nucleotide metabolic process, pyridine-containing compound biosynthetic process, nucleotide biosynthetic process
5	GO:0007005	mitochondrion organization	22	10.62	GO:0006996	organelle organization
8	GO:0042255	ribosome assembly	17	10.6	GO:0070925, GO:0042254, GO:0022618	organelle assembly, ribosome biogenesis, ribonucleoprotein complex assembly
10	GO:0016575	histone deacetylation	10	10.6	GO:0016570, GO:0006476	histone modification, protein deacetylation
10	GO:0055072	iron ion homeostasis	18	10.56	GO:0055076	transition metal ion homeostasis
11	GO:0007476	imaginal disc-derived wing morphogenesis	16	10.52	GO:0007472, GO:0035120, GO:0035114	wing disc morphogenesis, post-embryonic appendage morphogenesis, imaginal disc-derived appendage morphogenesis
7	GO:0009267	cellular response to starvation	16	10.52	GO:0033554, GO:0042594, GO:0031669	cellular response to stress, response to starvation, cellular response to nutrient levels
10	GO:0001934	positive regulation of protein phosphorylation	25	10.36	GO:0001932, GO:0006468, GO:0031401, GO:0042327	regulation of protein phosphorylation, protein phosphorylation, positive regulation of protein modification process, positive regulation of phosphorylation
11	GO:0006739	NADP metabolic process	26	10.32	GO:0046496	nicotinamide nucleotide metabolic process
4	GO:0042493	response to drug	12	10.32	GO:0042221	response to chemical
7	GO:0032940	secretion by cell	30	10.32	GO:0046903, GO:0044763, GO:0051649	secretion, single-organism cellular process, establishment of localization in cell
10	GO:0006306	DNA methylation	13	10.28	GO:0006305, GO:0044728, GO:0043414, GO:0040029	DNA alkylation, DNA methylation or demethylation, macromolecule methylation, regulation of gene expression, epigenetic
4	GO:0006081	cellular aldehyde metabolic process	21	10.22	GO:0071704, GO:0044710, GO:0044237, GO:0044763	organic substance metabolic process, single-organism metabolic process, cellular metabolic process, single-organism cellular process
10	GO:0006613	cotranslational protein targeting to membrane	15	10.2	GO:0006612	protein targeting to membrane
8	GO:0006783	heme biosynthetic process	15	10.2	GO:0006779, GO:0046148, GO:0042168	porphyrin-containing compound biosynthetic process, pigment biosynthetic process, heme metabolic process
8	GO:0008154	actin polymerization or depolymerization	26	10.2	GO:0007015	actin filament organization
8	GO:0033692	cellular polysaccharide biosynthetic process	20	10.2	GO:0034637, GO:0034645, GO:0000271, GO:0044264	cellular carbohydrate biosynthetic process, cellular macromolecule biosynthetic process, polysaccharide biosynthetic process, cellular polysaccharide metabolic process
11	GO:0006560	proline metabolic process	17	10.2	GO:0046483, GO:1901360, GO:0009064	heterocycle metabolic process, organic cyclic compound metabolic process, glutamine family amino acid metabolic process
4	GO:0071495	cellular response to endogenous stimulus	37	10.19	GO:0009719	response to endogenous stimulus
5	GO:0051130	positive regulation of cellular component organization	24	10.17	GO:0016043, GO:0051128, GO:0048518	cellular component organization, regulation of cellular component organization, positive regulation of biological process
5	GO:0016032	viral process	13	10.15	GO:0044403, GO:0044764	symbiosis, encompassing mutualism through parasitism, multi-organism cellular process
9	GO:0006140	regulation of nucleotide metabolic process	133	10.14	GO:0019219, GO:0009117, GO:0019220	regulation of nucleobase-containing compound metabolic process, nucleotide metabolic process, regulation of phosphate metabolic process
5	GO:0051094	positive regulation of developmental process	33	10.12	GO:0032502, GO:0050793, GO:0048518	developmental process, regulation of developmental process, positive regulation of biological process
7	GO:0000271	polysaccharide biosynthetic process	24	10.12	GO:0016051, GO:0009059, GO:0005976	carbohydrate biosynthetic process, macromolecule biosynthetic process, polysaccharide metabolic process
10	GO:0009145	purine nucleoside triphosphate biosynthetic process	46	10.11	GO:0009144, GO:0009142	purine nucleoside triphosphate metabolic process, nucleoside triphosphate biosynthetic process
5	GO:0001558	regulation of cell growth	19	10.11	GO:0050794, GO:0051128, GO:0040008, GO:0016049	regulation of cellular process, regulation of cellular component organization, regulation of growth, cell growth
12	GO:0071902	positive regulation of protein serine/threonine kinase activity	14	10.08	GO:0045860, GO:0071900	positive regulation of protein kinase activity, regulation of protein serine/threonine kinase activity
11	GO:0000377	RNA splicing, via transesterification reactions with bulged adenosine as nucleophile	19	10.06	GO:0000375	RNA splicing, via transesterification reactions
6	GO:0006518	peptide metabolic process	18	10.05	GO:0043603, GO:1901564	cellular amide metabolic process, organonitrogen compound metabolic process
7	GO:0006084	acetyl-CoA metabolic process	13	10.04	GO:0006637	acyl-CoA metabolic process
9	GO:0006782	protoporphyrinogen IX biosynthetic process	10	10	GO:0006779, GO:0006783, GO:0046501	porphyrin-containing compound biosynthetic process, heme biosynthetic process, protoporphyrinogen IX metabolic process
11	GO:0006367	transcription initiation from RNA polymerase II promoter	10	10	GO:0006352, GO:0006366	DNA-templated transcription, initiation, transcription from RNA polymerase II promoter
8	GO:0007205	protein kinase C-activating G-protein coupled receptor signaling pathway	10	10	GO:0007186	G-protein coupled receptor signaling pathway
6	GO:0032990	cell part morphogenesis	43	10	GO:0032989	cellular component morphogenesis
8	GO:0007218	neuropeptide signaling pathway	10	10	GO:0007186	G-protein coupled receptor signaling pathway
12	GO:0006419	alanyl-tRNA aminoacylation	10	10	GO:0006418	tRNA aminoacylation for protein translation
10	GO:0006207	'de novo' pyrimidine nucleobase biosynthetic process	10	10	GO:0019856	pyrimidine nucleobase biosynthetic process
6	GO:0016226	iron-sulfur cluster assembly	10	10	GO:0031163, GO:0009058	metallo-sulfur cluster assembly, biosynthetic process
9	GO:0016319	mushroom body development	10	10	GO:0044767, GO:0048856, GO:0007420	single-organism developmental process, anatomical structure development, brain development
12	GO:0006436	tryptophanyl-tRNA aminoacylation	10	10	GO:0006418	tRNA aminoacylation for protein translation
9	GO:0052548	regulation of endopeptidase activity	19	10.01	GO:0052547	regulation of peptidase activity
5	GO:0033993	response to lipid	36	9.99	GO:0010033	response to organic substance
10	GO:0046916	cellular transition metal ion homeostasis	17	9.96	GO:0055076, GO:0006875	transition metal ion homeostasis, cellular metal ion homeostasis
8	GO:0006415	translational termination	10	9.96	GO:0006412, GO:0043624	translation, cellular protein complex disassembly
11	GO:0045860	positive regulation of protein kinase activity	20	9.93	GO:0001934, GO:0033674, GO:0045859	positive regulation of protein phosphorylation, positive regulation of kinase activity, regulation of protein kinase activity
5	GO:0016042	lipid catabolic process	15	9.93	GO:0006629, GO:0044712, GO:1901575	lipid metabolic process, single-organism catabolic process, organic substance catabolic process
13	GO:0048813	dendrite morphogenesis	11	9.92	GO:0016358, GO:0048667, GO:0048812	dendrite development, cell morphogenesis involved in neuron differentiation, neuron projection morphogenesis
6	GO:0042594	response to starvation	16	9.91	GO:0031667, GO:0006950	response to nutrient levels, response to stress
6	GO:0006936	muscle contraction	13	9.87	GO:0003012	muscle system process
11	GO:0046058	cAMP metabolic process	18	9.84	GO:0009187, GO:0009150	cyclic nucleotide metabolic process, purine ribonucleotide metabolic process
5	GO:0035295	tube development	23	9.84	GO:0048856, GO:0007275	anatomical structure development, multicellular organismal development
6	GO:0006026	aminoglycan catabolic process	20	9.84	GO:0009057, GO:1901136, GO:0006022, GO:1901565	macromolecule catabolic process, carbohydrate derivative catabolic process, aminoglycan metabolic process, organonitrogen compound catabolic process
9	GO:0045727	positive regulation of translation	10	9.8	GO:0006412, GO:0006417, GO:0031328, GO:0032270, GO:0010557	translation, regulation of translation, positive regulation of cellular biosynthetic process, positive regulation of cellular protein metabolic process, positive regulation of macromolecule biosynthetic process
6	GO:0042274	ribosomal small subunit biogenesis	15	9.8	GO:0022613, GO:0042254	ribonucleoprotein complex biogenesis, ribosome biogenesis
4	GO:0010035	response to inorganic substance	34	9.77	GO:0042221	response to chemical
5	GO:0050877	neurological system process	32	9.75	GO:0003008	system process
7	GO:0051960	regulation of nervous system development	33	9.76	GO:0007399, GO:2000026	nervous system development, regulation of multicellular organismal development
6	GO:0045787	positive regulation of cell cycle	11	9.72	GO:0048522, GO:0051726, GO:0007049	positive regulation of cellular process, regulation of cell cycle, cell cycle
7	GO:0072358	cardiovascular system development	24	9.66	GO:0048731, GO:0072359	system development, circulatory system development
6	GO:0009890	negative regulation of biosynthetic process	52	9.66	GO:0009058, GO:0009892, GO:0009889	biosynthetic process, negative regulation of metabolic process, regulation of biosynthetic process
6	GO:0006733	oxidoreduction coenzyme metabolic process	55	9.65	GO:0006732	coenzyme metabolic process
7	GO:0017038	protein import	19	9.6	GO:0044765, GO:0015031	single-organism transport, protein transport
6	GO:0006023	aminoglycan biosynthetic process	26	9.6	GO:1901566, GO:0044711, GO:0009059, GO:1901137, GO:0006022	organonitrogen compound biosynthetic process, single-organism biosynthetic process, macromolecule biosynthetic process, carbohydrate derivative biosynthetic process, aminoglycan metabolic process
12	GO:0030488	tRNA methylation	10	9.6	GO:0006400, GO:0001510	tRNA modification, RNA methylation
9	GO:0006402	mRNA catabolic process	16	9.58	GO:0006401, GO:0016071	RNA catabolic process, mRNA metabolic process
6	GO:0009792	embryo development ending in birth or egg hatching	18	9.58	GO:0009790	embryo development
9	GO:0006875	cellular metal ion homeostasis	27	9.56	GO:0030003, GO:0055065	cellular cation homeostasis, metal ion homeostasis
9	GO:0006661	phosphatidylinositol biosynthetic process	13	9.56	GO:0046488, GO:0046474	phosphatidylinositol metabolic process, glycerophospholipid biosynthetic process
7	GO:0001709	cell fate determination	13	9.52	GO:0048869, GO:0045165	cellular developmental process, cell fate commitment
5	GO:0022603	regulation of anatomical structure morphogenesis	35	9.5	GO:0009653, GO:0050793	anatomical structure morphogenesis, regulation of developmental process
3	GO:0016265	death	49	9.47	GO:0044699	single-organism process
8	GO:0001654	eye development	22	9.42	GO:0007423	sensory organ development
8	GO:0065002	intracellular protein transmembrane transport	13	9.4	GO:0071806, GO:0006886, GO:1902582	protein transmembrane transport, intracellular protein transport, single-organism intracellular transport
5	GO:0044282	small molecule catabolic process	76	9.4	GO:0044712, GO:0044281	single-organism catabolic process, small molecule metabolic process
11	GO:0006525	arginine metabolic process	16	9.4	GO:0009064	glutamine family amino acid metabolic process
7	GO:0007219	Notch signaling pathway	12	9.4	GO:0007166	cell surface receptor signaling pathway
7	GO:0046364	monosaccharide biosynthetic process	26	9.36	GO:0016051, GO:0005996	carbohydrate biosynthetic process, monosaccharide metabolic process
5	GO:0045927	positive regulation of growth	20	9.36	GO:0040007, GO:0040008, GO:0048518	growth, regulation of growth, positive regulation of biological process
6	GO:0007346	regulation of mitotic cell cycle	18	9.33	GO:0051726, GO:0000278	regulation of cell cycle, mitotic cell cycle
7	GO:0051247	positive regulation of protein metabolic process	51	9.28	GO:0051246, GO:0010604, GO:0019538	regulation of protein metabolic process, positive regulation of macromolecule metabolic process, protein metabolic process
6	GO:0015748	organophosphate ester transport	16	9.28	GO:0044765, GO:0071702	single-organism transport, organic substance transport
7	GO:0045935	positive regulation of nucleobase-containing compound metabolic process	36	9.27	GO:0031325, GO:0051173, GO:0019219, GO:0006139	positive regulation of cellular metabolic process, positive regulation of nitrogen compound metabolic process, regulation of nucleobase-containing compound metabolic process, nucleobase-containing compound metabolic process
6	GO:0045165	cell fate commitment	17	9.26	GO:0048869, GO:0030154	cellular developmental process, cell differentiation
6	GO:0032870	cellular response to hormone stimulus	26	9.22	GO:0071310, GO:0009725, GO:0071495	cellular response to organic substance, response to hormone, cellular response to endogenous stimulus
8	GO:0009306	protein secretion	12	9.2	GO:0015031, GO:0032940	protein transport, secretion by cell
7	GO:0000904	cell morphogenesis involved in differentiation	24	9.21	GO:0000902, GO:0048468	cell morphogenesis, cell development
8	GO:0005977	glycogen metabolic process	12	9.2	GO:0006073, GO:0006112, GO:0044723	cellular glucan metabolic process, energy reserve metabolic process, single-organism carbohydrate metabolic process
4	GO:0009636	response to toxic substance	15	9.16	GO:0042221	response to chemical
7	GO:0031929	TOR signaling	9	9.16	GO:0035556	intracellular signal transduction
6	GO:0044036	cell wall macromolecule metabolic process	24	9.12	GO:0071554, GO:0044260	cell wall organization or biogenesis, cellular macromolecule metabolic process
6	GO:0008015	blood circulation	13	9.09	GO:0003013	circulatory system process
7	GO:0006839	mitochondrial transport	15	9.08	GO:1902582	single-organism intracellular transport
3	GO:0003006	developmental process involved in reproduction	19	9.08	GO:0022414, GO:0032502	reproductive process, developmental process
13	GO:0009089	lysine biosynthetic process via diaminopimelate	9	9	GO:0046451, GO:0009085	diaminopimelate metabolic process, lysine biosynthetic process
11	GO:0009097	isoleucine biosynthetic process	9	9	GO:0009082, GO:0006549, GO:1901607	branched-chain amino acid biosynthetic process, isoleucine metabolic process, alpha-amino acid biosynthetic process
9	GO:0000738	DNA catabolic process, exonucleolytic	9	9	GO:0090305, GO:0006308	nucleic acid phosphodiester bond hydrolysis, DNA catabolic process
6	GO:0006662	glycerol ether metabolic process	9	9	GO:0018904	ether metabolic process
11	GO:0002052	positive regulation of neuroblast proliferation	9	9	GO:0007405, GO:0050769, GO:2000648, GO:2000179, GO:1902692	neuroblast proliferation, positive regulation of neurogenesis, positive regulation of stem cell proliferation, positive regulation of neural precursor cell proliferation, regulation of neuroblast proliferation
8	GO:0048016	inositol phosphate-mediated signaling	9	9	GO:0019932	second-messenger-mediated signaling
4	GO:0072593	reactive oxygen species metabolic process	23	9	GO:0044237	cellular metabolic process
9	GO:0009103	lipopolysaccharide biosynthetic process	9	9	GO:0008610, GO:0008653, GO:0033692, GO:1901137	lipid biosynthetic process, lipopolysaccharide metabolic process, cellular polysaccharide biosynthetic process, carbohydrate derivative biosynthetic process
8	GO:0035235	ionotropic glutamate receptor signaling pathway	9	9	GO:0007215	glutamate receptor signaling pathway
8	GO:0007601	visual perception	9	9	GO:0050953	sensory perception of light stimulus
12	GO:0006430	lysyl-tRNA aminoacylation	9	9	GO:0006418	tRNA aminoacylation for protein translation
9	GO:0019430	removal of superoxide radicals	9	9	GO:0071451, GO:0044710, GO:0044763, GO:0006801	cellular response to superoxide, single-organism metabolic process, single-organism cellular process, superoxide metabolic process
11	GO:0000184	nuclear-transcribed mRNA catabolic process, nonsense-mediated decay	9	9	GO:0000956	nuclear-transcribed mRNA catabolic process
5	GO:0006935	chemotaxis	19	8.96	GO:0042330, GO:0042221	taxis, response to chemical
6	GO:0002009	morphogenesis of an epithelium	24	8.91	GO:0060429, GO:0048729	epithelium development, tissue morphogenesis
8	GO:0030111	regulation of Wnt signaling pathway	14	8.9	GO:0016055, GO:0009966	Wnt signaling pathway, regulation of signal transduction
8	GO:0046474	glycerophospholipid biosynthetic process	17	8.9	GO:0006650, GO:0045017, GO:0008654	glycerophospholipid metabolic process, glycerolipid biosynthetic process, phospholipid biosynthetic process
6	GO:0052646	alditol phosphate metabolic process	15	8.88	GO:1901135, GO:0006796, GO:0019637	carbohydrate derivative metabolic process, phosphate-containing compound metabolic process, organophosphate metabolic process
3	GO:0044764	multi-organism cellular process	19	8.85	GO:0051704, GO:0009987	multi-organism process, cellular process
6	GO:0006720	isoprenoid metabolic process	17	8.83	GO:0044255	cellular lipid metabolic process
7	GO:0048193	Golgi vesicle transport	16	8.83	GO:1902582, GO:0016192	single-organism intracellular transport, vesicle-mediated transport
6	GO:0042692	muscle cell differentiation	10	8.81	GO:0030154, GO:0061061	cell differentiation, muscle structure development
10	GO:0009073	aromatic amino acid family biosynthetic process	12	8.8	GO:0019438, GO:0009072, GO:0008652, GO:1901362	aromatic compound biosynthetic process, aromatic amino acid family metabolic process, cellular amino acid biosynthetic process, organic cyclic compound biosynthetic process
9	GO:0015914	phospholipid transport	10	8.8	GO:0015711, GO:0015748, GO:0006869	organic anion transport, organophosphate ester transport, lipid transport
5	GO:0006766	vitamin metabolic process	44	8.78	GO:0044281	small molecule metabolic process
3	GO:0051674	localization of cell	41	8.79	GO:0051179	localization
5	GO:0051651	maintenance of location in cell	24	8.78	GO:0051641, GO:0051235, GO:0044763, GO:1902578	cellular localization, maintenance of location, single-organism cellular process, single-organism localization
10	GO:0000956	nuclear-transcribed mRNA catabolic process	12	8.76	GO:0006402	mRNA catabolic process
8	GO:0006213	pyrimidine nucleoside metabolic process	31	8.75	GO:0009116, GO:0072527	nucleoside metabolic process, pyrimidine-containing compound metabolic process
8	GO:0000070	mitotic sister chromatid segregation	13	8.76	GO:0007067, GO:0000819, GO:1903047	mitotic nuclear division, sister chromatid segregation, mitotic cell cycle process
9	GO:0009142	nucleoside triphosphate biosynthetic process	56	8.74	GO:1901293, GO:0009141	nucleoside phosphate biosynthetic process, nucleoside triphosphate metabolic process
8	GO:0072599	establishment of protein localization to endoplasmic reticulum	20	8.74	GO:0072594, GO:0070972	establishment of protein localization to organelle, protein localization to endoplasmic reticulum
5	GO:0042060	wound healing	14	8.72	GO:0009611	response to wounding
6	GO:0031346	positive regulation of cell projection organization	10	8.64	GO:0030030, GO:0051130, GO:0031344, GO:0048522	cell projection organization, positive regulation of cellular component organization, regulation of cell projection organization, positive regulation of cellular process
7	GO:0009112	nucleobase metabolic process	25	8.63	GO:1901564, GO:0055086	organonitrogen compound metabolic process, nucleobase-containing small molecule metabolic process
9	GO:0042327	positive regulation of phosphorylation	27	8.61	GO:0045937, GO:0042325, GO:0016310	positive regulation of phosphate metabolic process, regulation of phosphorylation, phosphorylation
6	GO:0080135	regulation of cellular response to stress	27	8.6	GO:0050794, GO:0080134, GO:0033554	regulation of cellular process, regulation of response to stress, cellular response to stress
9	GO:0018205	peptidyl-lysine modification	29	8.57	GO:0018193	peptidyl-amino acid modification
4	GO:0022412	cellular process involved in reproduction in multicellular organism	15	8.55	GO:0032504, GO:0044763	multicellular organism reproduction, single-organism cellular process
7	GO:0006913	nucleocytoplasmic transport	19	8.54	GO:0051169, GO:0016482	nuclear transport, cytoplasmic transport
8	GO:0019320	hexose catabolic process	23	8.52	GO:0019318, GO:0046365	hexose metabolic process, monosaccharide catabolic process
4	GO:0050808	synapse organization	15	8.49	GO:0016043, GO:0044763	cellular component organization, single-organism cellular process
4	GO:0042440	pigment metabolic process	30	8.5	GO:0044710	single-organism metabolic process
4	GO:0061061	muscle structure development	22	8.47	GO:0044767, GO:0048856	single-organism developmental process, anatomical structure development
7	GO:1901663	quinone biosynthetic process	14	8.4	GO:0009108, GO:1901661, GO:0042181	coenzyme biosynthetic process, quinone metabolic process, ketone biosynthetic process
10	GO:0030261	chromosome condensation	12	8.4	GO:0051276, GO:0044710, GO:1902589, GO:0006323	chromosome organization, single-organism metabolic process, single-organism organelle organization, DNA packaging
9	GO:0046451	diaminopimelate metabolic process	9	8.4	GO:0043648, GO:0006520	dicarboxylic acid metabolic process, cellular amino acid metabolic process
5	GO:0006801	superoxide metabolic process	12	8.4	GO:0072593	reactive oxygen species metabolic process
10	GO:0032483	regulation of Rab protein signal transduction	20	8.4	GO:0032482, GO:0046578	Rab protein signal transduction, regulation of Ras protein signal transduction
6	GO:0009411	response to UV	11	8.36	GO:0009416	response to light stimulus
5	GO:0005976	polysaccharide metabolic process	31	8.37	GO:0043170, GO:0005975	macromolecule metabolic process, carbohydrate metabolic process
5	GO:0010038	response to metal ion	12	8.35	GO:0010035	response to inorganic substance
9	GO:0007188	adenylate cyclase-modulating G-protein coupled receptor signaling pathway	9	8.36	GO:0007187	G-protein coupled receptor signaling pathway, coupled to cyclic nucleotide second messenger
8	GO:1902532	negative regulation of intracellular signal transduction	17	8.33	GO:0035556, GO:1902531, GO:0009968	intracellular signal transduction, regulation of intracellular signal transduction, negative regulation of signal transduction
5	GO:0044057	regulation of system process	11	8.34	GO:0051239, GO:0003008	regulation of multicellular organismal process, system process
9	GO:0030900	forebrain development	12	8.3	GO:0044767, GO:0048856, GO:0007420	single-organism developmental process, anatomical structure development, brain development
5	GO:1901617	organic hydroxy compound biosynthetic process	11	8.3	GO:1901576, GO:1901615	organic substance biosynthetic process, organic hydroxy compound metabolic process
4	GO:0042546	cell wall biogenesis	23	8.28	GO:0044085, GO:0071554	cellular component biogenesis, cell wall organization or biogenesis
4	GO:0009266	response to temperature stimulus	15	8.28	GO:0009628	response to abiotic stimulus
6	GO:0044264	cellular polysaccharide metabolic process	26	8.28	GO:0005976, GO:0044262, GO:0044260	polysaccharide metabolic process, cellular carbohydrate metabolic process, cellular macromolecule metabolic process
7	GO:2001020	regulation of response to DNA damage stimulus	12	8.21	GO:0006974, GO:0080135	cellular response to DNA damage stimulus, regulation of cellular response to stress
8	GO:0008213	protein alkylation	23	8.21	GO:0006464	cellular protein modification process
7	GO:0007283	spermatogenesis	9	8.22	GO:0048232	male gamete generation
10	GO:0032012	regulation of ARF protein signal transduction	9	8.2	GO:0032011, GO:0046578	ARF protein signal transduction, regulation of Ras protein signal transduction
14	GO:0071267	L-methionine salvage	8	8.2	GO:0071265, GO:0043102	L-methionine biosynthetic process, amino acid salvage
5	GO:0045185	maintenance of protein location	23	8.18	GO:0051235, GO:0008104	maintenance of location, protein localization
10	GO:0006547	histidine metabolic process	14	8.16	GO:0052803, GO:1901605	imidazole-containing compound metabolic process, alpha-amino acid metabolic process
8	GO:0009247	glycolipid biosynthetic process	12	8.16	GO:0046467, GO:0006664, GO:1901137	membrane lipid biosynthetic process, glycolipid metabolic process, carbohydrate derivative biosynthetic process
8	GO:0008277	regulation of G-protein coupled receptor protein signaling pathway	12	8.16	GO:0007186, GO:0009966	G-protein coupled receptor signaling pathway, regulation of signal transduction
9	GO:0048749	compound eye development	12	8.13	GO:0001654	eye development
5	GO:0010941	regulation of cell death	30	8.14	GO:0008219, GO:0050794	cell death, regulation of cellular process
7	GO:0043624	cellular protein complex disassembly	22	8.14	GO:0043241	protein complex disassembly
8	GO:0048477	oogenesis	13	8.11	GO:0007292, GO:0007281	female gamete generation, germ cell development
14	GO:0048675	axon extension	12	8.12	GO:0007409, GO:1990138	axonogenesis, neuron projection extension
9	GO:0050767	regulation of neurogenesis	24	8.11	GO:0051960, GO:0060284, GO:0022008, GO:0048699	regulation of nervous system development, regulation of cell development, neurogenesis, generation of neurons
8	GO:0006304	DNA modification	21	8.1	GO:0006259, GO:0043412	DNA metabolic process, macromolecule modification
5	GO:0007528	neuromuscular junction development	9	8.09	GO:0050808	synapse organization
7	GO:0046365	monosaccharide catabolic process	31	8.03	GO:0005996, GO:0044724	monosaccharide metabolic process, single-organism carbohydrate catabolic process
7	GO:0043069	negative regulation of programmed cell death	14	8.02	GO:0012501, GO:0043067, GO:0060548	programmed cell death, regulation of programmed cell death, negative regulation of cell death
9	GO:0009228	thiamine biosynthetic process	8	8	GO:0042724, GO:0006772	thiamine-containing compound biosynthetic process, thiamine metabolic process
11	GO:0000105	histidine biosynthetic process	8	8	GO:0019438, GO:0006547, GO:0018130, GO:1901607, GO:1901362	aromatic compound biosynthetic process, histidine metabolic process, heterocycle biosynthetic process, alpha-amino acid biosynthetic process, organic cyclic compound biosynthetic process
10	GO:0006606	protein import into nucleus	11	7.99	GO:1902580, GO:0006886, GO:0072594, GO:0017038, GO:1902593, GO:0044744, GO:0034504	single-organism cellular localization, intracellular protein transport, establishment of protein localization to organelle, protein import, single-organism nuclear import, protein targeting to nucleus, protein localization to nucleus
9	GO:0001764	neuron migration	8	8	GO:0016477, GO:0048699	cell migration, generation of neurons
4	GO:0048589	developmental growth	23	8.01	GO:0044767, GO:0040007	single-organism developmental process, growth
8	GO:0006744	ubiquinone biosynthetic process	8	8	GO:1901663, GO:0006743	quinone biosynthetic process, ubiquinone metabolic process
8	GO:0009253	peptidoglycan catabolic process	8	8	GO:0006027, GO:0000270	glycosaminoglycan catabolic process, peptidoglycan metabolic process
11	GO:0000162	tryptophan biosynthetic process	8	8	GO:0006568, GO:0009073, GO:1901607, GO:0046219	tryptophan metabolic process, aromatic amino acid family biosynthetic process, alpha-amino acid biosynthetic process, indolalkylamine biosynthetic process
8	GO:0006012	galactose metabolic process	8	8	GO:0019318	hexose metabolic process
7	GO:0001578	microtubule bundle formation	9	7.96	GO:0000226	microtubule cytoskeleton organization
5	GO:0048285	organelle fission	31	7.96	GO:0006996	organelle organization
5	GO:1901701	cellular response to oxygen-containing compound	33	7.95	GO:1901700, GO:0070887	response to oxygen-containing compound, cellular response to chemical stimulus
11	GO:0009071	serine family amino acid catabolic process	13	7.92	GO:0009069, GO:1901606	serine family amino acid metabolic process, alpha-amino acid catabolic process
7	GO:0034504	protein localization to nucleus	19	7.92	GO:0033365	protein localization to organelle
7	GO:0034637	cellular carbohydrate biosynthetic process	25	7.92	GO:0016051, GO:0044763, GO:0044262, GO:0044249	carbohydrate biosynthetic process, single-organism cellular process, cellular carbohydrate metabolic process, cellular biosynthetic process
7	GO:0070589	cellular component macromolecule biosynthetic process	22	7.92	GO:0044085, GO:0034645	cellular component biogenesis, cellular macromolecule biosynthetic process
6	GO:0016054	organic acid catabolic process	64	7.91	GO:0044282, GO:0044248, GO:0006082, GO:1901575	small molecule catabolic process, cellular catabolic process, organic acid metabolic process, organic substance catabolic process
5	GO:0007389	pattern specification process	24	7.91	GO:0044767, GO:0007275, GO:0044707	single-organism developmental process, multicellular organismal development, single-multicellular organism process
12	GO:0061564	axon development	18	7.88	GO:0031175	neuron projection development
8	GO:0045937	positive regulation of phosphate metabolic process	37	7.86	GO:0006796, GO:0010562, GO:0019220	phosphate-containing compound metabolic process, positive regulation of phosphorus metabolic process, regulation of phosphate metabolic process
7	GO:0007281	germ cell development	15	7.83	GO:0007276, GO:0044702, GO:0048468, GO:0022412, GO:0003006	gamete generation, single organism reproductive process, cell development, cellular process involved in reproduction in multicellular organism, developmental process involved in reproduction
5	GO:0048729	tissue morphogenesis	30	7.82	GO:0044767, GO:0009653, GO:0009888	single-organism developmental process, anatomical structure morphogenesis, tissue development
8	GO:0001701	in utero embryonic development	9	7.82	GO:0043009	chordate embryonic development
7	GO:0019221	cytokine-mediated signaling pathway	10	7.79	GO:0007166, GO:0071345	cell surface receptor signaling pathway, cellular response to cytokine stimulus
7	GO:0042126	nitrate metabolic process	9	7.8	GO:2001057, GO:0043436	reactive nitrogen species metabolic process, oxoacid metabolic process
11	GO:0006563	L-serine metabolic process	10	7.8	GO:0009069	serine family amino acid metabolic process
11	GO:0042787	protein ubiquitination involved in ubiquitin-dependent protein catabolic process	11	7.8	GO:0016567, GO:0006511	protein ubiquitination, ubiquitin-dependent protein catabolic process
7	GO:0060047	heart contraction	9	7.8	GO:0003015, GO:0008015	heart process, blood circulation
9	GO:0006448	regulation of translational elongation	13	7.8	GO:0006417, GO:0006414	regulation of translation, translational elongation
8	GO:0008016	regulation of heart contraction	7	7.78	GO:0044057, GO:0060047	regulation of system process, heart contraction
10	GO:0043410	positive regulation of MAPK cascade	15	7.72	GO:0000165, GO:0043408, GO:1902533, GO:0042327	MAPK cascade, regulation of MAPK cascade, positive regulation of intracellular signal transduction, positive regulation of phosphorylation
7	GO:0040029	regulation of gene expression, epigenetic	16	7.73	GO:0010468	regulation of gene expression
7	GO:0019932	second-messenger-mediated signaling	12	7.72	GO:0035556	intracellular signal transduction
14	GO:0007411	axon guidance	11	7.72	GO:0007409, GO:0097485	axonogenesis, neuron projection guidance
7	GO:0007424	open tracheal system development	11	7.72	GO:0060541	respiratory system development
4	GO:0019953	sexual reproduction	27	7.71	GO:0000003, GO:0044703	reproduction, multi-organism reproductive process
4	GO:0001503	ossification	11	7.7	GO:0044707	single-multicellular organism process
11	GO:0034968	histone lysine methylation	11	7.67	GO:0016571	histone methylation
11	GO:0046049	UMP metabolic process	16	7.68	GO:0009173, GO:0046131, GO:0009218	pyrimidine ribonucleoside monophosphate metabolic process, pyrimidine ribonucleoside metabolic process, pyrimidine ribonucleotide metabolic process
11	GO:0009174	pyrimidine ribonucleoside monophosphate biosynthetic process	16	7.68	GO:0009173, GO:0009130, GO:0009156	pyrimidine ribonucleoside monophosphate metabolic process, pyrimidine nucleoside monophosphate biosynthetic process, ribonucleoside monophosphate biosynthetic process
6	GO:0071345	cellular response to cytokine stimulus	14	7.68	GO:0071310, GO:0034097	cellular response to organic substance, response to cytokine
12	GO:0015937	coenzyme A biosynthetic process	8	7.6	GO:0034030, GO:0009152, GO:0009108, GO:0034033, GO:0046129, GO:0015936	ribonucleoside bisphosphate biosynthetic process, purine ribonucleotide biosynthetic process, coenzyme biosynthetic process, purine nucleoside bisphosphate biosynthetic process, purine ribonucleoside biosynthetic process, coenzyme A metabolic process
9	GO:0006626	protein targeting to mitochondrion	10	7.6	GO:1902580, GO:0006605, GO:0072655, GO:0006839, GO:0007005, GO:0070585, GO:0016482	single-organism cellular localization, protein targeting, establishment of protein localization to mitochondrion, mitochondrial transport, mitochondrion organization, protein localization to mitochondrion, cytoplasmic transport
9	GO:0006298	mismatch repair	8	7.6	GO:0006281	DNA repair
4	GO:0002682	regulation of immune system process	23	7.58	GO:0050789, GO:0002376	regulation of biological process, immune system process
10	GO:0050769	positive regulation of neurogenesis	15	7.56	GO:0010720, GO:0022008, GO:0050767	positive regulation of cell development, neurogenesis, regulation of neurogenesis
6	GO:0048598	embryonic morphogenesis	15	7.56	GO:0009790, GO:0044767, GO:0009653	embryo development, single-organism developmental process, anatomical structure morphogenesis
5	GO:0031344	regulation of cell projection organization	17	7.56	GO:0050794, GO:0051128, GO:0030030	regulation of cellular process, regulation of cellular component organization, cell projection organization
7	GO:0048017	inositol lipid-mediated signaling	13	7.56	GO:0035556	intracellular signal transduction
5	GO:0006066	alcohol metabolic process	30	7.53	GO:1901615, GO:0044281	organic hydroxy compound metabolic process, small molecule metabolic process
6	GO:0071363	cellular response to growth factor stimulus	14	7.54	GO:0071310, GO:0070848	cellular response to organic substance, response to growth factor
7	GO:0035114	imaginal disc-derived appendage morphogenesis	18	7.51	GO:0035107, GO:0048737	appendage morphogenesis, imaginal disc-derived appendage development
6	GO:0006112	energy reserve metabolic process	14	7.52	GO:0015980	energy derivation by oxidation of organic compounds
4	GO:0051235	maintenance of location	30	7.51	GO:0065008, GO:0051179	regulation of biological quality, localization
7	GO:0035120	post-embryonic appendage morphogenesis	18	7.51	GO:0035107, GO:0009886	appendage morphogenesis, post-embryonic morphogenesis
7	GO:0016485	protein processing	13	7.51	GO:0051604	protein maturation
5	GO:0035383	thioester metabolic process	20	7.47	GO:0071704, GO:0044237, GO:0006790	organic substance metabolic process, cellular metabolic process, sulfur compound metabolic process
4	GO:0007163	establishment or maintenance of cell polarity	10	7.42	GO:0044763	single-organism cellular process
6	GO:0060541	respiratory system development	15	7.43	GO:0048731	system development
8	GO:0001822	kidney development	12	7.41	GO:0048513, GO:0072001, GO:0044767	organ development, renal system development, single-organism developmental process
6	GO:0006836	neurotransmitter transport	9	7.42	GO:0044765	single-organism transport
6	GO:0019751	polyol metabolic process	23	7.42	GO:0006066	alcohol metabolic process
8	GO:0006144	purine nucleobase metabolic process	10	7.36	GO:0009112, GO:0072521	nucleobase metabolic process, purine-containing compound metabolic process
9	GO:0006476	protein deacetylation	11	7.36	GO:0035601	protein deacylation
11	GO:0032784	regulation of DNA-templated transcription, elongation	8	7.36	GO:0006354, GO:0006355	DNA-templated transcription, elongation, regulation of transcription, DNA-templated
4	GO:0048609	multicellular organismal reproductive process	27	7.37	GO:0032504, GO:0022414	multicellular organism reproduction, reproductive process
6	GO:0042886	amide transport	17	7.35	GO:0044765, GO:0071705	single-organism transport, nitrogen compound transport
6	GO:0043086	negative regulation of catalytic activity	27	7.36	GO:0050790, GO:0044092	regulation of catalytic activity, negative regulation of molecular function
10	GO:0018394	peptidyl-lysine acetylation	21	7.33	GO:0018205, GO:0006473	peptidyl-lysine modification, protein acetylation
6	GO:0003002	regionalization	17	7.32	GO:0007389	pattern specification process
5	GO:0009416	response to light stimulus	17	7.27	GO:0009314	response to radiation
7	GO:0072001	renal system development	14	7.25	GO:0048731, GO:0001655	system development, urogenital system development
7	GO:0051216	cartilage development	7	7.2	GO:0048513, GO:0061448, GO:0001501	organ development, connective tissue development, skeletal system development
8	GO:0052547	regulation of peptidase activity	21	7.21	GO:0030162, GO:0051336	regulation of proteolysis, regulation of hydrolase activity
9	GO:0008380	RNA splicing	23	7.21	GO:0006396	RNA processing
6	GO:0046146	tetrahydrobiopterin metabolic process	12	7.2	GO:0042558, GO:0006732	pteridine-containing compound metabolic process, coenzyme metabolic process
6	GO:0042727	flavin-containing compound biosynthetic process	12	7.2	GO:1901566, GO:0044271, GO:0018130, GO:0042726, GO:1901362	organonitrogen compound biosynthetic process, cellular nitrogen compound biosynthetic process, heterocycle biosynthetic process, flavin-containing compound metabolic process, organic cyclic compound biosynthetic process
8	GO:0030716	oocyte fate determination	8	7.2	GO:0001709	cell fate determination
6	GO:0034614	cellular response to reactive oxygen species	20	7.2	GO:0000302, GO:1901701, GO:0034599	response to reactive oxygen species, cellular response to oxygen-containing compound, cellular response to oxidative stress
8	GO:0006338	chromatin remodeling	8	7.2	GO:0016568	chromatin modification
7	GO:0006771	riboflavin metabolic process	12	7.2	GO:0044763, GO:0042726, GO:0006767	single-organism cellular process, flavin-containing compound metabolic process, water-soluble vitamin metabolic process
5	GO:0071824	protein-DNA complex subunit organization	20	7.2	GO:0043933	macromolecular complex subunit organization
2	GO:0000003	reproduction	35	7.2	GO:0008150	biological_process
8	GO:0051052	regulation of DNA metabolic process	18	7.18	GO:0006259, GO:0019219, GO:0060255	DNA metabolic process, regulation of nucleobase-containing compound metabolic process, regulation of macromolecule metabolic process
6	GO:0006643	membrane lipid metabolic process	21	7.14	GO:0044255	cellular lipid metabolic process
5	GO:0044802	single-organism membrane organization	33	7.14	GO:0061024, GO:0044699	membrane organization, single-organism process
12	GO:0031167	rRNA methylation	10	7.12	GO:0001510, GO:0000154	RNA methylation, rRNA modification
10	GO:0007173	epidermal growth factor receptor signaling pathway	8	7.09	GO:0038127	ERBB signaling pathway
2	GO:0044848	biological phase	14	7.08	GO:0008150	biological_process
6	GO:0007600	sensory perception	19	7.06	GO:0050877	neurological system process
7	GO:0043254	regulation of protein complex assembly	21	7.04	GO:0051128, GO:0006461, GO:0044087	regulation of cellular component organization, protein complex assembly, regulation of cellular component biogenesis
9	GO:0043408	regulation of MAPK cascade	22	7.03	GO:0000165, GO:1902531, GO:0042325	MAPK cascade, regulation of intracellular signal transduction, regulation of phosphorylation
6	GO:0046903	secretion	30	7.03	GO:0044765	single-organism transport
10	GO:0006475	internal protein amino acid acetylation	21	7.02	GO:0006473	protein acetylation
7	GO:0045596	negative regulation of cell differentiation	13	7.01	GO:0045595, GO:0030154, GO:0048523, GO:0051093	regulation of cell differentiation, cell differentiation, negative regulation of cellular process, negative regulation of developmental process
8	GO:0006206	pyrimidine nucleobase metabolic process	15	7.02	GO:0009112, GO:0072527	nucleobase metabolic process, pyrimidine-containing compound metabolic process
8	GO:0042632	cholesterol homeostasis	7	7	GO:0055092	sterol homeostasis
8	GO:0016114	terpenoid biosynthetic process	7	7	GO:0008299, GO:0006721	isoprenoid biosynthetic process, terpenoid metabolic process
10	GO:0018106	peptidyl-histidine phosphorylation	7	7	GO:0006468, GO:0018202	protein phosphorylation, peptidyl-histidine modification
9	GO:0015012	heparan sulfate proteoglycan biosynthetic process	7	7	GO:0044711, GO:0030166, GO:0030201, GO:0044272	single-organism biosynthetic process, proteoglycan biosynthetic process, heparan sulfate proteoglycan metabolic process, sulfur compound biosynthetic process
12	GO:0008616	queuosine biosynthetic process	7	7	GO:0006400, GO:0046116, GO:0042455	tRNA modification, queuosine metabolic process, ribonucleoside biosynthetic process
8	GO:0071973	bacterial-type flagellum-dependent cell motility	7	7	GO:0097588	archaeal or bacterial-type flagellum-dependent cell motility
11	GO:0007076	mitotic chromosome condensation	7	7	GO:0000070, GO:0030261, GO:0022402, GO:1903047	mitotic sister chromatid segregation, chromosome condensation, cell cycle process, mitotic cell cycle process
10	GO:0016075	rRNA catabolic process	7	7	GO:0016072, GO:0034661	rRNA metabolic process, ncRNA catabolic process
12	GO:0009088	threonine biosynthetic process	7	7	GO:0009067, GO:0006566	aspartate family amino acid biosynthetic process, threonine metabolic process
13	GO:0007475	apposition of dorsal and ventral imaginal disc-derived wing surfaces	7	7	GO:0044767, GO:0008587, GO:0009886	single-organism developmental process, imaginal disc-derived wing margin morphogenesis, post-embryonic morphogenesis
15	GO:0019509	L-methionine biosynthetic process from methylthioadenosine	7	7	GO:0071267	L-methionine salvage
8	GO:0051491	positive regulation of filopodium assembly	7	7	GO:0031346, GO:0046847, GO:0051489	positive regulation of cell projection organization, filopodium assembly, regulation of filopodium assembly
11	GO:0007026	negative regulation of microtubule depolymerization	7	7	GO:0031114, GO:1901880, GO:0007019, GO:0031111	regulation of microtubule depolymerization, negative regulation of protein depolymerization, microtubule depolymerization, negative regulation of microtubule polymerization or depolymerization
10	GO:0016204	determination of muscle attachment site	7	7	GO:0016203, GO:0007267	muscle attachment, cell-cell signaling
10	GO:0035307	positive regulation of protein dephosphorylation	7	7	GO:0035304, GO:0035306, GO:0031401, GO:0006470	regulation of protein dephosphorylation, positive regulation of dephosphorylation, positive regulation of protein modification process, protein dephosphorylation
8	GO:0000082	G1/S transition of mitotic cell cycle	9	6.96	GO:0044843, GO:0044772	cell cycle G1/S phase transition, mitotic cell cycle phase transition
5	GO:0051129	negative regulation of cellular component organization	26	6.97	GO:0016043, GO:0051128, GO:0048519	cellular component organization, regulation of cellular component organization, negative regulation of biological process
10	GO:0033674	positive regulation of kinase activity	21	6.96	GO:0043549, GO:0051347	regulation of kinase activity, positive regulation of transferase activity
4	GO:0046209	nitric oxide metabolic process	12	6.96	GO:0006807	nitrogen compound metabolic process
9	GO:0055076	transition metal ion homeostasis	19	6.94	GO:0055065	metal ion homeostasis
5	GO:0043094	cellular metabolic compound salvage	19	6.86	GO:0044249	cellular biosynthetic process
8	GO:0046112	nucleobase biosynthetic process	16	6.82	GO:1901566, GO:0044711, GO:0009112, GO:0018130, GO:1901362	organonitrogen compound biosynthetic process, single-organism biosynthetic process, nucleobase metabolic process, heterocycle biosynthetic process, organic cyclic compound biosynthetic process
10	GO:0006353	DNA-templated transcription, termination	8	6.8	GO:0006351, GO:0032774	transcription, DNA-templated, RNA biosynthetic process
9	GO:0030177	positive regulation of Wnt signaling pathway	7	6.8	GO:0016055, GO:0030111, GO:0009967	Wnt signaling pathway, regulation of Wnt signaling pathway, positive regulation of signal transduction
6	GO:0046847	filopodium assembly	10	6.8	GO:0030031	cell projection assembly
9	GO:0044728	DNA methylation or demethylation	14	6.77	GO:0006304	DNA modification
6	GO:0051172	negative regulation of nitrogen compound metabolic process	53	6.77	GO:0009892, GO:0006807, GO:0051171	negative regulation of metabolic process, nitrogen compound metabolic process, regulation of nitrogen compound metabolic process
5	GO:0051707	response to other organism	18	6.76	GO:0043207, GO:0051704	response to external biotic stimulus, multi-organism process
5	GO:0051240	positive regulation of multicellular organismal process	11	6.74	GO:0051239, GO:0044707, GO:0048518	regulation of multicellular organismal process, single-multicellular organism process, positive regulation of biological process
9	GO:0046777	protein autophosphorylation	8	6.72	GO:0006468	protein phosphorylation
7	GO:0042168	heme metabolic process	16	6.72	GO:0042440, GO:0044763, GO:0006778	pigment metabolic process, single-organism cellular process, porphyrin-containing compound metabolic process
4	GO:0042330	taxis	21	6.69	GO:0040011, GO:0009605	locomotion, response to external stimulus
3	GO:0002252	immune effector process	14	6.7	GO:0002376	immune system process
7	GO:0046467	membrane lipid biosynthetic process	15	6.7	GO:0008610, GO:0006643, GO:0044249	lipid biosynthetic process, membrane lipid metabolic process, cellular biosynthetic process
4	GO:0010256	endomembrane system organization	14	6.67	GO:0016043	cellular component organization
6	GO:0042157	lipoprotein metabolic process	15	6.66	GO:0019538	protein metabolic process
5	GO:0048878	chemical homeostasis	48	6.65	GO:0042592	homeostatic process
6	GO:0072657	protein localization to membrane	22	6.62	GO:1902580, GO:0034613, GO:0044802	single-organism cellular localization, cellular protein localization, single-organism membrane organization
7	GO:1901072	glucosamine-containing compound catabolic process	11	6.6	GO:0046348, GO:1901071	amino sugar catabolic process, glucosamine-containing compound metabolic process
6	GO:0009615	response to virus	9	6.6	GO:0051707	response to other organism
9	GO:0007179	transforming growth factor beta receptor signaling pathway	7	6.6	GO:0071560, GO:0007178	cellular response to transforming growth factor beta stimulus, transmembrane receptor protein serine/threonine kinase signaling pathway
6	GO:0048639	positive regulation of developmental growth	11	6.6	GO:0048638, GO:0051094, GO:0048589, GO:0045927	regulation of developmental growth, positive regulation of developmental process, developmental growth, positive regulation of growth
5	GO:0042743	hydrogen peroxide metabolic process	11	6.6	GO:0072593	reactive oxygen species metabolic process
9	GO:0098661	inorganic anion transmembrane transport	11	6.6	GO:0055085, GO:0015698, GO:0098656, GO:0098660, GO:0006811	transmembrane transport, inorganic anion transport, anion transmembrane transport, inorganic ion transmembrane transport, ion transport
7	GO:0070301	cellular response to hydrogen peroxide	11	6.6	GO:0034614, GO:0042542	cellular response to reactive oxygen species, response to hydrogen peroxide
6	GO:0098542	defense response to other organism	9	6.6	GO:0051707, GO:0006952	response to other organism, defense response
5	GO:0032535	regulation of cellular component size	30	6.57	GO:0016043, GO:0044763, GO:0090066	cellular component organization, single-organism cellular process, regulation of anatomical structure size
11	GO:0015936	coenzyme A metabolic process	10	6.56	GO:0034032, GO:0046128, GO:0009150, GO:0006732, GO:0033875	purine nucleoside bisphosphate metabolic process, purine ribonucleoside metabolic process, purine ribonucleotide metabolic process, coenzyme metabolic process, ribonucleoside bisphosphate metabolic process
9	GO:0006612	protein targeting to membrane	16	6.48	GO:0072657, GO:0006605, GO:0090150	protein localization to membrane, protein targeting, establishment of protein localization to membrane
11	GO:0046040	IMP metabolic process	18	6.48	GO:0009150, GO:0009167	purine ribonucleotide metabolic process, purine ribonucleoside monophosphate metabolic process
11	GO:0009065	glutamine family amino acid catabolic process	13	6.48	GO:1901606, GO:0009064	alpha-amino acid catabolic process, glutamine family amino acid metabolic process
8	GO:0030832	regulation of actin filament length	20	6.44	GO:0032535, GO:0032956	regulation of cellular component size, regulation of actin cytoskeleton organization
9	GO:0031123	RNA 3'-end processing	14	6.42	GO:0006396	RNA processing
4	GO:0015979	photosynthesis	8	6.42	GO:0044237	cellular metabolic process
8	GO:0035601	protein deacylation	13	6.42	GO:0098732, GO:0006464	macromolecule deacylation, cellular protein modification process
12	GO:0009085	lysine biosynthetic process	10	6.4	GO:0009067, GO:0006553	aspartate family amino acid biosynthetic process, lysine metabolic process
10	GO:0006835	dicarboxylic acid transport	8	6.4	GO:0046942	carboxylic acid transport
7	GO:0051346	negative regulation of hydrolase activity	19	6.4	GO:0043086, GO:0051336	negative regulation of catalytic activity, regulation of hydrolase activity
13	GO:0043967	histone H4 acetylation	7	6.36	GO:0016573	histone acetylation
7	GO:0007224	smoothened signaling pathway	7	6.36	GO:0007166	cell surface receptor signaling pathway
9	GO:0019856	pyrimidine nucleobase biosynthetic process	11	6.36	GO:0006206, GO:0046112, GO:0072528	pyrimidine nucleobase metabolic process, nucleobase biosynthetic process, pyrimidine-containing compound biosynthetic process
5	GO:0048638	regulation of developmental growth	16	6.36	GO:0048589, GO:0040008, GO:0050793	developmental growth, regulation of growth, regulation of developmental process
11	GO:0009070	serine family amino acid biosynthetic process	11	6.36	GO:0009069, GO:1901607	serine family amino acid metabolic process, alpha-amino acid biosynthetic process
9	GO:0030178	negative regulation of Wnt signaling pathway	7	6.36	GO:0016055, GO:0030111, GO:0009968	Wnt signaling pathway, regulation of Wnt signaling pathway, negative regulation of signal transduction
7	GO:0050804	regulation of synaptic transmission	10	6.34	GO:0065007, GO:0010646, GO:0007268, GO:0023051	biological regulation, regulation of cell communication, synaptic transmission, regulation of signaling
7	GO:0045017	glycerolipid biosynthetic process	21	6.35	GO:0008610, GO:0046486, GO:0044249	lipid biosynthetic process, glycerolipid metabolic process, cellular biosynthetic process
10	GO:0007472	wing disc morphogenesis	16	6.31	GO:0007560, GO:0035220	imaginal disc morphogenesis, wing disc development
12	GO:0016358	dendrite development	11	6.31	GO:0044767, GO:0048856, GO:0031175	single-organism developmental process, anatomical structure development, neuron projection development
8	GO:0055065	metal ion homeostasis	29	6.31	GO:0055080	cation homeostasis
5	GO:0051093	negative regulation of developmental process	15	6.32	GO:0050793, GO:0048519, GO:0032502	regulation of developmental process, negative regulation of biological process, developmental process
6	GO:0031669	cellular response to nutrient levels	16	6.31	GO:0031667, GO:0031668	response to nutrient levels, cellular response to extracellular stimulus
3	GO:0071554	cell wall organization or biogenesis	25	6.29	GO:0009987	cellular process
9	GO:0006493	protein O-linked glycosylation	9	6.28	GO:0006486	protein glycosylation
10	GO:0009226	nucleotide-sugar biosynthetic process	12	6.24	GO:0009225, GO:1901137, GO:0009165	nucleotide-sugar metabolic process, carbohydrate derivative biosynthetic process, nucleotide biosynthetic process
7	GO:0006073	cellular glucan metabolic process	14	6.24	GO:0044042, GO:0044264	glucan metabolic process, cellular polysaccharide metabolic process
10	GO:0006568	tryptophan metabolic process	12	6.24	GO:0009072, GO:0006586, GO:1901605	aromatic amino acid family metabolic process, indolalkylamine metabolic process, alpha-amino acid metabolic process
6	GO:0007292	female gamete generation	15	6.23	GO:0007276	gamete generation
9	GO:0007405	neuroblast proliferation	10	6.22	GO:0072089, GO:0061351, GO:0048699	stem cell proliferation, neural precursor cell proliferation, generation of neurons
7	GO:0044772	mitotic cell cycle phase transition	16	6.21	GO:1903047, GO:0044770, GO:0000278	mitotic cell cycle process, cell cycle phase transition, mitotic cell cycle
8	GO:0030097	hemopoiesis	17	6.21	GO:0048534	hematopoietic or lymphoid organ development
8	GO:0007052	mitotic spindle organization	7	6.2	GO:1903047, GO:0000278, GO:0007051	mitotic cell cycle process, mitotic cell cycle, spindle organization
9	GO:0006817	phosphate ion transport	7	6.2	GO:0015698	inorganic anion transport
13	GO:0043406	positive regulation of MAP kinase activity	9	6.2	GO:0071902, GO:0043410, GO:0043405	positive regulation of protein serine/threonine kinase activity, positive regulation of MAPK cascade, regulation of MAP kinase activity
9	GO:0006305	DNA alkylation	13	6.17	GO:0006304	DNA modification
5	GO:0009791	post-embryonic development	24	6.17	GO:0044767, GO:0007275, GO:0044707	single-organism developmental process, multicellular organismal development, single-multicellular organism process
6	GO:0051173	positive regulation of nitrogen compound metabolic process	36	6.16	GO:0006807, GO:0009893, GO:0051171	nitrogen compound metabolic process, positive regulation of metabolic process, regulation of nitrogen compound metabolic process
7	GO:0006898	receptor-mediated endocytosis	9	6.15	GO:0006897	endocytosis
9	GO:0006302	double-strand break repair	9	6.16	GO:0006281	DNA repair
5	GO:0031667	response to nutrient levels	17	6.16	GO:0009991	response to extracellular stimulus
5	GO:0003012	muscle system process	13	6.14	GO:0003008	system process
8	GO:0042401	cellular biogenic amine biosynthetic process	14	6.12	GO:0009309, GO:0006576	amine biosynthetic process, cellular biogenic amine metabolic process
6	GO:0045786	negative regulation of cell cycle	11	6.11	GO:0007049, GO:0051726, GO:0048523	cell cycle, regulation of cell cycle, negative regulation of cellular process
4	GO:0000279	M phase	6	6.12	GO:0022403	cell cycle phase
5	GO:0080134	regulation of response to stress	31	6.11	GO:0006950, GO:0048583	response to stress, regulation of response to stimulus
4	GO:0044403	symbiosis, encompassing mutualism through parasitism	13	6.09	GO:0044419	interspecies interaction between organisms
7	GO:0006664	glycolipid metabolic process	14	6.1	GO:1901135, GO:0006643	carbohydrate derivative metabolic process, membrane lipid metabolic process
7	GO:0042158	lipoprotein biosynthetic process	12	6.1	GO:0042157, GO:0034645	lipoprotein metabolic process, cellular macromolecule biosynthetic process
10	GO:0009130	pyrimidine nucleoside monophosphate biosynthetic process	20	6.05	GO:0009124, GO:0009129	nucleoside monophosphate biosynthetic process, pyrimidine nucleoside monophosphate metabolic process
10	GO:0000375	RNA splicing, via transesterification reactions	19	6.03	GO:0008380	RNA splicing
6	GO:0030522	intracellular receptor signaling pathway	10	6.02	GO:0007165	signal transduction
16	GO:0045773	positive regulation of axon extension	6	6	GO:0030516, GO:0048639, GO:0050772, GO:0048675, GO:0030307	regulation of axon extension, positive regulation of developmental growth, positive regulation of axonogenesis, axon extension, positive regulation of cell growth
12	GO:0006422	aspartyl-tRNA aminoacylation	6	6	GO:0006418	tRNA aminoacylation for protein translation
5	GO:0031163	metallo-sulfur cluster assembly	10	6	GO:0022607	cellular component assembly
10	GO:0035147	branch fusion, open tracheal system	6	6	GO:0060446, GO:0035146	branching involved in open tracheal system development, tube fusion
6	GO:0000090	mitotic anaphase	6	6	GO:0051322	anaphase
9	GO:0019563	glycerol catabolic process	6	6	GO:0006071, GO:0019405	glycerol metabolic process, alditol catabolic process
8	GO:0019646	aerobic electron transport chain	6	6	GO:0022904, GO:0009060	respiratory electron transport chain, aerobic respiration
10	GO:0032835	glomerulus development	6	6	GO:0044767, GO:0072006, GO:0048856	single-organism developmental process, nephron development, anatomical structure development
10	GO:0006777	Mo-molybdopterin cofactor biosynthetic process	6	6	GO:0009108, GO:0019720, GO:0032324, GO:0019538	coenzyme biosynthetic process, Mo-molybdopterin cofactor metabolic process, molybdopterin cofactor biosynthetic process, protein metabolic process
11	GO:0009099	valine biosynthetic process	6	6	GO:0009082, GO:0006573, GO:1901607	branched-chain amino acid biosynthetic process, valine metabolic process, alpha-amino acid biosynthetic process
11	GO:0051865	protein autoubiquitination	6	6	GO:0016567	protein ubiquitination
8	GO:0006890	retrograde vesicle-mediated transport, Golgi to ER	6	6	GO:0048193	Golgi vesicle transport
10	GO:0005978	glycogen biosynthetic process	6	6	GO:0005977, GO:0009250	glycogen metabolic process, glucan biosynthetic process
6	GO:0030730	sequestering of triglyceride	6	6	GO:0019915	lipid storage
10	GO:0035058	nonmotile primary cilium assembly	6	6	GO:0042384	cilium assembly
9	GO:0043123	positive regulation of I-kappaB kinase/NF-kappaB signaling	6	6	GO:0043122, GO:0007249, GO:1902533	regulation of I-kappaB kinase/NF-kappaB signaling, I-kappaB kinase/NF-kappaB signaling, positive regulation of intracellular signal transduction
7	GO:0003094	glomerular filtration	6	6	GO:0097205	renal filtration
16	GO:0016199	axon midline choice point recognition	6	6	GO:0016198	axon choice point recognition
11	GO:0006750	glutathione biosynthetic process	6	6	GO:0042398, GO:0006749, GO:0044272, GO:0019184	cellular modified amino acid biosynthetic process, glutathione metabolic process, sulfur compound biosynthetic process, nonribosomal peptide biosynthetic process
7	GO:0046501	protoporphyrinogen IX metabolic process	10	6	GO:0006778	porphyrin-containing compound metabolic process
10	GO:0019288	isopentenyl diphosphate biosynthetic process, methylerythritol 4-phosphate pathway	6	6	GO:0009240, GO:0019682, GO:0006090	isopentenyl diphosphate biosynthetic process, glyceraldehyde-3-phosphate metabolic process, pyruvate metabolic process
4	GO:0000236	mitotic prometaphase	6	6	GO:0022403	cell cycle phase
9	GO:0035149	lumen formation, open tracheal system	6	6	GO:0035152, GO:0035148	regulation of tube architecture, open tracheal system, tube formation
7	GO:0042595	behavioral response to starvation	6	6	GO:0042594	response to starvation
8	GO:0009234	menaquinone biosynthetic process	6	6	GO:1901663, GO:0009233	quinone biosynthetic process, menaquinone metabolic process
7	GO:0051607	defense response to virus	6	6	GO:0009615, GO:0098542, GO:0002252	response to virus, defense response to other organism, immune effector process
13	GO:0044205	'de novo' UMP biosynthetic process	6	6	GO:0006222	UMP biosynthetic process
10	GO:0038032	termination of G-protein coupled receptor signaling pathway	6	6	GO:0045744, GO:0023021	negative regulation of G-protein coupled receptor protein signaling pathway, termination of signal transduction
8	GO:0030166	proteoglycan biosynthetic process	7	6	GO:0009101, GO:0006029	glycoprotein biosynthetic process, proteoglycan metabolic process
9	GO:0006471	protein ADP-ribosylation	6	6	GO:0006486	protein glycosylation
8	GO:0042147	retrograde transport, endosome to Golgi	6	6	GO:0016192, GO:0016197	vesicle-mediated transport, endosomal transport
3	GO:0019835	cytolysis	6	6	GO:0009987	cellular process
9	GO:0090503	RNA phosphodiester bond hydrolysis, exonucleolytic	6	6	GO:0090501	RNA phosphodiester bond hydrolysis
12	GO:0006435	threonyl-tRNA aminoacylation	6	6	GO:0006418	tRNA aminoacylation for protein translation
13	GO:0043968	histone H2A acetylation	6	6	GO:0016573	histone acetylation
10	GO:1902692	regulation of neuroblast proliferation	10	6	GO:0072091, GO:0007405, GO:0050767, GO:2000177	regulation of stem cell proliferation, neuroblast proliferation, regulation of neurogenesis, regulation of neural precursor cell proliferation
5	GO:0000087	mitotic M phase	6	6	GO:0000279	M phase
12	GO:0046654	tetrahydrofolate biosynthetic process	6	6	GO:0009396, GO:0046653	folic acid-containing compound biosynthetic process, tetrahydrofolate metabolic process
10	GO:0006874	cellular calcium ion homeostasis	10	5.98	GO:0006875, GO:0055074, GO:0072503	cellular metal ion homeostasis, calcium ion homeostasis, cellular divalent inorganic cation homeostasis
6	GO:0007062	sister chromatid cohesion	7	5.96	GO:0051276, GO:1902589, GO:0022402, GO:0007059	chromosome organization, single-organism organelle organization, cell cycle process, chromosome segregation
7	GO:0070972	protein localization to endoplasmic reticulum	22	5.96	GO:0033365	protein localization to organelle
8	GO:0030003	cellular cation homeostasis	28	5.95	GO:0006873, GO:0055080	cellular ion homeostasis, cation homeostasis
3	GO:0032504	multicellular organism reproduction	27	5.96	GO:0000003, GO:0032501	reproduction, multicellular organismal process
8	GO:0060070	canonical Wnt signaling pathway	6	5.92	GO:0016055	Wnt signaling pathway
7	GO:0090150	establishment of protein localization to membrane	21	5.93	GO:0045184, GO:0072657	establishment of protein localization, protein localization to membrane
7	GO:0030162	regulation of proteolysis	27	5.89	GO:0051246, GO:0006508	regulation of protein metabolic process, proteolysis
5	GO:0010243	response to organonitrogen compound	11	5.86	GO:1901698, GO:0010033, GO:0009719	response to nitrogen compound, response to organic substance, response to endogenous stimulus
7	GO:0048568	embryonic organ development	10	5.83	GO:0009790, GO:0048513, GO:0044767	embryo development, organ development, single-organism developmental process
10	GO:0008582	regulation of synaptic growth at neuromuscular junction	9	5.8	GO:0048638, GO:0051124, GO:0051963	regulation of developmental growth, synaptic growth at neuromuscular junction, regulation of synapse assembly
10	GO:0016571	histone methylation	12	5.81	GO:0006479, GO:0016570	protein methylation, histone modification
8	GO:0006887	exocytosis	9	5.82	GO:0016192, GO:0032940	vesicle-mediated transport, secretion by cell
7	GO:0006665	sphingolipid metabolic process	7	5.8	GO:0006643, GO:1901564	membrane lipid metabolic process, organonitrogen compound metabolic process
4	GO:0009314	response to radiation	20	5.8	GO:0009628	response to abiotic stimulus
6	GO:0072359	circulatory system development	24	5.79	GO:0048731	system development
8	GO:0007613	memory	8	5.8	GO:0007611	learning or memory
7	GO:0060284	regulation of cell development	26	5.8	GO:0045595, GO:0048468	regulation of cell differentiation, cell development
6	GO:0035107	appendage morphogenesis	22	5.8	GO:0044767, GO:0009653, GO:0048736	single-organism developmental process, anatomical structure morphogenesis, appendage development
12	GO:0032147	activation of protein kinase activity	9	5.8	GO:0045860	positive regulation of protein kinase activity
8	GO:0006772	thiamine metabolic process	9	5.8	GO:0042723	thiamine-containing compound metabolic process
7	GO:0045597	positive regulation of cell differentiation	25	5.78	GO:0045595, GO:0030154, GO:0051094, GO:0048522	regulation of cell differentiation, cell differentiation, positive regulation of developmental process, positive regulation of cellular process
12	GO:0002224	toll-like receptor signaling pathway	1	5.76	GO:0002221	pattern recognition receptor signaling pathway
7	GO:0055080	cation homeostasis	35	5.72	GO:0050801	ion homeostasis
6	GO:0051169	nuclear transport	20	5.73	GO:0046907	intracellular transport
6	GO:0035239	tube morphogenesis	15	5.7	GO:0044767, GO:0009653, GO:0035295	single-organism developmental process, anatomical structure morphogenesis, tube development
3	GO:0044703	multi-organism reproductive process	29	5.69	GO:0051704, GO:0022414	multi-organism process, reproductive process
5	GO:0016337	single organismal cell-cell adhesion	8	5.68	GO:0098602	single organism cell adhesion
11	GO:0009209	pyrimidine ribonucleoside triphosphate biosynthetic process	8	5.64	GO:0009148, GO:0009201, GO:0009208	pyrimidine nucleoside triphosphate biosynthetic process, ribonucleoside triphosphate biosynthetic process, pyrimidine ribonucleoside triphosphate metabolic process
11	GO:0009219	pyrimidine deoxyribonucleotide metabolic process	10	5.64	GO:0009394, GO:0006220	2'-deoxyribonucleotide metabolic process, pyrimidine nucleotide metabolic process
12	GO:0043405	regulation of MAP kinase activity	13	5.64	GO:0043408, GO:0071900	regulation of MAPK cascade, regulation of protein serine/threonine kinase activity
10	GO:0006354	DNA-templated transcription, elongation	10	5.62	GO:0006351, GO:0032774	transcription, DNA-templated, RNA biosynthetic process
9	GO:0043010	camera-type eye development	9	5.61	GO:0001654	eye development
6	GO:0007596	blood coagulation	6	5.6	GO:0050817, GO:0007599, GO:0042060	coagulation, hemostasis, wound healing
6	GO:0072091	regulation of stem cell proliferation	12	5.6	GO:0072089, GO:0042127	stem cell proliferation, regulation of cell proliferation
8	GO:0015995	chlorophyll biosynthetic process	6	5.6	GO:0006779, GO:0046148, GO:0015994, GO:0044763	porphyrin-containing compound biosynthetic process, pigment biosynthetic process, chlorophyll metabolic process, single-organism cellular process
11	GO:0006378	mRNA polyadenylation	6	5.6	GO:0031124, GO:0043631	mRNA 3'-end processing, RNA polyadenylation
10	GO:0006506	GPI anchor biosynthetic process	6	5.6	GO:0006497, GO:0006505, GO:0006661, GO:0009247	protein lipidation, GPI anchor metabolic process, phosphatidylinositol biosynthetic process, glycolipid biosynthetic process
10	GO:0019673	GDP-mannose metabolic process	6	5.6	GO:0009225	nucleotide-sugar metabolic process
11	GO:0006548	histidine catabolic process	6	5.6	GO:0006547, GO:1901606, GO:0052805	histidine metabolic process, alpha-amino acid catabolic process, imidazole-containing compound catabolic process
7	GO:0007422	peripheral nervous system development	8	5.56	GO:0048731, GO:0007399	system development, nervous system development
5	GO:0034599	cellular response to oxidative stress	22	5.54	GO:0033554, GO:0070887, GO:0006979	cellular response to stress, cellular response to chemical stimulus, response to oxidative stress
7	GO:0007051	spindle organization	10	5.52	GO:0071822, GO:0000226, GO:0022402	protein complex subunit organization, microtubule cytoskeleton organization, cell cycle process
9	GO:0007560	imaginal disc morphogenesis	19	5.51	GO:0048707, GO:0007444, GO:0048563, GO:0007552	instar larval or pupal morphogenesis, imaginal disc development, post-embryonic organ morphogenesis, metamorphosis
6	GO:0043241	protein complex disassembly	23	5.49	GO:0071822, GO:0032984	protein complex subunit organization, macromolecular complex disassembly
8	GO:0050807	regulation of synapse organization	13	5.49	GO:0050803, GO:0050794, GO:0051128, GO:0050808	regulation of synapse structure and activity, regulation of cellular process, regulation of cellular component organization, synapse organization
4	GO:0009611	response to wounding	14	5.45	GO:0006950	response to stress
5	GO:0003013	circulatory system process	13	5.45	GO:0003008	system process
8	GO:0071451	cellular response to superoxide	9	5.4	GO:0034614, GO:0071450, GO:0000303	cellular response to reactive oxygen species, cellular response to oxygen radical, response to superoxide
5	GO:0018904	ether metabolic process	9	5.4	GO:0071704, GO:0044281	organic substance metabolic process, small molecule metabolic process
12	GO:0009221	pyrimidine deoxyribonucleotide biosynthetic process	6	5.4	GO:0009265, GO:0009219, GO:0006221	2'-deoxyribonucleotide biosynthetic process, pyrimidine deoxyribonucleotide metabolic process, pyrimidine nucleotide biosynthetic process
7	GO:0007215	glutamate receptor signaling pathway	9	5.4	GO:0007166	cell surface receptor signaling pathway
7	GO:0050953	sensory perception of light stimulus	9	5.4	GO:0007600	sensory perception
7	GO:2000648	positive regulation of stem cell proliferation	9	5.4	GO:0072091, GO:0072089, GO:0008284	regulation of stem cell proliferation, stem cell proliferation, positive regulation of cell proliferation
10	GO:0006549	isoleucine metabolic process	9	5.4	GO:0009081, GO:1901605	branched-chain amino acid metabolic process, alpha-amino acid metabolic process
7	GO:0048732	gland development	13	5.39	GO:0048513, GO:0044767	organ development, single-organism developmental process
11	GO:0043161	proteasome-mediated ubiquitin-dependent protein catabolic process	9	5.4	GO:0010498, GO:0006511	proteasomal protein catabolic process, ubiquitin-dependent protein catabolic process
7	GO:0008653	lipopolysaccharide metabolic process	9	5.4	GO:1901135, GO:0044723, GO:0044255, GO:0044264	carbohydrate derivative metabolic process, single-organism carbohydrate metabolic process, cellular lipid metabolic process, cellular polysaccharide metabolic process
7	GO:2000179	positive regulation of neural precursor cell proliferation	9	5.4	GO:0061351, GO:0008284, GO:2000177	neural precursor cell proliferation, positive regulation of cell proliferation, regulation of neural precursor cell proliferation
7	GO:0006027	glycosaminoglycan catabolic process	9	5.4	GO:0006026, GO:0030203	aminoglycan catabolic process, glycosaminoglycan metabolic process
10	GO:0043631	RNA polyadenylation	8	5.36	GO:0031123	RNA 3'-end processing
9	GO:0006505	GPI anchor metabolic process	8	5.36	GO:0006664, GO:0046488	glycolipid metabolic process, phosphatidylinositol metabolic process
9	GO:0006885	regulation of pH	6	5.36	GO:0055067	monovalent inorganic cation homeostasis
8	GO:0097193	intrinsic apoptotic signaling pathway	8	5.32	GO:0035556, GO:0097190	intracellular signal transduction, apoptotic signaling pathway
5	GO:0033043	regulation of organelle organization	43	5.33	GO:0050794, GO:0051128, GO:0006996	regulation of cellular process, regulation of cellular component organization, organelle organization
7	GO:0050803	regulation of synapse structure and activity	15	5.29	GO:0065008, GO:0007268	regulation of biological quality, synaptic transmission
9	GO:0018202	peptidyl-histidine modification	10	5.28	GO:0018193	peptidyl-amino acid modification
7	GO:0048534	hematopoietic or lymphoid organ development	18	5.29	GO:0048513, GO:0044767, GO:0002520	organ development, single-organism developmental process, immune system development
6	GO:0010564	regulation of cell cycle process	17	5.28	GO:0022402, GO:0051726	cell cycle process, regulation of cell cycle
6	GO:0000819	sister chromatid segregation	13	5.26	GO:0051276, GO:1902589, GO:0022402, GO:0007059	chromosome organization, single-organism organelle organization, cell cycle process, chromosome segregation
12	GO:0010975	regulation of neuron projection development	13	5.25	GO:0031344, GO:0031175, GO:0045664	regulation of cell projection organization, neuron projection development, regulation of neuron differentiation
6	GO:0019058	viral life cycle	8	5.24	GO:0016032	viral process
7	GO:0030334	regulation of cell migration	7	5.22	GO:2000145, GO:0016477	regulation of cell motility, cell migration
8	GO:0048705	skeletal system morphogenesis	8	5.22	GO:0001501, GO:0009887	skeletal system development, organ morphogenesis
4	GO:0071214	cellular response to abiotic stimulus	12	5.19	GO:0051716, GO:0009628	cellular response to stimulus, response to abiotic stimulus
7	GO:0051489	regulation of filopodium assembly	8	5.2	GO:0060491, GO:0046847	regulation of cell projection assembly, filopodium assembly
12	GO:0046080	dUTP metabolic process	6	5.2	GO:0009211, GO:0009219	pyrimidine deoxyribonucleoside triphosphate metabolic process, pyrimidine deoxyribonucleotide metabolic process
6	GO:0015931	nucleobase-containing compound transport	14	5.2	GO:0071705, GO:0071702	nitrogen compound transport, organic substance transport
9	GO:0031111	negative regulation of microtubule polymerization or depolymerization	8	5.2	GO:0031110, GO:0051494, GO:0031109	regulation of microtubule polymerization or depolymerization, negative regulation of cytoskeleton organization, microtubule polymerization or depolymerization
8	GO:0006497	protein lipidation	9	5.16	GO:0042158, GO:0006464	lipoprotein biosynthetic process, cellular protein modification process
6	GO:0046348	amino sugar catabolic process	13	5.16	GO:1901136, GO:0006040	carbohydrate derivative catabolic process, amino sugar metabolic process
8	GO:0018065	protein-cofactor linkage	9	5.16	GO:0006464	cellular protein modification process
10	GO:0045664	regulation of neuron differentiation	15	5.15	GO:0030182, GO:0050767	neuron differentiation, regulation of neurogenesis
9	GO:0072329	monocarboxylic acid catabolic process	12	5.16	GO:0032787, GO:0046395	monocarboxylic acid metabolic process, carboxylic acid catabolic process
6	GO:0055088	lipid homeostasis	10	5.12	GO:0048878	chemical homeostasis
5	GO:0060249	anatomical structure homeostasis	11	5.04	GO:0042592	homeostatic process
6	GO:0042181	ketone biosynthetic process	14	5.04	GO:0044283, GO:1901576, GO:0044249, GO:0042180	small molecule biosynthetic process, organic substance biosynthetic process, cellular biosynthetic process, cellular ketone metabolic process
6	GO:1901661	quinone metabolic process	14	5.04	GO:0051186, GO:0042180	cofactor metabolic process, cellular ketone metabolic process
9	GO:0032482	Rab protein signal transduction	20	5.04	GO:0007265	Ras protein signal transduction
8	GO:0007187	G-protein coupled receptor signaling pathway, coupled to cyclic nucleotide second messenger	9	5.02	GO:0007186	G-protein coupled receptor signaling pathway
12	GO:0006424	glutamyl-tRNA aminoacylation	5	5	GO:0006418	tRNA aminoacylation for protein translation
9	GO:0006108	malate metabolic process	5	5	GO:0043648	dicarboxylic acid metabolic process
11	GO:0006166	purine ribonucleoside salvage	5	5	GO:0046129, GO:0043174, GO:0043101	purine ribonucleoside biosynthetic process, nucleoside salvage, purine-containing compound salvage
7	GO:0006862	nucleotide transport	5	5	GO:0015748, GO:0015931	organophosphate ester transport, nucleobase-containing compound transport
9	GO:0015628	protein secretion by the type II secretion system	5	5	GO:0071806, GO:0009306	protein transmembrane transport, protein secretion
7	GO:0015886	heme transport	5	5	GO:1901678, GO:0051181, GO:0071705, GO:0071702	iron coordination entity transport, cofactor transport, nitrogen compound transport, organic substance transport
7	GO:0030259	lipid glycosylation	5	5	GO:0030258, GO:0070085	lipid modification, glycosylation
12	GO:0050796	regulation of insulin secretion	5	5	GO:0030073, GO:0090276	insulin secretion, regulation of peptide hormone secretion
9	GO:0007614	short-term memory	5	5	GO:0007613	memory
13	GO:0007250	activation of NF-kappaB-inducing kinase activity	5	5	GO:0071902, GO:0038061, GO:1901222, GO:0032147	positive regulation of protein serine/threonine kinase activity, NIK/NF-kappaB signaling, regulation of NIK/NF-kappaB signaling, activation of protein kinase activity
10	GO:0016239	positive regulation of macroautophagy	5	5	GO:0016241, GO:0010508, GO:0016236, GO:0010647, GO:0032109	regulation of macroautophagy, positive regulation of autophagy, macroautophagy, positive regulation of cell communication, positive regulation of response to nutrient levels
13	GO:2000060	positive regulation of protein ubiquitination involved in ubiquitin-dependent protein catabolic process	5	5	GO:2000058, GO:0031398, GO:0042787	regulation of protein ubiquitination involved in ubiquitin-dependent protein catabolic process, positive regulation of protein ubiquitination, protein ubiquitination involved in ubiquitin-dependent protein catabolic process
9	GO:0050821	protein stabilization	5	5	GO:0031647	regulation of protein stability
15	GO:0019284	L-methionine biosynthetic process from S-adenosylmethionine	5	5	GO:0071267, GO:0046500, GO:0033353	L-methionine salvage, S-adenosylmethionine metabolic process, S-adenosylmethionine cycle
12	GO:0006438	valyl-tRNA aminoacylation	5	5	GO:0006418	tRNA aminoacylation for protein translation
9	GO:0006473	protein acetylation	22	5	GO:0043543	protein acylation
11	GO:0009107	lipoate biosynthetic process	5	5	GO:0009108, GO:0006633, GO:0009106, GO:0044272, GO:0018130, GO:1901362	coenzyme biosynthetic process, fatty acid biosynthetic process, lipoate metabolic process, sulfur compound biosynthetic process, heterocycle biosynthetic process, organic cyclic compound biosynthetic process
8	GO:0071875	adrenergic receptor signaling pathway	5	5	GO:0007186	G-protein coupled receptor signaling pathway
11	GO:0003321	positive regulation of blood pressure by epinephrine-norepinephrine	5	5	GO:0045777, GO:0001993	positive regulation of blood pressure, regulation of systemic arterial blood pressure by norepinephrine-epinephrine
11	GO:0019277	UDP-N-acetylgalactosamine biosynthetic process	5	5	GO:0009226, GO:0046349, GO:0019276	nucleotide-sugar biosynthetic process, amino sugar biosynthetic process, UDP-N-acetylgalactosamine metabolic process
11	GO:0045887	positive regulation of synaptic growth at neuromuscular junction	5	5	GO:0008582, GO:0048639, GO:0051124, GO:0051965	regulation of synaptic growth at neuromuscular junction, positive regulation of developmental growth, synaptic growth at neuromuscular junction, positive regulation of synapse assembly
9	GO:0009113	purine nucleobase biosynthetic process	5	5	GO:0046112, GO:0072522, GO:0046148, GO:0006144	nucleobase biosynthetic process, purine-containing compound biosynthetic process, pigment biosynthetic process, purine nucleobase metabolic process
9	GO:0005992	trehalose biosynthetic process	5	5	GO:0046351, GO:0005991	disaccharide biosynthetic process, trehalose metabolic process
9	GO:0009249	protein lipoylation	5	5	GO:0018065	protein-cofactor linkage
8	GO:0006892	post-Golgi vesicle-mediated transport	5	5	GO:0048193	Golgi vesicle transport
8	GO:0007605	sensory perception of sound	5	5	GO:0050954	sensory perception of mechanical stimulus
11	GO:0070374	positive regulation of ERK1 and ERK2 cascade	5	5	GO:0043410, GO:0070371, GO:0070372	positive regulation of MAPK cascade, ERK1 and ERK2 cascade, regulation of ERK1 and ERK2 cascade
10	GO:0008612	peptidyl-lysine modification to peptidyl-hypusine	5	5	GO:0018205	peptidyl-lysine modification
7	GO:0031122	cytoplasmic microtubule organization	5	5	GO:0071822, GO:0000226	protein complex subunit organization, microtubule cytoskeleton organization
10	GO:0019877	diaminopimelate biosynthetic process	5	5	GO:0043650, GO:0046451, GO:0008652	dicarboxylic acid biosynthetic process, diaminopimelate metabolic process, cellular amino acid biosynthetic process
5	GO:0030155	regulation of cell adhesion	12	4.98	GO:0050794, GO:0007155	regulation of cellular process, cell adhesion
7	GO:0071560	cellular response to transforming growth factor beta stimulus	8	4.96	GO:0071559, GO:0071363, GO:0071495	response to transforming growth factor beta, cellular response to growth factor stimulus, cellular response to endogenous stimulus
10	GO:0031124	mRNA 3'-end processing	8	4.96	GO:0031123, GO:0006397	RNA 3'-end processing, mRNA processing
5	GO:0030198	extracellular matrix organization	6	4.96	GO:0043062	extracellular structure organization
7	GO:0007050	cell cycle arrest	5	4.96	GO:0022402, GO:0045786	cell cycle process, negative regulation of cell cycle
4	GO:0044708	single-organism behavior	11	4.95	GO:0007610, GO:0044699	behavior, single-organism process
4	GO:0061351	neural precursor cell proliferation	10	4.93	GO:0008283	cell proliferation
7	GO:0007611	learning or memory	10	4.91	GO:0050890, GO:0044708	cognition, single-organism behavior
9	GO:0032011	ARF protein signal transduction	9	4.92	GO:0007265	Ras protein signal transduction
6	GO:0048232	male gamete generation	9	4.93	GO:0007276	gamete generation
13	GO:0071265	L-methionine biosynthetic process	8	4.92	GO:0009086	methionine biosynthetic process
10	GO:0043102	amino acid salvage	8	4.92	GO:0008652, GO:0043094	cellular amino acid biosynthetic process, cellular metabolic compound salvage
4	GO:0017144	drug metabolic process	8	4.92	GO:0044237	cellular metabolic process
7	GO:0060562	epithelial tube morphogenesis	14	4.9	GO:0035239, GO:0002009	tube morphogenesis, morphogenesis of an epithelium
5	GO:0060341	regulation of cellular localization	16	4.91	GO:0050794, GO:0051641, GO:0032879	regulation of cellular process, cellular localization, regulation of localization
8	GO:0010720	positive regulation of cell development	16	4.9	GO:0060284, GO:0045597, GO:0048468	regulation of cell development, positive regulation of cell differentiation, cell development
4	GO:0044092	negative regulation of molecular function	29	4.9	GO:0065009	regulation of molecular function
5	GO:0052803	imidazole-containing compound metabolic process	14	4.9	GO:0034641, GO:1901564, GO:0046483, GO:0006725, GO:1901360	cellular nitrogen compound metabolic process, organonitrogen compound metabolic process, heterocycle metabolic process, cellular aromatic compound metabolic process, organic cyclic compound metabolic process
13	GO:1990138	neuron projection extension	12	4.87	GO:0048812, GO:0048588, GO:0060560	neuron projection morphogenesis, developmental cell growth, developmental growth involved in morphogenesis
6	GO:0000910	cytokinesis	6	4.88	GO:0051301, GO:0022402	cell division, cell cycle process
7	GO:0032956	regulation of actin cytoskeleton organization	21	4.87	GO:0030036, GO:0051493, GO:0032970	actin cytoskeleton organization, regulation of cytoskeleton organization, regulation of actin filament-based process
8	GO:0001736	establishment of planar polarity	7	4.85	GO:0001738, GO:0007164	morphogenesis of a polarized epithelium, establishment of tissue polarity
6	GO:0051493	regulation of cytoskeleton organization	31	4.85	GO:0033043, GO:0007010	regulation of organelle organization, cytoskeleton organization
7	GO:0097190	apoptotic signaling pathway	11	4.8	GO:0006915, GO:0007165	apoptotic process, signal transduction
9	GO:0009250	glucan biosynthetic process	8	4.8	GO:0006073, GO:0033692	cellular glucan metabolic process, cellular polysaccharide biosynthetic process
9	GO:0008625	extrinsic apoptotic signaling pathway via death domain receptors	5	4.8	GO:0097191	extrinsic apoptotic signaling pathway
6	GO:0060548	negative regulation of cell death	14	4.81	GO:0010941, GO:0008219, GO:0048523	regulation of cell death, cell death, negative regulation of cellular process
8	GO:0043543	protein acylation	25	4.8	GO:0006464	cellular protein modification process
8	GO:0042724	thiamine-containing compound biosynthetic process	8	4.8	GO:0019438, GO:0044272, GO:0042723, GO:0072528, GO:0042364	aromatic compound biosynthetic process, sulfur compound biosynthetic process, thiamine-containing compound metabolic process, pyrimidine-containing compound biosynthetic process, water-soluble vitamin biosynthetic process
6	GO:0043604	amide biosynthetic process	14	4.81	GO:0043603, GO:0044271	cellular amide metabolic process, cellular nitrogen compound biosynthetic process
4	GO:0072089	stem cell proliferation	12	4.79	GO:0008283	cell proliferation
9	GO:1902593	single-organism nuclear import	11	4.8	GO:1902582, GO:0051170	single-organism intracellular transport, nuclear import
10	GO:0031114	regulation of microtubule depolymerization	8	4.8	GO:0007019, GO:1901879, GO:0031110	microtubule depolymerization, regulation of protein depolymerization, regulation of microtubule polymerization or depolymerization
7	GO:0006743	ubiquinone metabolic process	8	4.8	GO:1901661, GO:0006733	quinone metabolic process, oxidoreduction coenzyme metabolic process
9	GO:0044744	protein targeting to nucleus	11	4.8	GO:1902580, GO:0006605, GO:0051169, GO:0072594, GO:0034504	single-organism cellular localization, protein targeting, nuclear transport, establishment of protein localization to organelle, protein localization to nucleus
7	GO:0031331	positive regulation of cellular catabolic process	8	4.8	GO:0031325, GO:0044248, GO:0031329, GO:0009896	positive regulation of cellular metabolic process, cellular catabolic process, regulation of cellular catabolic process, positive regulation of catabolic process
9	GO:0046219	indolalkylamine biosynthetic process	8	4.8	GO:0042435, GO:0006586, GO:0042401	indole-containing compound biosynthetic process, indolalkylamine metabolic process, cellular biogenic amine biosynthetic process
9	GO:0008272	sulfate transport	6	4.8	GO:0015698, GO:0072348	inorganic anion transport, sulfur compound transport
7	GO:0051347	positive regulation of transferase activity	22	4.77	GO:0051338, GO:0043085	regulation of transferase activity, positive regulation of catalytic activity
7	GO:0010562	positive regulation of phosphorus metabolic process	37	4.72	GO:0006793, GO:0031325, GO:0051174	phosphorus metabolic process, positive regulation of cellular metabolic process, regulation of phosphorus metabolic process
6	GO:0042273	ribosomal large subunit biogenesis	6	4.72	GO:0022613, GO:0042254	ribonucleoprotein complex biogenesis, ribosome biogenesis
7	GO:0007517	muscle organ development	13	4.71	GO:0048513, GO:0061061	organ development, muscle structure development
5	GO:0097305	response to alcohol	8	4.69	GO:1901700, GO:0010033	response to oxygen-containing compound, response to organic substance
10	GO:0048514	blood vessel morphogenesis	8	4.68	GO:0044767, GO:0009653, GO:0001568	single-organism developmental process, anatomical structure morphogenesis, blood vessel development
6	GO:0002520	immune system development	20	4.68	GO:0002376, GO:0048731	immune system process, system development
7	GO:0035282	segmentation	8	4.67	GO:0003002	regionalization
6	GO:0003015	heart process	9	4.68	GO:0003013	circulatory system process
4	GO:2001057	reactive nitrogen species metabolic process	9	4.68	GO:0006807	nitrogen compound metabolic process
8	GO:0045936	negative regulation of phosphate metabolic process	14	4.65	GO:0006796, GO:0019220, GO:0010563	phosphate-containing compound metabolic process, regulation of phosphate metabolic process, negative regulation of phosphorus metabolic process
5	GO:0034097	response to cytokine	14	4.66	GO:0010033	response to organic substance
7	GO:0006576	cellular biogenic amine metabolic process	20	4.62	GO:0044106	cellular amine metabolic process
9	GO:0048592	eye morphogenesis	11	4.63	GO:0001654, GO:0009887	eye development, organ morphogenesis
13	GO:0097485	neuron projection guidance	11	4.63	GO:0006928, GO:0048812, GO:0006935	cellular component movement, neuron projection morphogenesis, chemotaxis
9	GO:0042073	intraciliary transport	5	4.6	GO:0010970, GO:0044782	microtubule-based transport, cilium organization
10	GO:0070372	regulation of ERK1 and ERK2 cascade	7	4.6	GO:0043408, GO:0070371	regulation of MAPK cascade, ERK1 and ERK2 cascade
5	GO:0042180	cellular ketone metabolic process	19	4.59	GO:0071704, GO:0044237, GO:0044763, GO:0044281	organic substance metabolic process, cellular metabolic process, single-organism cellular process, small molecule metabolic process
12	GO:0031398	positive regulation of protein ubiquitination	7	4.6	GO:1903322, GO:0031396, GO:0016567	positive regulation of protein modification by small protein conjugation or removal, regulation of protein ubiquitination, protein ubiquitination
13	GO:0070475	rRNA base methylation	5	4.6	GO:0031167	rRNA methylation
10	GO:0009173	pyrimidine ribonucleoside monophosphate metabolic process	16	4.61	GO:0009161, GO:0009129	ribonucleoside monophosphate metabolic process, pyrimidine nucleoside monophosphate metabolic process
8	GO:0006266	DNA ligation	5	4.6	GO:0006259	DNA metabolic process
9	GO:0051028	mRNA transport	5	4.6	GO:0050658	RNA transport
10	GO:0006749	glutathione metabolic process	7	4.6	GO:0006575, GO:0006518, GO:0006790	cellular modified amino acid metabolic process, peptide metabolic process, sulfur compound metabolic process
7	GO:0034644	cellular response to UV	5	4.6	GO:0009411, GO:0071482	response to UV, cellular response to light stimulus
9	GO:0060446	branching involved in open tracheal system development	7	4.6	GO:0007424, GO:0048754	open tracheal system development, branching morphogenesis of an epithelial tube
8	GO:0006013	mannose metabolic process	5	4.6	GO:0019318	hexose metabolic process
10	GO:0006573	valine metabolic process	7	4.6	GO:0009081, GO:1901605	branched-chain amino acid metabolic process, alpha-amino acid metabolic process
7	GO:0006721	terpenoid metabolic process	8	4.56	GO:0006720	isoprenoid metabolic process
8	GO:0072655	establishment of protein localization to mitochondrion	10	4.56	GO:0072594, GO:0070585	establishment of protein localization to organelle, protein localization to mitochondrion
10	GO:0034030	ribonucleoside bisphosphate biosynthetic process	8	4.56	GO:0033866, GO:0033875	nucleoside bisphosphate biosynthetic process, ribonucleoside bisphosphate metabolic process
6	GO:0001649	osteoblast differentiation	5	4.56	GO:0001503, GO:0030154	ossification, cell differentiation
10	GO:0034033	purine nucleoside bisphosphate biosynthetic process	8	4.56	GO:0034032, GO:0072522, GO:0033866	purine nucleoside bisphosphate metabolic process, purine-containing compound biosynthetic process, nucleoside bisphosphate biosynthetic process
4	GO:0090066	regulation of anatomical structure size	34	4.54	GO:0065008	regulation of biological quality
5	GO:0070848	response to growth factor	14	4.52	GO:0010033	response to organic substance
6	GO:0001539	cilium or flagellum-dependent cell motility	9	4.52	GO:0048870	cell motility
7	GO:0006937	regulation of muscle contraction	7	4.51	GO:0006936, GO:0090257	muscle contraction, regulation of muscle system process
6	GO:0008361	regulation of cell size	10	4.51	GO:0032535	regulation of cellular component size
6	GO:0048737	imaginal disc-derived appendage development	18	4.51	GO:0048736	appendage development
6	GO:0051604	protein maturation	13	4.51	GO:0010467, GO:0019538	gene expression, protein metabolic process
9	GO:0038127	ERBB signaling pathway	8	4.51	GO:0007169	transmembrane receptor protein tyrosine kinase signaling pathway
9	GO:0051963	regulation of synapse assembly	10	4.48	GO:0051960, GO:0050807, GO:0044087, GO:0007416	regulation of nervous system development, regulation of synapse organization, regulation of cellular component biogenesis, synapse assembly
4	GO:0043207	response to external biotic stimulus	18	4.49	GO:0009607, GO:0009605	response to biotic stimulus, response to external stimulus
10	GO:0009148	pyrimidine nucleoside triphosphate biosynthetic process	11	4.46	GO:0009147, GO:0009142	pyrimidine nucleoside triphosphate metabolic process, nucleoside triphosphate biosynthetic process
8	GO:0021915	neural tube development	8	4.46	GO:0044767, GO:0060429, GO:0048856, GO:0007399, GO:0043009, GO:0035295	single-organism developmental process, epithelium development, anatomical structure development, nervous system development, chordate embryonic development, tube development
4	GO:0007568	aging	9	4.47	GO:0044767	single-organism developmental process
6	GO:0060491	regulation of cell projection assembly	10	4.44	GO:0031344, GO:0030031, GO:0044087	regulation of cell projection organization, cell projection assembly, regulation of cellular component biogenesis
5	GO:1901654	response to ketone	6	4.43	GO:1901700, GO:0010033	response to oxygen-containing compound, response to organic substance
9	GO:0034661	ncRNA catabolic process	8	4.42	GO:0006401, GO:0034660	RNA catabolic process, ncRNA metabolic process
10	GO:1901880	negative regulation of protein depolymerization	8	4.42	GO:1901879, GO:0043242, GO:0051261	regulation of protein depolymerization, negative regulation of protein complex disassembly, protein depolymerization
8	GO:0019184	nonribosomal peptide biosynthetic process	8	4.42	GO:0043043	peptide biosynthetic process
7	GO:0007259	JAK-STAT cascade	6	4.4	GO:0035556	intracellular signal transduction
9	GO:0006596	polyamine biosynthetic process	5	4.4	GO:0006595, GO:0042401	polyamine metabolic process, cellular biogenic amine biosynthetic process
10	GO:0046580	negative regulation of Ras protein signal transduction	6	4.4	GO:0051058, GO:0046578, GO:0007265	negative regulation of small GTPase mediated signal transduction, regulation of Ras protein signal transduction, Ras protein signal transduction
7	GO:0001952	regulation of cell-matrix adhesion	6	4.4	GO:0007160, GO:0010810	cell-matrix adhesion, regulation of cell-substrate adhesion
5	GO:0007552	metamorphosis	19	4.38	GO:0044767, GO:0009653	single-organism developmental process, anatomical structure morphogenesis
7	GO:0048707	instar larval or pupal morphogenesis	19	4.38	GO:0002165, GO:0009886	instar larval or pupal development, post-embryonic morphogenesis
5	GO:0046849	bone remodeling	5	4.36	GO:0048771	tissue remodeling
7	GO:0097502	mannosylation	5	4.36	GO:0070085	glycosylation
6	GO:0001655	urogenital system development	14	4.35	GO:0048731	system development
5	GO:0042726	flavin-containing compound metabolic process	12	4.32	GO:0034641, GO:1901564, GO:0046483, GO:1901360	cellular nitrogen compound metabolic process, organonitrogen compound metabolic process, heterocycle metabolic process, organic cyclic compound metabolic process
5	GO:0061448	connective tissue development	7	4.32	GO:0009888	tissue development
5	GO:0000302	response to reactive oxygen species	20	4.32	GO:1901700, GO:0006979	response to oxygen-containing compound, response to oxidative stress
9	GO:0033875	ribonucleoside bisphosphate metabolic process	11	4.3	GO:0033865	nucleoside bisphosphate metabolic process
9	GO:0034032	purine nucleoside bisphosphate metabolic process	11	4.3	GO:0072521, GO:0033865	purine-containing compound metabolic process, nucleoside bisphosphate metabolic process
11	GO:0000154	rRNA modification	10	4.27	GO:0009451, GO:0006364	RNA modification, rRNA processing
6	GO:0030855	epithelial cell differentiation	14	4.27	GO:0030154, GO:0060429	cell differentiation, epithelium development
9	GO:0016203	muscle attachment	7	4.2	GO:0044767, GO:0060538, GO:0044707	single-organism developmental process, skeletal muscle organ development, single-multicellular organism process
5	GO:0051329	mitotic interphase	7	4.2	GO:0051325	interphase
9	GO:0035304	regulation of protein dephosphorylation	7	4.2	GO:0031399, GO:0006470, GO:0035303	regulation of protein modification process, protein dephosphorylation, regulation of dephosphorylation
7	GO:0035148	tube formation	10	4.2	GO:0048646, GO:0044767, GO:0035239	anatomical structure formation involved in morphogenesis, single-organism developmental process, tube morphogenesis
15	GO:0030516	regulation of axon extension	7	4.2	GO:0048638, GO:0061387, GO:0050770, GO:0048675	regulation of developmental growth, regulation of extent of cell growth, regulation of axonogenesis, axon extension
9	GO:0035306	positive regulation of dephosphorylation	7	4.2	GO:0045937, GO:0016311, GO:0035303	positive regulation of phosphate metabolic process, dephosphorylation, regulation of dephosphorylation
10	GO:0007297	ovarian follicle cell migration	5	4.2	GO:0010631, GO:0030707, GO:0022412	epithelial cell migration, ovarian follicle cell development, cellular process involved in reproduction in multicellular organism
9	GO:0070371	ERK1 and ERK2 cascade	7	4.2	GO:0000165	MAPK cascade
12	GO:0008587	imaginal disc-derived wing margin morphogenesis	7	4.2	GO:0044767, GO:0007476, GO:0009886	single-organism developmental process, imaginal disc-derived wing morphogenesis, post-embryonic morphogenesis
11	GO:0006566	threonine metabolic process	7	4.2	GO:0009066	aspartate family amino acid metabolic process
8	GO:0030201	heparan sulfate proteoglycan metabolic process	7	4.2	GO:0006029, GO:0006790, GO:0043436	proteoglycan metabolic process, sulfur compound metabolic process, oxoacid metabolic process
7	GO:0055092	sterol homeostasis	7	4.2	GO:0055088	lipid homeostasis
9	GO:0046116	queuosine metabolic process	7	4.2	GO:0009119	ribonucleoside metabolic process
7	GO:0097588	archaeal or bacterial-type flagellum-dependent cell motility	7	4.2	GO:0001539	cilium or flagellum-dependent cell motility
6	GO:0046349	amino sugar biosynthetic process	7	4.2	GO:1901137, GO:0006040	carbohydrate derivative biosynthetic process, amino sugar metabolic process
8	GO:0016236	macroautophagy	8	4.2	GO:0044712, GO:0009267, GO:0006914	single-organism catabolic process, cellular response to starvation, autophagy
6	GO:0044770	cell cycle phase transition	17	4.17	GO:0022402	cell cycle process
7	GO:0044843	cell cycle G1/S phase transition	9	4.18	GO:0044770	cell cycle phase transition
6	GO:0010639	negative regulation of organelle organization	17	4.14	GO:0033043, GO:0048523, GO:0051129, GO:0006996	regulation of organelle organization, negative regulation of cellular process, negative regulation of cellular component organization, organelle organization
9	GO:0009147	pyrimidine nucleoside triphosphate metabolic process	15	4.12	GO:0009141	nucleoside triphosphate metabolic process
4	GO:0050673	epithelial cell proliferation	7	4.1	GO:0008283	cell proliferation
7	GO:0007444	imaginal disc development	20	4.1	GO:0048513, GO:0044767	organ development, single-organism developmental process
9	GO:0006275	regulation of DNA replication	8	4.08	GO:0006260, GO:2000112, GO:0051052	DNA replication, regulation of cellular macromolecule biosynthetic process, regulation of DNA metabolic process
6	GO:0042435	indole-containing compound biosynthetic process	10	4.08	GO:1901566, GO:0019438, GO:0044271, GO:0018130, GO:1901362, GO:0042430	organonitrogen compound biosynthetic process, aromatic compound biosynthetic process, cellular nitrogen compound biosynthetic process, heterocycle biosynthetic process, organic cyclic compound biosynthetic process, indole-containing compound metabolic process
6	GO:0032103	positive regulation of response to external stimulus	10	4.08	GO:0048584, GO:0032101, GO:0009605	positive regulation of response to stimulus, regulation of response to external stimulus, response to external stimulus
9	GO:0001656	metanephros development	2	4.08	GO:0001822	kidney development
5	GO:0048736	appendage development	23	4.08	GO:0044767, GO:0048856, GO:0007275	single-organism developmental process, anatomical structure development, multicellular organismal development
9	GO:0007435	salivary gland morphogenesis	6	4.08	GO:0007431, GO:0022612	salivary gland development, gland morphogenesis
9	GO:0043174	nucleoside salvage	7	4.08	GO:0043094, GO:0009163	cellular metabolic compound salvage, nucleoside biosynthetic process
4	GO:0022411	cellular component disassembly	28	4.02	GO:0016043, GO:0044763	cellular component organization, single-organism cellular process
9	GO:0072006	nephron development	7	4.02	GO:0044767, GO:0048856, GO:0001822	single-organism developmental process, anatomical structure development, kidney development
12	GO:0006559	L-phenylalanine catabolic process	4	4	GO:1902222, GO:0009074, GO:0006558	erythrose 4-phosphate/phosphoenolpyruvate family amino acid catabolic process, aromatic amino acid family catabolic process, L-phenylalanine metabolic process
11	GO:0015740	C4-dicarboxylate transport	4	4	GO:0006835	dicarboxylic acid transport
12	GO:0043154	negative regulation of cysteine-type endopeptidase activity involved in apoptotic process	4	4	GO:2000117, GO:0043281, GO:0006915	negative regulation of cysteine-type endopeptidase activity, regulation of cysteine-type endopeptidase activity involved in apoptotic process, apoptotic process
12	GO:0006177	GMP biosynthetic process	4	4	GO:0009152, GO:1901070, GO:0046037, GO:0009168	purine ribonucleotide biosynthetic process, guanosine-containing compound biosynthetic process, GMP metabolic process, purine ribonucleoside monophosphate biosynthetic process
5	GO:0051013	microtubule severing	4	4	GO:0007017	microtubule-based process
13	GO:0045672	positive regulation of osteoclast differentiation	4	4	GO:0045670, GO:0002763, GO:0030316	regulation of osteoclast differentiation, positive regulation of myeloid leukocyte differentiation, osteoclast differentiation
6	GO:0070050	neuron cellular homeostasis	4	4	GO:0060249, GO:0019725	anatomical structure homeostasis, cellular homeostasis
12	GO:0042059	negative regulation of epidermal growth factor receptor signaling pathway	4	4	GO:0042058, GO:1901185, GO:0007173	regulation of epidermal growth factor receptor signaling pathway, negative regulation of ERBB signaling pathway, epidermal growth factor receptor signaling pathway
10	GO:0009423	chorismate biosynthetic process	4	4	GO:0043650, GO:0046417	dicarboxylic acid biosynthetic process, chorismate metabolic process
8	GO:0006465	signal peptide processing	4	4	GO:0016485, GO:0044267, GO:0006518	protein processing, cellular protein metabolic process, peptide metabolic process
12	GO:0032876	negative regulation of DNA endoreduplication	4	4	GO:0010948, GO:0032875, GO:2000104, GO:0042023	negative regulation of cell cycle process, regulation of DNA endoreduplication, negative regulation of DNA-dependent DNA replication, DNA endoreduplication
9	GO:0090292	nuclear matrix anchoring at nuclear membrane	4	4	GO:1902589, GO:0051457, GO:0043578	single-organism organelle organization, maintenance of protein location in nucleus, nuclear matrix organization
14	GO:0043507	positive regulation of JUN kinase activity	4	4	GO:0043406, GO:0043506	positive regulation of MAP kinase activity, regulation of JUN kinase activity
9	GO:1900074	negative regulation of neuromuscular synaptic transmission	4	4	GO:0050805, GO:1900073, GO:0007274	negative regulation of synaptic transmission, regulation of neuromuscular synaptic transmission, neuromuscular synaptic transmission
12	GO:0006741	NADP biosynthetic process	4	4	GO:0006739, GO:0019359	NADP metabolic process, nicotinamide nucleotide biosynthetic process
8	GO:0070498	interleukin-1-mediated signaling pathway	4	4	GO:0019221, GO:0071347	cytokine-mediated signaling pathway, cellular response to interleukin-1
11	GO:0050852	T cell receptor signaling pathway	4	4	GO:0050851	antigen receptor-mediated signaling pathway
12	GO:0019556	histidine catabolic process to glutamate and formamide	4	4	GO:0006548, GO:0043606, GO:0006536	histidine catabolic process, formamide metabolic process, glutamate metabolic process
13	GO:0002098	tRNA wobble uridine modification	4	4	GO:0002097	tRNA wobble base modification
5	GO:0000103	sulfate assimilation	4	4	GO:0006790	sulfur compound metabolic process
12	GO:0034720	histone H3-K4 demethylation	4	4	GO:0070076	histone lysine demethylation
12	GO:0042351	'de novo' GDP-L-fucose biosynthetic process	4	4	GO:0042350	GDP-L-fucose biosynthetic process
12	GO:0006420	arginyl-tRNA aminoacylation	4	4	GO:0006418	tRNA aminoacylation for protein translation
10	GO:0006825	copper ion transport	4	4	GO:0000041	transition metal ion transport
12	GO:0031666	positive regulation of lipopolysaccharide-mediated signaling pathway	4	4	GO:0031663, GO:0032103, GO:0009967, GO:0002833, GO:0031664	lipopolysaccharide-mediated signaling pathway, positive regulation of response to external stimulus, positive regulation of signal transduction, positive regulation of response to biotic stimulus, regulation of lipopolysaccharide-mediated signaling pathway
12	GO:0070979	protein K11-linked ubiquitination	4	4	GO:0000209	protein polyubiquitination
7	GO:0009229	thiamine diphosphate biosynthetic process	4	4	GO:0009108, GO:0019438, GO:0090407, GO:0044272, GO:0042357, GO:0072528	coenzyme biosynthetic process, aromatic compound biosynthetic process, organophosphate biosynthetic process, sulfur compound biosynthetic process, thiamine diphosphate metabolic process, pyrimidine-containing compound biosynthetic process
8	GO:0005991	trehalose metabolic process	6	4	GO:0005984	disaccharide metabolic process
8	GO:0070084	protein initiator methionine removal	4	4	GO:0006464	cellular protein modification process
10	GO:0006269	DNA replication, synthesis of RNA primer	4	4	GO:0006259, GO:0006261, GO:0032774	DNA metabolic process, DNA-dependent DNA replication, RNA biosynthetic process
11	GO:0006534	cysteine metabolic process	4	4	GO:0009069, GO:0000096	serine family amino acid metabolic process, sulfur amino acid metabolic process
13	GO:0035429	gluconate transmembrane transport	4	4	GO:0034220, GO:0098656, GO:0015725, GO:0034219	ion transmembrane transport, anion transmembrane transport, gluconate transport, carbohydrate transmembrane transport
12	GO:0031146	SCF-dependent proteasomal ubiquitin-dependent protein catabolic process	4	4	GO:0043161	proteasome-mediated ubiquitin-dependent protein catabolic process
11	GO:0006522	alanine metabolic process	7	4.01	GO:0009078	pyruvate family amino acid metabolic process
6	GO:0006805	xenobiotic metabolic process	4	4	GO:0071466, GO:0044237	cellular response to xenobiotic stimulus, cellular metabolic process
9	GO:0017148	negative regulation of translation	4	4	GO:0006412, GO:0006417, GO:0032269, GO:2000113	translation, regulation of translation, negative regulation of cellular protein metabolic process, negative regulation of cellular macromolecule biosynthetic process
11	GO:0019569	L-arabinose catabolic process to xylulose 5-phosphate	4	4	GO:0044711, GO:0019572, GO:0044763, GO:1901159	single-organism biosynthetic process, L-arabinose catabolic process, single-organism cellular process, xylulose 5-phosphate biosynthetic process
9	GO:0045746	negative regulation of Notch signaling pathway	4	4	GO:0008593, GO:0007219, GO:0009968	regulation of Notch signaling pathway, Notch signaling pathway, negative regulation of signal transduction
11	GO:0006064	glucuronate catabolic process	4	4	GO:0072329, GO:0019585, GO:0046365	monocarboxylic acid catabolic process, glucuronate metabolic process, monosaccharide catabolic process
6	GO:0008340	determination of adult lifespan	4	4	GO:0010259, GO:0044707	multicellular organismal aging, single-multicellular organism process
12	GO:0006543	glutamine catabolic process	4	4	GO:0006541, GO:0009065	glutamine metabolic process, glutamine family amino acid catabolic process
8	GO:0015797	mannitol transport	4	4	GO:0008643, GO:0015791	carbohydrate transport, polyol transport
7	GO:0007229	integrin-mediated signaling pathway	4	4	GO:0007166	cell surface receptor signaling pathway
12	GO:0006431	methionyl-tRNA aminoacylation	4	4	GO:0006418	tRNA aminoacylation for protein translation
9	GO:0015701	bicarbonate transport	4	4	GO:0015711	organic anion transport
8	GO:0043952	protein transport by the Sec complex	4	4	GO:0071806	protein transmembrane transport
6	GO:0000084	mitotic S phase	4	4	GO:0051320, GO:0051329	S phase, mitotic interphase
10	GO:0006307	DNA dealkylation involved in DNA repair	4	4	GO:0035510, GO:0006281	DNA dealkylation, DNA repair
7	GO:0070409	carbamoyl phosphate biosynthetic process	4	4	GO:0090407, GO:0044271, GO:0070408	organophosphate biosynthetic process, cellular nitrogen compound biosynthetic process, carbamoyl phosphate metabolic process
8	GO:0006014	D-ribose metabolic process	4	4	GO:0019321	pentose metabolic process
10	GO:0018107	peptidyl-threonine phosphorylation	4	4	GO:0018210, GO:0006468	peptidyl-threonine modification, protein phosphorylation
6	GO:0003341	cilium movement	4	4	GO:0007018	microtubule-based movement
12	GO:0019441	tryptophan catabolic process to kynurenine	4	4	GO:0070189, GO:0006569	kynurenine metabolic process, tryptophan catabolic process
7	GO:0007040	lysosome organization	4	4	GO:0080171, GO:0007033	lytic vacuole organization, vacuole organization
7	GO:0042953	lipoprotein transport	4	4	GO:0044765, GO:0015031	single-organism transport, protein transport
8	GO:0007172	signal complex assembly	4	4	GO:0043623, GO:0009966	cellular protein complex assembly, regulation of signal transduction
6	GO:0042246	tissue regeneration	4	4	GO:0031099, GO:0048589, GO:0009888, GO:0042060	regeneration, developmental growth, tissue development, wound healing
10	GO:1902476	chloride transmembrane transport	4	4	GO:0098661, GO:0034220, GO:0006821	inorganic anion transmembrane transport, ion transmembrane transport, chloride transport
9	GO:0046426	negative regulation of JAK-STAT cascade	4	4	GO:0007259, GO:0046425, GO:1902532	JAK-STAT cascade, regulation of JAK-STAT cascade, negative regulation of intracellular signal transduction
8	GO:0007608	sensory perception of smell	4	4	GO:0007606	sensory perception of chemical stimulus
12	GO:0002943	tRNA dihydrouridine synthesis	4	4	GO:0006400	tRNA modification
5	GO:0007030	Golgi organization	4	4	GO:0006996, GO:0010256	organelle organization, endomembrane system organization
7	GO:0090286	cytoskeletal anchoring at nuclear membrane	4	4	GO:1902589, GO:0032507, GO:0007010	single-organism organelle organization, maintenance of protein location in cell, cytoskeleton organization
9	GO:0030707	ovarian follicle cell development	6	3.98	GO:0002066, GO:0048477, GO:0044702, GO:0048468, GO:0022412, GO:0003006	columnar/cuboidal epithelial cell development, oogenesis, single organism reproductive process, cell development, cellular process involved in reproduction in multicellular organism, developmental process involved in reproduction
6	GO:0042542	response to hydrogen peroxide	11	3.96	GO:0010035, GO:0000302	response to inorganic substance, response to reactive oxygen species
8	GO:0048754	branching morphogenesis of an epithelial tube	9	3.96	GO:0060562, GO:0061138	epithelial tube morphogenesis, morphogenesis of a branching epithelium
6	GO:0072348	sulfur compound transport	9	3.96	GO:0044765	single-organism transport
5	GO:0032880	regulation of protein localization	8	3.92	GO:0008104, GO:0032879	protein localization, regulation of localization
4	GO:0043900	regulation of multi-organism process	10	3.92	GO:0051704, GO:0050789	multi-organism process, regulation of biological process
6	GO:0050801	ion homeostasis	37	3.92	GO:0048878	chemical homeostasis
6	GO:0044042	glucan metabolic process	14	3.89	GO:0005976	polysaccharide metabolic process
5	GO:0048872	homeostasis of number of cells	9	3.86	GO:0042592	homeostatic process
11	GO:0006553	lysine metabolic process	10	3.84	GO:0009066	aspartate family amino acid metabolic process
6	GO:0098732	macromolecule deacylation	13	3.85	GO:0043412	macromolecule modification
10	GO:0009074	aromatic amino acid family catabolic process	8	3.84	GO:0009072, GO:0019439, GO:1901361, GO:0009063	aromatic amino acid family metabolic process, aromatic compound catabolic process, organic cyclic compound catabolic process, cellular amino acid catabolic process
6	GO:0015850	organic hydroxy compound transport	10	3.84	GO:0044765, GO:0071702	single-organism transport, organic substance transport
11	GO:0002221	pattern recognition receptor signaling pathway	1	3.82	GO:0002758	innate immune response-activating signal transduction
3	GO:0009607	response to biotic stimulus	19	3.82	GO:0050896	response to stimulus
6	GO:0019216	regulation of lipid metabolic process	8	3.82	GO:0080090, GO:0006629	regulation of primary metabolic process, lipid metabolic process
4	GO:0042391	regulation of membrane potential	11	3.79	GO:0065008	regulation of biological quality
9	GO:0002027	regulation of heart rate	5	3.8	GO:0065008, GO:0008016	regulation of biological quality, regulation of heart contraction
12	GO:0006562	proline catabolic process	5	3.8	GO:0046700, GO:1901361, GO:0006560, GO:0009065	heterocycle catabolic process, organic cyclic compound catabolic process, proline metabolic process, glutamine family amino acid catabolic process
8	GO:0043065	positive regulation of apoptotic process	5	3.8	GO:0006915, GO:0042981, GO:0043068	apoptotic process, regulation of apoptotic process, positive regulation of programmed cell death
8	GO:0035220	wing disc development	16	3.79	GO:0007444	imaginal disc development
7	GO:0006873	cellular ion homeostasis	29	3.79	GO:0050801, GO:0055082	ion homeostasis, cellular chemical homeostasis
9	GO:0001568	blood vessel development	8	3.77	GO:0044767, GO:0048856, GO:0001944	single-organism developmental process, anatomical structure development, vasculature development
5	GO:0034976	response to endoplasmic reticulum stress	6	3.76	GO:0033554	cellular response to stress
8	GO:0006586	indolalkylamine metabolic process	12	3.74	GO:0006576, GO:0042430	cellular biogenic amine metabolic process, indole-containing compound metabolic process
10	GO:0015718	monocarboxylic acid transport	10	3.74	GO:0046942	carboxylic acid transport
8	GO:1901990	regulation of mitotic cell cycle phase transition	10	3.73	GO:0044772, GO:0007346, GO:1901987	mitotic cell cycle phase transition, regulation of mitotic cell cycle, regulation of cell cycle phase transition
5	GO:0007160	cell-matrix adhesion	6	3.72	GO:0031589	cell-substrate adhesion
8	GO:0048562	embryonic organ morphogenesis	7	3.71	GO:0048568, GO:0009887, GO:0048598	embryonic organ development, organ morphogenesis, embryonic morphogenesis
12	GO:0001751	compound eye photoreceptor cell differentiation	4	3.72	GO:0001745, GO:0001754	compound eye morphogenesis, eye photoreceptor cell differentiation
6	GO:0044106	cellular amine metabolic process	23	3.71	GO:0034641, GO:0009308	cellular nitrogen compound metabolic process, amine metabolic process
8	GO:0010970	microtubule-based transport	7	3.7	GO:0007018, GO:0030705	microtubule-based movement, cytoskeleton-dependent intracellular transport
7	GO:0007416	synapse assembly	11	3.69	GO:0022607, GO:0007399, GO:0050808	cellular component assembly, nervous system development, synapse organization
10	GO:0060041	retina development in camera-type eye	5	3.68	GO:0048856, GO:0043010, GO:0009888	anatomical structure development, camera-type eye development, tissue development
10	GO:0048593	camera-type eye morphogenesis	5	3.68	GO:0048592, GO:0043010	eye morphogenesis, camera-type eye development
6	GO:0009309	amine biosynthetic process	14	3.67	GO:1901566, GO:0009308, GO:0044271	organonitrogen compound biosynthetic process, amine metabolic process, cellular nitrogen compound biosynthetic process
3	GO:0044419	interspecies interaction between organisms	13	3.65	GO:0051704	multi-organism process
7	GO:0043043	peptide biosynthetic process	9	3.65	GO:0043604, GO:1901566, GO:0006518	amide biosynthetic process, organonitrogen compound biosynthetic process, peptide metabolic process
5	GO:0060537	muscle tissue development	9	3.65	GO:0009888	tissue development
5	GO:0045926	negative regulation of growth	6	3.64	GO:0040007, GO:0040008, GO:0048519	growth, regulation of growth, negative regulation of biological process
9	GO:0009129	pyrimidine nucleoside monophosphate metabolic process	20	3.63	GO:0009123	nucleoside monophosphate metabolic process
8	GO:0051261	protein depolymerization	12	3.61	GO:0043624	cellular protein complex disassembly
8	GO:0032269	negative regulation of cellular protein metabolic process	13	3.61	GO:0031324, GO:0032268, GO:0044267, GO:0051248	negative regulation of cellular metabolic process, regulation of cellular protein metabolic process, cellular protein metabolic process, negative regulation of protein metabolic process
7	GO:0002064	epithelial cell development	10	3.61	GO:0030855, GO:0048468	epithelial cell differentiation, cell development
10	GO:0016579	protein deubiquitination	5	3.62	GO:0070646	protein modification by small protein removal
9	GO:0032324	molybdopterin cofactor biosynthetic process	6	3.6	GO:1901566, GO:0090407, GO:0018130, GO:0051188, GO:0043545, GO:1901362	organonitrogen compound biosynthetic process, organophosphate biosynthetic process, heterocycle biosynthetic process, cofactor biosynthetic process, molybdopterin cofactor metabolic process, organic cyclic compound biosynthetic process
6	GO:0019682	glyceraldehyde-3-phosphate metabolic process	6	3.6	GO:1901135, GO:0006796, GO:0006081, GO:0019637	carbohydrate derivative metabolic process, phosphate-containing compound metabolic process, cellular aldehyde metabolic process, organophosphate metabolic process
15	GO:0050772	positive regulation of axonogenesis	6	3.6	GO:0050769, GO:0031346, GO:0050770, GO:0007409	positive regulation of neurogenesis, positive regulation of cell projection organization, regulation of axonogenesis, axonogenesis
8	GO:0051225	spindle assembly	4	3.6	GO:0006461, GO:0070925, GO:0007051	protein complex assembly, organelle assembly, spindle organization
8	GO:0030968	endoplasmic reticulum unfolded protein response	4	3.6	GO:0006984, GO:0034976, GO:0034620	ER-nucleus signaling pathway, response to endoplasmic reticulum stress, cellular response to unfolded protein
6	GO:2000177	regulation of neural precursor cell proliferation	10	3.6	GO:0061351, GO:0042127	neural precursor cell proliferation, regulation of cell proliferation
8	GO:0023021	termination of signal transduction	6	3.6	GO:0009968	negative regulation of signal transduction
8	GO:0030326	embryonic limb morphogenesis	4	3.6	GO:0035113, GO:0035108	embryonic appendage morphogenesis, limb morphogenesis
9	GO:0019720	Mo-molybdopterin cofactor metabolic process	6	3.6	GO:0043545	molybdopterin cofactor metabolic process
15	GO:0016198	axon choice point recognition	6	3.6	GO:0008038, GO:0007411	neuron recognition, axon guidance
9	GO:0035146	tube fusion	6	3.6	GO:0035239, GO:0048754	tube morphogenesis, branching morphogenesis of an epithelial tube
8	GO:0009240	isopentenyl diphosphate biosynthetic process	6	3.6	GO:0046490, GO:0008299, GO:0008654	isopentenyl diphosphate metabolic process, isoprenoid biosynthetic process, phospholipid biosynthetic process
7	GO:0042823	pyridoxal phosphate biosynthetic process	4	3.6	GO:0009108, GO:0019438, GO:1901617, GO:0090407, GO:0042822, GO:0072525, GO:0046184	coenzyme biosynthetic process, aromatic compound biosynthetic process, organic hydroxy compound biosynthetic process, organophosphate biosynthetic process, pyridoxal phosphate metabolic process, pyridine-containing compound biosynthetic process, aldehyde biosynthetic process
5	GO:0019915	lipid storage	6	3.6	GO:0051235, GO:0010876	maintenance of location, lipid localization
7	GO:0006029	proteoglycan metabolic process	7	3.6	GO:0009100	glycoprotein metabolic process
8	GO:0043122	regulation of I-kappaB kinase/NF-kappaB signaling	6	3.6	GO:1902531, GO:0007249	regulation of intracellular signal transduction, I-kappaB kinase/NF-kappaB signaling
8	GO:0050805	negative regulation of synaptic transmission	6	3.6	GO:0050804, GO:0023057, GO:0007268, GO:0010648	regulation of synaptic transmission, negative regulation of signaling, synaptic transmission, negative regulation of cell communication
11	GO:0006635	fatty acid beta-oxidation	4	3.6	GO:0019395, GO:0009062	fatty acid oxidation, fatty acid catabolic process
9	GO:0045744	negative regulation of G-protein coupled receptor protein signaling pathway	6	3.6	GO:0007186, GO:0008277, GO:0009968	G-protein coupled receptor signaling pathway, regulation of G-protein coupled receptor protein signaling pathway, negative regulation of signal transduction
10	GO:0000724	double-strand break repair via homologous recombination	4	3.6	GO:0006302, GO:0000725	double-strand break repair, recombinational repair
5	GO:0007032	endosome organization	4	3.6	GO:0006996, GO:0010256	organelle organization, endomembrane system organization
6	GO:0097205	renal filtration	6	3.6	GO:0003014	renal system process
8	GO:0008589	regulation of smoothened signaling pathway	4	3.6	GO:0007224, GO:0009966	smoothened signaling pathway, regulation of signal transduction
8	GO:0019405	alditol catabolic process	6	3.6	GO:0019400, GO:0046174, GO:0044275, GO:0044724	alditol metabolic process, polyol catabolic process, cellular carbohydrate catabolic process, single-organism carbohydrate catabolic process
7	GO:0031032	actomyosin structure organization	3	3.59	GO:0030036	actin cytoskeleton organization
7	GO:0036065	fucosylation	4	3.6	GO:0070085	glycosylation
8	GO:0035152	regulation of tube architecture, open tracheal system	6	3.6	GO:0065008, GO:0007424	regulation of biological quality, open tracheal system development
6	GO:0045444	fat cell differentiation	4	3.6	GO:0030154	cell differentiation
7	GO:0009233	menaquinone metabolic process	6	3.6	GO:1901661	quinone metabolic process
5	GO:0051322	anaphase	6	3.6	GO:0022403, GO:0000279	cell cycle phase, M phase
9	GO:0055074	calcium ion homeostasis	10	3.59	GO:0072507, GO:0055065	divalent inorganic cation homeostasis, metal ion homeostasis
9	GO:0072503	cellular divalent inorganic cation homeostasis	10	3.59	GO:0072507, GO:0030003	divalent inorganic cation homeostasis, cellular cation homeostasis
6	GO:0060627	regulation of vesicle-mediated transport	8	3.57	GO:0016192, GO:0051049, GO:0050794	vesicle-mediated transport, regulation of transport, regulation of cellular process
10	GO:0001745	compound eye morphogenesis	6	3.55	GO:0048749, GO:0048592	compound eye development, eye morphogenesis
9	GO:0030239	myofibril assembly	2	3.52	GO:0055002, GO:0070925, GO:0031032, GO:0010927	striated muscle cell development, organelle assembly, actomyosin structure organization, cellular component assembly involved in morphogenesis
5	GO:0060560	developmental growth involved in morphogenesis	13	3.52	GO:0009653, GO:0048589	anatomical structure morphogenesis, developmental growth
4	GO:1901698	response to nitrogen compound	11	3.52	GO:0042221	response to chemical
7	GO:0019321	pentose metabolic process	9	3.52	GO:0005996	monosaccharide metabolic process
7	GO:0010948	negative regulation of cell cycle process	10	3.49	GO:0022402, GO:0048523, GO:0010564	cell cycle process, negative regulation of cellular process, regulation of cell cycle process
7	GO:0042723	thiamine-containing compound metabolic process	9	3.48	GO:0044763, GO:0006790, GO:0072527, GO:0006725, GO:0006767	single-organism cellular process, sulfur compound metabolic process, pyrimidine-containing compound metabolic process, cellular aromatic compound metabolic process, water-soluble vitamin metabolic process
6	GO:0009896	positive regulation of catabolic process	9	3.48	GO:0009894, GO:0009056, GO:0009893	regulation of catabolic process, catabolic process, positive regulation of metabolic process
10	GO:0009211	pyrimidine deoxyribonucleoside triphosphate metabolic process	7	3.48	GO:0009200, GO:0009147	deoxyribonucleoside triphosphate metabolic process, pyrimidine nucleoside triphosphate metabolic process
8	GO:0031110	regulation of microtubule polymerization or depolymerization	9	3.48	GO:0070507, GO:0031109	regulation of microtubule cytoskeleton organization, microtubule polymerization or depolymerization
8	GO:0051124	synaptic growth at neuromuscular junction	9	3.48	GO:0007528, GO:0007416, GO:0048589	neuromuscular junction development, synapse assembly, developmental growth
11	GO:0042058	regulation of epidermal growth factor receptor signaling pathway	7	3.48	GO:1901184, GO:0007173	regulation of ERBB signaling pathway, epidermal growth factor receptor signaling pathway
8	GO:0009132	nucleoside diphosphate metabolic process	6	3.46	GO:0006753	nucleoside phosphate metabolic process
5	GO:0071478	cellular response to radiation	7	3.46	GO:0009314, GO:0071214	response to radiation, cellular response to abiotic stimulus
11	GO:0001754	eye photoreceptor cell differentiation	6	3.43	GO:0046530, GO:0048592	photoreceptor cell differentiation, eye morphogenesis
6	GO:1901678	iron coordination entity transport	7	3.43	GO:0044765	single-organism transport
10	GO:0045980	negative regulation of nucleotide metabolic process	5	3.43	GO:0045934, GO:0045936, GO:0006140, GO:0009117	negative regulation of nucleobase-containing compound metabolic process, negative regulation of phosphate metabolic process, regulation of nucleotide metabolic process, nucleotide metabolic process
4	GO:0098602	single organism cell adhesion	8	3.41	GO:0007155, GO:0044699	cell adhesion, single-organism process
12	GO:0019344	cysteine biosynthetic process	3	3.4	GO:0009070, GO:0006534, GO:0000097	serine family amino acid biosynthetic process, cysteine metabolic process, sulfur amino acid biosynthetic process
12	GO:0006241	CTP biosynthetic process	5	3.4	GO:0009220, GO:0046132, GO:0009209, GO:0046036	pyrimidine ribonucleotide biosynthetic process, pyrimidine ribonucleoside biosynthetic process, pyrimidine ribonucleoside triphosphate biosynthetic process, CTP metabolic process
5	GO:0010259	multicellular organismal aging	5	3.4	GO:0007568, GO:0007275	aging, multicellular organismal development
13	GO:0043506	regulation of JUN kinase activity	5	3.4	GO:0046328, GO:0043405	regulation of JNK cascade, regulation of MAP kinase activity
8	GO:0006085	acetyl-CoA biosynthetic process	5	3.4	GO:0071616, GO:0006084	acyl-CoA biosynthetic process, acetyl-CoA metabolic process
9	GO:0000018	regulation of DNA recombination	5	3.4	GO:0006310, GO:0051052	DNA recombination, regulation of DNA metabolic process
10	GO:0009394	2'-deoxyribonucleotide metabolic process	10	3.38	GO:0009262, GO:0019692	deoxyribonucleotide metabolic process, deoxyribose phosphate metabolic process
10	GO:0009208	pyrimidine ribonucleoside triphosphate metabolic process	8	3.38	GO:0009199, GO:0009147	ribonucleoside triphosphate metabolic process, pyrimidine nucleoside triphosphate metabolic process
5	GO:0051302	regulation of cell division	6	3.38	GO:0050794, GO:0051301	regulation of cellular process, cell division
8	GO:0043687	post-translational protein modification	4	3.36	GO:0006464	cellular protein modification process
7	GO:0015994	chlorophyll metabolic process	6	3.36	GO:0006778	porphyrin-containing compound metabolic process
7	GO:0050954	sensory perception of mechanical stimulus	6	3.36	GO:0007600	sensory perception
11	GO:0008038	neuron recognition	8	3.36	GO:0008037, GO:0048666	cell recognition, neuron development
6	GO:0052805	imidazole-containing compound catabolic process	6	3.36	GO:0019439, GO:0046700, GO:1901361, GO:0044270, GO:0052803, GO:1901565	aromatic compound catabolic process, heterocycle catabolic process, organic cyclic compound catabolic process, cellular nitrogen compound catabolic process, imidazole-containing compound metabolic process, organonitrogen compound catabolic process
7	GO:0043101	purine-containing compound salvage	6	3.36	GO:0072522, GO:0043094, GO:0034654	purine-containing compound biosynthetic process, cellular metabolic compound salvage, nucleobase-containing compound biosynthetic process
8	GO:0006888	ER to Golgi vesicle-mediated transport	4	3.36	GO:0016482, GO:0048193	cytoplasmic transport, Golgi vesicle transport
7	GO:0043244	regulation of protein complex disassembly	12	3.37	GO:0050794, GO:0043241, GO:0051128	regulation of cellular process, protein complex disassembly, regulation of cellular component organization
5	GO:0007599	hemostasis	6	3.36	GO:0050878	regulation of body fluid levels
11	GO:0043281	regulation of cysteine-type endopeptidase activity involved in apoptotic process	5	3.36	GO:0042981, GO:2000116, GO:0006915	regulation of apoptotic process, regulation of cysteine-type endopeptidase activity, apoptotic process
8	GO:0006690	icosanoid metabolic process	2	3.36	GO:1901568, GO:0019752	fatty acid derivative metabolic process, carboxylic acid metabolic process
4	GO:0050817	coagulation	6	3.36	GO:0044707	single-multicellular organism process
9	GO:0008630	intrinsic apoptotic signaling pathway in response to DNA damage	4	3.36	GO:0097193, GO:0006974	intrinsic apoptotic signaling pathway, cellular response to DNA damage stimulus
7	GO:0051494	negative regulation of cytoskeleton organization	9	3.34	GO:0010639, GO:0051493, GO:0007010	negative regulation of organelle organization, regulation of cytoskeleton organization, cytoskeleton organization
8	GO:0060538	skeletal muscle organ development	9	3.34	GO:0007517	muscle organ development
5	GO:0044550	secondary metabolite biosynthetic process	7	3.34	GO:0044711, GO:0019748	single-organism biosynthetic process, secondary metabolic process
8	GO:0048563	post-embryonic organ morphogenesis	19	3.3	GO:0048569, GO:0009886, GO:0009887	post-embryonic organ development, post-embryonic morphogenesis, organ morphogenesis
8	GO:0097191	extrinsic apoptotic signaling pathway	5	3.31	GO:0007166, GO:0097190	cell surface receptor signaling pathway, apoptotic signaling pathway
5	GO:0032984	macromolecular complex disassembly	23	3.3	GO:0043933, GO:0022411	macromolecular complex subunit organization, cellular component disassembly
8	GO:0071897	DNA biosynthetic process	6	3.28	GO:0006259, GO:0034645, GO:0034654	DNA metabolic process, cellular macromolecule biosynthetic process, nucleobase-containing compound biosynthetic process
6	GO:1901264	carbohydrate derivative transport	6	3.28	GO:0044765, GO:0071702	single-organism transport, organic substance transport
8	GO:0001944	vasculature development	9	3.26	GO:0048731, GO:0072358	system development, cardiovascular system development
7	GO:0001738	morphogenesis of a polarized epithelium	8	3.27	GO:0002009	morphogenesis of an epithelium
9	GO:0030099	myeloid cell differentiation	10	3.27	GO:0030097, GO:0030154	hemopoiesis, cell differentiation
10	GO:0046530	photoreceptor cell differentiation	8	3.26	GO:0030182	neuron differentiation
9	GO:0010498	proteasomal protein catabolic process	9	3.24	GO:0051603, GO:0030163	proteolysis involved in cellular protein catabolic process, protein catabolic process
9	GO:0009262	deoxyribonucleotide metabolic process	12	3.23	GO:1901135, GO:0009117	carbohydrate derivative metabolic process, nucleotide metabolic process
7	GO:0000303	response to superoxide	9	3.24	GO:0010035, GO:0000305, GO:0000302	response to inorganic substance, response to oxygen radical, response to reactive oxygen species
11	GO:0009265	2'-deoxyribonucleotide biosynthetic process	6	3.24	GO:0046385, GO:0009394, GO:0009263	deoxyribose phosphate biosynthetic process, 2'-deoxyribonucleotide metabolic process, deoxyribonucleotide biosynthetic process
11	GO:0046328	regulation of JNK cascade	7	3.24	GO:0032872, GO:0007254	regulation of stress-activated MAPK cascade, JNK cascade
5	GO:0007033	vacuole organization	7	3.24	GO:0006996	organelle organization
7	GO:0071450	cellular response to oxygen radical	9	3.24	GO:0000305, GO:0034614	response to oxygen radical, cellular response to reactive oxygen species
4	GO:0048771	tissue remodeling	6	3.22	GO:0044707	single-multicellular organism process
8	GO:0055067	monovalent inorganic cation homeostasis	6	3.22	GO:0055080	cation homeostasis
12	GO:0006182	cGMP biosynthetic process	4	3.22	GO:0052652, GO:0009152, GO:0046068	cyclic purine nucleotide metabolic process, purine ribonucleotide biosynthetic process, cGMP metabolic process
6	GO:0000075	cell cycle checkpoint	7	3.2	GO:0022402	cell cycle process
6	GO:0001666	response to hypoxia	4	3.2	GO:0036293, GO:0006950	response to decreased oxygen levels, response to stress
9	GO:0048261	negative regulation of receptor-mediated endocytosis	4	3.2	GO:0048259, GO:0045806, GO:0006898	regulation of receptor-mediated endocytosis, negative regulation of endocytosis, receptor-mediated endocytosis
7	GO:0045930	negative regulation of mitotic cell cycle	4	3.2	GO:0000278, GO:0045786, GO:0007346	mitotic cell cycle, negative regulation of cell cycle, regulation of mitotic cell cycle
10	GO:0001676	long-chain fatty acid metabolic process	4	3.2	GO:0006631	fatty acid metabolic process
11	GO:0031396	regulation of protein ubiquitination	9	3.19	GO:1903320, GO:0016567	regulation of protein modification by small protein conjugation or removal, protein ubiquitination
10	GO:0006011	UDP-glucose metabolic process	4	3.2	GO:0009225	nucleotide-sugar metabolic process
9	GO:0006106	fumarate metabolic process	4	3.2	GO:0043648	dicarboxylic acid metabolic process
9	GO:0045823	positive regulation of heart contraction	4	3.2	GO:0051240, GO:0060047, GO:0008016	positive regulation of multicellular organismal process, heart contraction, regulation of heart contraction
7	GO:0050680	negative regulation of epithelial cell proliferation	4	3.2	GO:0050673, GO:0008285, GO:0050678	epithelial cell proliferation, negative regulation of cell proliferation, regulation of epithelial cell proliferation
5	GO:0032197	transposition, RNA-mediated	4	3.2	GO:0032196	transposition
9	GO:0015942	formate metabolic process	4	3.2	GO:0032787	monocarboxylic acid metabolic process
11	GO:0001525	angiogenesis	4	3.2	GO:0048646, GO:0044767, GO:0048514	anatomical structure formation involved in morphogenesis, single-organism developmental process, blood vessel morphogenesis
10	GO:0021537	telencephalon development	8	3.17	GO:0048856, GO:0030900	anatomical structure development, forebrain development
7	GO:0007249	I-kappaB kinase/NF-kappaB signaling	7	3.16	GO:0035556	intracellular signal transduction
8	GO:0017004	cytochrome complex assembly	5	3.16	GO:0043623	cellular protein complex assembly
8	GO:0010769	regulation of cell morphogenesis involved in differentiation	11	3.17	GO:0060284, GO:0000904, GO:0022604	regulation of cell development, cell morphogenesis involved in differentiation, regulation of cell morphogenesis
7	GO:0031109	microtubule polymerization or depolymerization	12	3.17	GO:0000226	microtubule cytoskeleton organization
8	GO:0050658	RNA transport	6	3.12	GO:0051236, GO:0050657	establishment of RNA localization, nucleic acid transport
11	GO:0046068	cGMP metabolic process	6	3.13	GO:0009187, GO:0009150	cyclic nucleotide metabolic process, purine ribonucleotide metabolic process
6	GO:2000145	regulation of cell motility	7	3.13	GO:0051270, GO:0040012, GO:0048870	regulation of cellular component movement, regulation of locomotion, cell motility
9	GO:0030042	actin filament depolymerization	4	3.13	GO:0008154, GO:0051261	actin polymerization or depolymerization, protein depolymerization
7	GO:0010623	developmental programmed cell death	5	3.12	GO:0012501, GO:0048468, GO:0048869	programmed cell death, cell development, cellular developmental process
6	GO:0009886	post-embryonic morphogenesis	19	3.09	GO:0009653, GO:0009791	anatomical structure morphogenesis, post-embryonic development
9	GO:0030902	hindbrain development	6	3.09	GO:0044767, GO:0048856, GO:0007420	single-organism developmental process, anatomical structure development, brain development
9	GO:0006282	regulation of DNA repair	5	3.08	GO:2001020, GO:0006281, GO:0051052	regulation of response to DNA damage stimulus, DNA repair, regulation of DNA metabolic process
5	GO:0032970	regulation of actin filament-based process	22	3.05	GO:0030029, GO:0050794	actin filament-based process, regulation of cellular process
6	GO:0014706	striated muscle tissue development	7	3.06	GO:0060537	muscle tissue development
5	GO:0032101	regulation of response to external stimulus	12	3.02	GO:0048583, GO:0009605	regulation of response to stimulus, response to external stimulus
8	GO:0022612	gland morphogenesis	8	3.02	GO:0044767, GO:0009653, GO:0048732	single-organism developmental process, anatomical structure morphogenesis, gland development
9	GO:1901991	negative regulation of mitotic cell cycle phase transition	7	3.02	GO:0044772, GO:1901990, GO:1901988	mitotic cell cycle phase transition, regulation of mitotic cell cycle phase transition, negative regulation of cell cycle phase transition
11	GO:0045886	negative regulation of synaptic growth at neuromuscular junction	3	3	GO:0008582, GO:0051124, GO:0051964, GO:0048640	regulation of synaptic growth at neuromuscular junction, synaptic growth at neuromuscular junction, negative regulation of synapse assembly, negative regulation of developmental growth
6	GO:0000080	mitotic G1 phase	3	3	GO:0051318, GO:0051329	G1 phase, mitotic interphase
8	GO:0032728	positive regulation of interferon-beta production	3	3	GO:0032608, GO:0032481, GO:0032648	interferon-beta production, positive regulation of type I interferon production, regulation of interferon-beta production
9	GO:0006102	isocitrate metabolic process	3	3	GO:0072350	tricarboxylic acid metabolic process
12	GO:0046843	dorsal appendage formation	3	3	GO:0048646, GO:0044767, GO:0044702, GO:0007306, GO:0003006	anatomical structure formation involved in morphogenesis, single-organism developmental process, single organism reproductive process, eggshell chorion assembly, developmental process involved in reproduction
7	GO:0044780	bacterial-type flagellum assembly	3	3	GO:0030031, GO:0070925, GO:0044781	cell projection assembly, organelle assembly, bacterial-type flagellum organization
8	GO:0032109	positive regulation of response to nutrient levels	5	3	GO:0032106, GO:0031667, GO:0032107	positive regulation of response to extracellular stimulus, response to nutrient levels, regulation of response to nutrient levels
14	GO:0000187	activation of MAPK activity	3	3	GO:0043406, GO:0032147	positive regulation of MAP kinase activity, activation of protein kinase activity
7	GO:0034418	urate biosynthetic process	3	3	GO:0046415, GO:0044283, GO:0072522	urate metabolic process, small molecule biosynthetic process, purine-containing compound biosynthetic process
10	GO:0006097	glyoxylate cycle	3	3	GO:0044723, GO:0046487, GO:0044262	single-organism carbohydrate metabolic process, glyoxylate metabolic process, cellular carbohydrate metabolic process
6	GO:0046952	ketone body catabolic process	3	3	GO:0044282, GO:1902224, GO:0044248, GO:0046950, GO:1901575	small molecule catabolic process, ketone body metabolic process, cellular catabolic process, cellular ketone body metabolic process, organic substance catabolic process
9	GO:0035510	DNA dealkylation	5	3	GO:0006304	DNA modification
11	GO:1901070	guanosine-containing compound biosynthetic process	5	3	GO:1901068, GO:0046129	guanosine-containing compound metabolic process, purine ribonucleoside biosynthetic process
8	GO:1901642	nucleoside transmembrane transport	3	3	GO:0055085, GO:0015858	transmembrane transport, nucleoside transport
12	GO:0046901	tetrahydrofolylpolyglutamate biosynthetic process	3	3	GO:0046900, GO:0009396	tetrahydrofolylpolyglutamate metabolic process, folic acid-containing compound biosynthetic process
8	GO:0042128	nitrate assimilation	3	3	GO:0071941, GO:0042126	nitrogen cycle metabolic process, nitrate metabolic process
9	GO:0032008	positive regulation of TOR signaling	3	3	GO:0031929, GO:0032006, GO:1902533	TOR signaling, regulation of TOR signaling, positive regulation of intracellular signal transduction
13	GO:0044210	'de novo' CTP biosynthetic process	3	3	GO:0006241	CTP biosynthetic process
11	GO:0017183	peptidyl-diphthamide biosynthetic process from peptidyl-histidine	3	3	GO:0017182, GO:0044249	peptidyl-diphthamide metabolic process, cellular biosynthetic process
7	GO:0030091	protein repair	3	3	GO:0044267	cellular protein metabolic process
9	GO:0009996	negative regulation of cell fate specification	3	3	GO:0042659, GO:0001708, GO:0010454	regulation of cell fate specification, cell fate specification, negative regulation of cell fate commitment
9	GO:0044743	intracellular protein transmembrane import	5	3	GO:0065002, GO:0017038	intracellular protein transmembrane transport, protein import
9	GO:0008535	respiratory chain complex IV assembly	3	3	GO:0043623, GO:0017004	cellular protein complex assembly, cytochrome complex assembly
7	GO:0038061	NIK/NF-kappaB signaling	5	3	GO:0035556	intracellular signal transduction
7	GO:0061512	protein localization to cilium	3	3	GO:0033365	protein localization to organelle
5	GO:0008105	asymmetric protein localization	3	3	GO:0008104	protein localization
9	GO:0008101	decapentaplegic signaling pathway	3	3	GO:0007178	transmembrane receptor protein serine/threonine kinase signaling pathway
11	GO:0010867	positive regulation of triglyceride biosynthetic process	3	3	GO:0046889, GO:0019432, GO:0090208, GO:0031328, GO:0010866	positive regulation of lipid biosynthetic process, triglyceride biosynthetic process, positive regulation of triglyceride metabolic process, positive regulation of cellular biosynthetic process, regulation of triglyceride biosynthetic process
8	GO:0030336	negative regulation of cell migration	3	3	GO:0016477, GO:0030334, GO:2000146	cell migration, regulation of cell migration, negative regulation of cell motility
8	GO:0008593	regulation of Notch signaling pathway	5	3	GO:0007219, GO:0009966	Notch signaling pathway, regulation of signal transduction
8	GO:0030324	lung development	3	3	GO:0030323, GO:0048513, GO:0044767, GO:0060541	respiratory tube development, organ development, single-organism developmental process, respiratory system development
9	GO:0031047	gene silencing by RNA	3	3	GO:0016458	gene silencing
7	GO:0072321	chaperone-mediated protein transport	3	3	GO:0044765, GO:0015031	single-organism transport, protein transport
9	GO:0051289	protein homotetramerization	3	3	GO:0051260, GO:0051262	protein homooligomerization, protein tetramerization
6	GO:0071479	cellular response to ionizing radiation	3	3	GO:0010212, GO:0071478	response to ionizing radiation, cellular response to radiation
11	GO:0070932	histone H3 deacetylation	3	3	GO:0016575	histone deacetylation
11	GO:0009098	leucine biosynthetic process	3	3	GO:0009082, GO:1901607, GO:0006551	branched-chain amino acid biosynthetic process, alpha-amino acid biosynthetic process, leucine metabolic process
8	GO:0018158	protein oxidation	3	3	GO:0055114, GO:0044763, GO:0006464	oxidation-reduction process, single-organism cellular process, cellular protein modification process
9	GO:0006904	vesicle docking involved in exocytosis	3	3	GO:0048278, GO:0006887	vesicle docking, exocytosis
13	GO:0044208	'de novo' AMP biosynthetic process	3	3	GO:0006167	AMP biosynthetic process
8	GO:0030301	cholesterol transport	3	3	GO:0015918	sterol transport
8	GO:0010508	positive regulation of autophagy	5	3	GO:0031331, GO:0010506, GO:0006914	positive regulation of cellular catabolic process, regulation of autophagy, autophagy
10	GO:0009106	lipoate metabolic process	5	3	GO:0006732, GO:0046483, GO:0006790, GO:0006631, GO:1901360	coenzyme metabolic process, heterocycle metabolic process, sulfur compound metabolic process, fatty acid metabolic process, organic cyclic compound metabolic process
13	GO:0010133	proline catabolic process to glutamate	3	3	GO:0006562, GO:0006536	proline catabolic process, glutamate metabolic process
6	GO:0051181	cofactor transport	5	3	GO:0044765	single-organism transport
10	GO:0019276	UDP-N-acetylgalactosamine metabolic process	5	3	GO:0009225, GO:0006040	nucleotide-sugar metabolic process, amino sugar metabolic process
8	GO:0046351	disaccharide biosynthetic process	5	3	GO:0034637, GO:0005984, GO:0009312	cellular carbohydrate biosynthetic process, disaccharide metabolic process, oligosaccharide biosynthetic process
12	GO:0045670	regulation of osteoclast differentiation	5	3	GO:0030316, GO:0002761	osteoclast differentiation, regulation of myeloid leukocyte differentiation
12	GO:0090116	C-5 methylation of cytosine	3	3	GO:0032776	DNA methylation on cytosine
12	GO:0001843	neural tube closure	3	3	GO:0014020, GO:0060606	primary neural tube formation, tube closure
8	GO:0007368	determination of left/right symmetry	4	3	GO:0009855	determination of bilateral symmetry
10	GO:0007020	microtubule nucleation	3	3	GO:0000226, GO:0046785	microtubule cytoskeleton organization, microtubule polymerization
9	GO:0050650	chondroitin sulfate proteoglycan biosynthetic process	3	3	GO:0050654, GO:0030166, GO:0044272, GO:0006024	chondroitin sulfate proteoglycan metabolic process, proteoglycan biosynthetic process, sulfur compound biosynthetic process, glycosaminoglycan biosynthetic process
6	GO:0046294	formaldehyde catabolic process	3	3	GO:0044282, GO:0046292, GO:0046185	small molecule catabolic process, formaldehyde metabolic process, aldehyde catabolic process
7	GO:0035998	7,8-dihydroneopterin 3'-triphosphate biosynthetic process	3	3	GO:0006796, GO:0090407, GO:0051066, GO:0051188, GO:0042559	phosphate-containing compound metabolic process, organophosphate biosynthetic process, dihydrobiopterin metabolic process, cofactor biosynthetic process, pteridine-containing compound biosynthetic process
5	GO:0043697	cell dedifferentiation	3	3	GO:0048869, GO:0043696	cellular developmental process, dedifferentiation
6	GO:0015851	nucleobase transport	3	3	GO:0044765, GO:0071705, GO:0071702	single-organism transport, nitrogen compound transport, organic substance transport
3	GO:0009405	pathogenesis	3	3	GO:0051704	multi-organism process
10	GO:0045039	protein import into mitochondrial inner membrane	3	3	GO:0072657, GO:0006839, GO:0044743, GO:0016482, GO:0007007, GO:0090151, GO:0006626	protein localization to membrane, mitochondrial transport, intracellular protein transmembrane import, cytoplasmic transport, inner mitochondrial membrane organization, establishment of protein localization to mitochondrial membrane, protein targeting to mitochondrion
9	GO:0016241	regulation of macroautophagy	5	3	GO:0010646, GO:0080135, GO:0010506, GO:0016236, GO:0032107	regulation of cell communication, regulation of cellular response to stress, regulation of autophagy, macroautophagy, regulation of response to nutrient levels
11	GO:0035071	salivary gland cell autophagic cell death	3	3	GO:0010623, GO:0035070, GO:0048102	developmental programmed cell death, salivary gland histolysis, autophagic cell death
9	GO:0009245	lipid A biosynthetic process	3	3	GO:1901271, GO:0046493, GO:0009247, GO:0008654	lipooligosaccharide biosynthetic process, lipid A metabolic process, glycolipid biosynthetic process, phospholipid biosynthetic process
12	GO:0006564	L-serine biosynthetic process	3	3	GO:0009070, GO:0006563	serine family amino acid biosynthetic process, L-serine metabolic process
8	GO:0032053	ciliary basal body organization	3	3	GO:0031023	microtubule organizing center organization
12	GO:0006428	isoleucyl-tRNA aminoacylation	3	3	GO:0006418	tRNA aminoacylation for protein translation
11	GO:0033353	S-adenosylmethionine cycle	5	3	GO:0046500	S-adenosylmethionine metabolic process
11	GO:0016267	O-glycan processing, core 1	3	3	GO:0016266	O-glycan processing
9	GO:0018210	peptidyl-threonine modification	5	3	GO:0018193	peptidyl-amino acid modification
10	GO:0018279	protein N-linked glycosylation via asparagine	3	3	GO:0018196, GO:0006487	peptidyl-asparagine modification, protein N-linked glycosylation
14	GO:0030632	D-alanine biosynthetic process	3	3	GO:0046145, GO:0046437, GO:0046436	D-alanine family amino acid biosynthetic process, D-amino acid biosynthetic process, D-alanine metabolic process
12	GO:0006421	asparaginyl-tRNA aminoacylation	3	3	GO:0006418	tRNA aminoacylation for protein translation
9	GO:0007616	long-term memory	3	3	GO:0007613	memory
9	GO:1901879	regulation of protein depolymerization	9	3.01	GO:0043244, GO:0051261	regulation of protein complex disassembly, protein depolymerization
8	GO:1901222	regulation of NIK/NF-kappaB signaling	5	3	GO:1902531, GO:0038061	regulation of intracellular signal transduction, NIK/NF-kappaB signaling
10	GO:0006570	tyrosine metabolic process	3	3	GO:0009072, GO:1901605	aromatic amino acid family metabolic process, alpha-amino acid metabolic process
12	GO:0030433	ER-associated ubiquitin-dependent protein catabolic process	3	3	GO:0043161	proteasome-mediated ubiquitin-dependent protein catabolic process
9	GO:0000045	autophagic vacuole assembly	3	3	GO:0016236, GO:0070925, GO:0007033	macroautophagy, organelle assembly, vacuole organization
9	GO:0042256	mature ribosome assembly	3	3	GO:0042255	ribosome assembly
8	GO:0018298	protein-chromophore linkage	3	3	GO:0006464	cellular protein modification process
10	GO:0006086	acetyl-CoA biosynthetic process from pyruvate	3	3	GO:0044711, GO:0006085, GO:0006090	single-organism biosynthetic process, acetyl-CoA biosynthetic process, pyruvate metabolic process
10	GO:0045332	phospholipid translocation	3	3	GO:0015914, GO:0034204	phospholipid transport, lipid translocation
6	GO:0034605	cellular response to heat	3	3	GO:0033554, GO:0009408	cellular response to stress, response to heat
10	GO:0019585	glucuronate metabolic process	5	3	GO:0006063	uronic acid metabolic process
6	GO:0045760	positive regulation of action potential	3	3	GO:0098900, GO:0048518, GO:0001508	regulation of action potential, positive regulation of biological process, action potential
11	GO:0035024	negative regulation of Rho protein signal transduction	3	3	GO:0007266, GO:0046580, GO:0035023	Rho protein signal transduction, negative regulation of Ras protein signal transduction, regulation of Rho protein signal transduction
10	GO:0072488	ammonium transmembrane transport	3	3	GO:0098661, GO:0098662, GO:0034220, GO:0015696	inorganic anion transmembrane transport, inorganic cation transmembrane transport, ion transmembrane transport, ammonium transport
12	GO:0006433	prolyl-tRNA aminoacylation	3	3	GO:0006418	tRNA aminoacylation for protein translation
10	GO:0051965	positive regulation of synapse assembly	5	3	GO:0044089, GO:0051130, GO:0007416, GO:0048522, GO:0051962, GO:0051963	positive regulation of cellular component biogenesis, positive regulation of cellular component organization, synapse assembly, positive regulation of cellular process, positive regulation of nervous system development, regulation of synapse assembly
8	GO:0030148	sphingolipid biosynthetic process	3	3	GO:0046467, GO:1901566, GO:0006665	membrane lipid biosynthetic process, organonitrogen compound biosynthetic process, sphingolipid metabolic process
11	GO:0070933	histone H4 deacetylation	3	3	GO:0016575	histone deacetylation
8	GO:0034214	protein hexamerization	3	3	GO:0051259	protein oligomerization
11	GO:0030073	insulin secretion	5	3	GO:0030072	peptide hormone secretion
8	GO:0031647	regulation of protein stability	5	3	GO:0065008, GO:0010608	regulation of biological quality, posttranscriptional regulation of gene expression
10	GO:1902358	sulfate transmembrane transport	3	3	GO:0098661, GO:0008272, GO:0034220	inorganic anion transmembrane transport, sulfate transport, ion transmembrane transport
10	GO:0001993	regulation of systemic arterial blood pressure by norepinephrine-epinephrine	5	3	GO:0003044	regulation of systemic arterial blood pressure mediated by a chemical signal
8	GO:0043953	protein transport by the Tat complex	3	3	GO:0071806	protein transmembrane transport
11	GO:0001570	vasculogenesis	3	3	GO:0030154, GO:0048514	cell differentiation, blood vessel morphogenesis
8	GO:0021551	central nervous system morphogenesis	3	3	GO:0044767, GO:0009653, GO:0007417	single-organism developmental process, anatomical structure morphogenesis, central nervous system development
12	GO:0007474	imaginal disc-derived wing vein specification	3	3	GO:0003002, GO:0007476	regionalization, imaginal disc-derived wing morphogenesis
9	GO:0018345	protein palmitoylation	3	3	GO:0006497, GO:0043543	protein lipidation, protein acylation
12	GO:2000058	regulation of protein ubiquitination involved in ubiquitin-dependent protein catabolic process	5	3	GO:0042787, GO:1903050, GO:0031396	protein ubiquitination involved in ubiquitin-dependent protein catabolic process, regulation of proteolysis involved in cellular protein catabolic process, regulation of protein ubiquitination
8	GO:0045777	positive regulation of blood pressure	5	3	GO:0008217	regulation of blood pressure
14	GO:0045741	positive regulation of epidermal growth factor-activated receptor activity	3	3	GO:0045742, GO:0061098, GO:0007176, GO:2000273	positive regulation of epidermal growth factor receptor signaling pathway, positive regulation of protein tyrosine kinase activity, regulation of epidermal growth factor-activated receptor activity, positive regulation of receptor activity
11	GO:0090276	regulation of peptide hormone secretion	5	3	GO:0002791, GO:0030072, GO:0046883	regulation of peptide secretion, peptide hormone secretion, regulation of hormone secretion
3	GO:0007610	behavior	12	2.98	GO:0050896	response to stimulus
4	GO:0043062	extracellular structure organization	6	2.98	GO:0016043, GO:0044763	cellular component organization, single-organism cellular process
6	GO:0071559	response to transforming growth factor beta	8	2.98	GO:0070848, GO:0009719	response to growth factor, response to endogenous stimulus
6	GO:0045995	regulation of embryonic development	4	2.96	GO:0009790, GO:2000026	embryo development, regulation of multicellular organismal development
7	GO:0006909	phagocytosis	4	2.96	GO:0044765, GO:0006897	single-organism transport, endocytosis
9	GO:0016601	Rac protein signal transduction	4	2.96	GO:0007265	Ras protein signal transduction
5	GO:0042430	indole-containing compound metabolic process	14	2.97	GO:0034641, GO:1901564, GO:0046483, GO:0006725, GO:1901360	cellular nitrogen compound metabolic process, organonitrogen compound metabolic process, heterocycle metabolic process, cellular aromatic compound metabolic process, organic cyclic compound metabolic process
6	GO:0050890	cognition	10	2.95	GO:0050877	neurological system process
10	GO:0009263	deoxyribonucleotide biosynthetic process	7	2.94	GO:0009262, GO:1901137, GO:0009165	deoxyribonucleotide metabolic process, carbohydrate derivative biosynthetic process, nucleotide biosynthetic process
10	GO:0007254	JNK cascade	8	2.94	GO:0051403	stress-activated MAPK cascade
7	GO:0048588	developmental cell growth	12	2.92	GO:0048468, GO:0016049, GO:0048589	cell development, cell growth, developmental growth
6	GO:0051051	negative regulation of transport	9	2.93	GO:0051049, GO:0006810, GO:0048519	regulation of transport, transport, negative regulation of biological process
6	GO:0009798	axis specification	8	2.93	GO:0007389	pattern specification process
5	GO:0007164	establishment of tissue polarity	7	2.91	GO:0044767, GO:0009653	single-organism developmental process, anatomical structure morphogenesis
7	GO:0051046	regulation of secretion	9	2.9	GO:0051049, GO:0046903	regulation of transport, secretion
8	GO:0051170	nuclear import	11	2.88	GO:0006913	nucleocytoplasmic transport
7	GO:0009312	oligosaccharide biosynthetic process	8	2.88	GO:0016051, GO:0009311	carbohydrate biosynthetic process, oligosaccharide metabolic process
9	GO:0002521	leukocyte differentiation	11	2.89	GO:0030097, GO:0030154	hemopoiesis, cell differentiation
9	GO:0007019	microtubule depolymerization	8	2.88	GO:0031109, GO:0051261	microtubule polymerization or depolymerization, protein depolymerization
12	GO:0021987	cerebral cortex development	5	2.85	GO:0044767, GO:0021543, GO:0048856	single-organism developmental process, pallium development, anatomical structure development
7	GO:1901987	regulation of cell cycle phase transition	11	2.84	GO:0044770, GO:0010564	cell cycle phase transition, regulation of cell cycle process
7	GO:0016331	morphogenesis of embryonic epithelium	6	2.82	GO:0002009, GO:0048598	morphogenesis of an epithelium, embryonic morphogenesis
7	GO:0008217	regulation of blood pressure	6	2.83	GO:0065008, GO:0008015	regulation of biological quality, blood circulation
7	GO:0010563	negative regulation of phosphorus metabolic process	14	2.79	GO:0006793, GO:0031324, GO:0051174	phosphorus metabolic process, negative regulation of cellular metabolic process, regulation of phosphorus metabolic process
13	GO:0061098	positive regulation of protein tyrosine kinase activity	4	2.8	GO:0061097, GO:0045860, GO:0050731	regulation of protein tyrosine kinase activity, positive regulation of protein kinase activity, positive regulation of peptidyl-tyrosine phosphorylation
9	GO:2000045	regulation of G1/S transition of mitotic cell cycle	4	2.8	GO:0000082, GO:1901990, GO:1902806	G1/S transition of mitotic cell cycle, regulation of mitotic cell cycle phase transition, regulation of cell cycle G1/S phase transition
12	GO:0006167	AMP biosynthetic process	4	2.8	GO:0009152, GO:0046129, GO:0046033, GO:0009168	purine ribonucleotide biosynthetic process, purine ribonucleoside biosynthetic process, AMP metabolic process, purine ribonucleoside monophosphate biosynthetic process
8	GO:0048706	embryonic skeletal system development	5	2.79	GO:0043009, GO:0001501	chordate embryonic development, skeletal system development
7	GO:0019079	viral genome replication	3	2.8	GO:0016032, GO:0019058	viral process, viral life cycle
8	GO:0045022	early endosome to late endosome transport	4	2.8	GO:0016482, GO:0016192, GO:0016197	cytoplasmic transport, vesicle-mediated transport, endosomal transport
7	GO:0032481	positive regulation of type I interferon production	4	2.8	GO:0001819, GO:0032606, GO:0032479	positive regulation of cytokine production, type I interferon production, regulation of type I interferon production
11	GO:0030316	osteoclast differentiation	6	2.8	GO:0002573	myeloid leukocyte differentiation
9	GO:0019432	triglyceride biosynthetic process	4	2.8	GO:0006641, GO:0046463	triglyceride metabolic process, acylglycerol biosynthetic process
11	GO:0060042	retina morphogenesis in camera-type eye	3	2.8	GO:0044767, GO:0009653, GO:0048593, GO:0060041	single-organism developmental process, anatomical structure morphogenesis, camera-type eye morphogenesis, retina development in camera-type eye
6	GO:0007043	cell-cell junction assembly	3	2.78	GO:0034329, GO:0045216	cell junction assembly, cell-cell junction organization
9	GO:0051053	negative regulation of DNA metabolic process	8	2.78	GO:0045934, GO:0006259, GO:0010605, GO:0051052	negative regulation of nucleobase-containing compound metabolic process, DNA metabolic process, negative regulation of macromolecule metabolic process, regulation of DNA metabolic process
6	GO:0071482	cellular response to light stimulus	5	2.76	GO:0009416, GO:0071478	response to light stimulus, cellular response to radiation
7	GO:0071616	acyl-CoA biosynthetic process	7	2.76	GO:0009108, GO:0035384, GO:0006637	coenzyme biosynthetic process, thioester biosynthetic process, acyl-CoA metabolic process
6	GO:0046649	lymphocyte activation	8	2.76	GO:0045321	leukocyte activation
10	GO:1903322	positive regulation of protein modification by small protein conjugation or removal	7	2.76	GO:1903320, GO:0070647, GO:0031401	regulation of protein modification by small protein conjugation or removal, protein modification by small protein conjugation or removal, positive regulation of protein modification process
10	GO:0033559	unsaturated fatty acid metabolic process	2	2.76	GO:0006631	fatty acid metabolic process
8	GO:0072350	tricarboxylic acid metabolic process	5	2.76	GO:0019752	carboxylic acid metabolic process
8	GO:0002066	columnar/cuboidal epithelial cell development	7	2.75	GO:0002065, GO:0002064	columnar/cuboidal epithelial cell differentiation, epithelial cell development
8	GO:0010631	epithelial cell migration	6	2.74	GO:0001667, GO:0090132	ameboidal cell migration, epithelium migration
9	GO:0048738	cardiac muscle tissue development	4	2.74	GO:0007507, GO:0014706	heart development, striated muscle tissue development
7	GO:0070585	protein localization to mitochondrion	10	2.74	GO:0033365	protein localization to organelle
9	GO:0033866	nucleoside bisphosphate biosynthetic process	8	2.74	GO:1901293, GO:0033865	nucleoside phosphate biosynthetic process, nucleoside bisphosphate metabolic process
12	GO:0070534	protein K63-linked ubiquitination	4	2.72	GO:0000209	protein polyubiquitination
12	GO:0051568	histone H3-K4 methylation	4	2.72	GO:0034968	histone lysine methylation
6	GO:0090257	regulation of muscle system process	7	2.71	GO:0003012, GO:0044057	muscle system process, regulation of system process
12	GO:0050731	positive regulation of peptidyl-tyrosine phosphorylation	5	2.68	GO:0018108, GO:0001934, GO:0050730	peptidyl-tyrosine phosphorylation, positive regulation of protein phosphorylation, regulation of peptidyl-tyrosine phosphorylation
7	GO:0007126	meiotic nuclear division	4	2.68	GO:0051321, GO:0000280	meiotic cell cycle, nuclear division
7	GO:0051146	striated muscle cell differentiation	4	2.68	GO:0042692	muscle cell differentiation
11	GO:0051090	regulation of sequence-specific DNA binding transcription factor activity	5	2.68	GO:0065009, GO:0006355	regulation of molecular function, regulation of transcription, DNA-templated
11	GO:0021543	pallium development	6	2.67	GO:0048856, GO:0021537	anatomical structure development, telencephalon development
9	GO:0042326	negative regulation of phosphorylation	9	2.65	GO:0045936, GO:0016310, GO:0042325	negative regulation of phosphate metabolic process, phosphorylation, regulation of phosphorylation
7	GO:0009953	dorsal/ventral pattern formation	5	2.66	GO:0003002	regionalization
8	GO:0006595	polyamine metabolic process	5	2.64	GO:0006576	cellular biogenic amine metabolic process
9	GO:0051058	negative regulation of small GTPase mediated signal transduction	6	2.64	GO:0007264, GO:1902532, GO:0051056	small GTPase mediated signal transduction, negative regulation of intracellular signal transduction, regulation of small GTPase mediated signal transduction
6	GO:0010810	regulation of cell-substrate adhesion	6	2.64	GO:0030155, GO:0031589	regulation of cell adhesion, cell-substrate adhesion
6	GO:0002165	instar larval or pupal development	19	2.63	GO:0009791	post-embryonic development
10	GO:0043409	negative regulation of MAPK cascade	6	2.64	GO:0000165, GO:0043408, GO:0042326, GO:1902532	MAPK cascade, regulation of MAPK cascade, negative regulation of phosphorylation, negative regulation of intracellular signal transduction
6	GO:0001819	positive regulation of cytokine production	5	2.64	GO:0001817, GO:0051240, GO:0001816	regulation of cytokine production, positive regulation of multicellular organismal process, cytokine production
6	GO:0050678	regulation of epithelial cell proliferation	5	2.64	GO:0042127, GO:0050673	regulation of cell proliferation, epithelial cell proliferation
8	GO:0043242	negative regulation of protein complex disassembly	8	2.65	GO:0043244, GO:0048523, GO:0043241, GO:0051129	regulation of protein complex disassembly, negative regulation of cellular process, protein complex disassembly, negative regulation of cellular component organization
6	GO:0009880	embryonic pattern specification	6	2.65	GO:0009790, GO:0007389	embryo development, pattern specification process
6	GO:0019692	deoxyribose phosphate metabolic process	11	2.63	GO:1901135, GO:0006796, GO:0019637	carbohydrate derivative metabolic process, phosphate-containing compound metabolic process, organophosphate metabolic process
7	GO:0007602	phototransduction	3	2.6	GO:0009583, GO:0007165	detection of light stimulus, signal transduction
10	GO:0009062	fatty acid catabolic process	6	2.59	GO:0072329, GO:0006631, GO:0044242	monocarboxylic acid catabolic process, fatty acid metabolic process, cellular lipid catabolic process
10	GO:0031056	regulation of histone modification	7	2.6	GO:0031399, GO:1903308, GO:0016570	regulation of protein modification process, regulation of chromatin modification, histone modification
10	GO:0009083	branched-chain amino acid catabolic process	3	2.6	GO:0009081, GO:0009063	branched-chain amino acid metabolic process, cellular amino acid catabolic process
5	GO:0006954	inflammatory response	3	2.6	GO:0006952	defense response
10	GO:0006047	UDP-N-acetylglucosamine metabolic process	3	2.6	GO:0009225, GO:0006040	nucleotide-sugar metabolic process, amino sugar metabolic process
8	GO:0001702	gastrulation with mouth forming second	3	2.6	GO:0007369	gastrulation
8	GO:0001889	liver development	3	2.6	GO:0048513, GO:0044767, GO:0048732, GO:0061008	organ development, single-organism developmental process, gland development, hepaticobiliary system development
10	GO:2001243	negative regulation of intrinsic apoptotic signaling pathway	3	2.6	GO:2001234, GO:1902532, GO:0097193, GO:2001242	negative regulation of apoptotic signaling pathway, negative regulation of intracellular signal transduction, intrinsic apoptotic signaling pathway, regulation of intrinsic apoptotic signaling pathway
13	GO:0060402	calcium ion transport into cytosol	3	2.6	GO:1902582, GO:0060401, GO:0016482, GO:0007204	single-organism intracellular transport, cytosolic calcium ion transport, cytoplasmic transport, positive regulation of cytosolic calcium ion concentration
6	GO:0050905	neuromuscular process	3	2.6	GO:0050877	neurological system process
8	GO:0033865	nucleoside bisphosphate metabolic process	11	2.58	GO:0006753	nucleoside phosphate metabolic process
7	GO:0048569	post-embryonic organ development	20	2.58	GO:0048513, GO:0044767	organ development, single-organism developmental process
5	GO:0001935	endothelial cell proliferation	3	2.56	GO:0050673	epithelial cell proliferation
4	GO:0001816	cytokine production	8	2.54	GO:0044707	single-multicellular organism process
5	GO:0001817	regulation of cytokine production	8	2.52	GO:0001816, GO:0051239	cytokine production, regulation of multicellular organismal process
6	GO:0044275	cellular carbohydrate catabolic process	7	2.52	GO:0044262, GO:0016052	cellular carbohydrate metabolic process, carbohydrate catabolic process
7	GO:0002065	columnar/cuboidal epithelial cell differentiation	9	2.52	GO:0030855	epithelial cell differentiation
8	GO:0035303	regulation of dephosphorylation	7	2.52	GO:0016311, GO:0019220	dephosphorylation, regulation of phosphate metabolic process
10	GO:0021536	diencephalon development	3	2.52	GO:0044767, GO:0048856, GO:0030900	single-organism developmental process, anatomical structure development, forebrain development
4	GO:0031589	cell-substrate adhesion	6	2.52	GO:0007155	cell adhesion
7	GO:0051248	negative regulation of protein metabolic process	14	2.53	GO:0051246, GO:0019538, GO:0010605	regulation of protein metabolic process, protein metabolic process, negative regulation of macromolecule metabolic process
8	GO:2001233	regulation of apoptotic signaling pathway	8	2.52	GO:0042981, GO:0097190, GO:0009966	regulation of apoptotic process, apoptotic signaling pathway, regulation of signal transduction
5	GO:0051241	negative regulation of multicellular organismal process	5	2.52	GO:0044707, GO:0051239, GO:0048519	single-multicellular organism process, regulation of multicellular organismal process, negative regulation of biological process
14	GO:0050770	regulation of axonogenesis	7	2.52	GO:0010975, GO:0010769, GO:0007409	regulation of neuron projection development, regulation of cell morphogenesis involved in differentiation, axonogenesis
7	GO:0061387	regulation of extent of cell growth	7	2.52	GO:0008361, GO:0001558	regulation of cell size, regulation of cell growth
4	GO:0051325	interphase	7	2.52	GO:0022403	cell cycle phase
10	GO:0045637	regulation of myeloid cell differentiation	7	2.5	GO:0045595, GO:0030099, GO:0002682, GO:2000026	regulation of cell differentiation, myeloid cell differentiation, regulation of immune system process, regulation of multicellular organismal development
10	GO:0002573	myeloid leukocyte differentiation	8	2.5	GO:0002521, GO:0030099	leukocyte differentiation, myeloid cell differentiation
8	GO:0055002	striated muscle cell development	2	2.47	GO:0051146, GO:0055001	striated muscle cell differentiation, muscle cell development
4	GO:0009581	detection of external stimulus	7	2.47	GO:0051606, GO:0009605	detection of stimulus, response to external stimulus
4	GO:0009582	detection of abiotic stimulus	7	2.47	GO:0051606, GO:0009628	detection of stimulus, response to abiotic stimulus
5	GO:0018958	phenol-containing compound metabolic process	7	2.47	GO:1901615, GO:0006725, GO:1901360	organic hydroxy compound metabolic process, cellular aromatic compound metabolic process, organic cyclic compound metabolic process
8	GO:0007431	salivary gland development	6	2.45	GO:0048732, GO:0035272	gland development, exocrine system development
7	GO:0070507	regulation of microtubule cytoskeleton organization	10	2.45	GO:0032886, GO:0000226, GO:0051493	regulation of microtubule-based process, microtubule cytoskeleton organization, regulation of cytoskeleton organization
8	GO:0002757	immune response-activating signal transduction	6	2.45	GO:0002253, GO:0002764	activation of immune response, immune response-regulating signaling pathway
11	GO:0042461	photoreceptor cell development	3	2.43	GO:0046530, GO:0048666	photoreceptor cell differentiation, neuron development
7	GO:0007274	neuromuscular synaptic transmission	5	2.44	GO:0007268	synaptic transmission
6	GO:0045785	positive regulation of cell adhesion	5	2.44	GO:0030155, GO:0048522, GO:0007155	regulation of cell adhesion, positive regulation of cellular process, cell adhesion
8	GO:0006921	cellular component disassembly involved in execution phase of apoptosis	3	2.44	GO:0097194, GO:0022411	execution phase of apoptosis, cellular component disassembly
7	GO:0060348	bone development	3	2.43	GO:0048513, GO:0044767, GO:0048856, GO:0001501	organ development, single-organism developmental process, anatomical structure development, skeletal system development
10	GO:0042023	DNA endoreduplication	5	2.44	GO:0044786	cell cycle DNA replication
5	GO:0008202	steroid metabolic process	3	2.42	GO:0006629, GO:1901360	lipid metabolic process, organic cyclic compound metabolic process
8	GO:0008544	epidermis development	4	2.42	GO:0060429, GO:0043588, GO:0009888	epithelium development, skin development, tissue development
11	GO:2000104	negative regulation of DNA-dependent DNA replication	4	2.4	GO:0006261, GO:0090329, GO:0008156	DNA-dependent DNA replication, regulation of DNA-dependent DNA replication, negative regulation of DNA replication
11	GO:1902222	erythrose 4-phosphate/phosphoenolpyruvate family amino acid catabolic process	4	2.4	GO:1902221, GO:1901606	erythrose 4-phosphate/phosphoenolpyruvate family amino acid metabolic process, alpha-amino acid catabolic process
10	GO:0031663	lipopolysaccharide-mediated signaling pathway	4	2.4	GO:0007166, GO:0071222	cell surface receptor signaling pathway, cellular response to lipopolysaccharide
10	GO:0006383	transcription from RNA polymerase III promoter	2	2.4	GO:0006351	transcription, DNA-templated
4	GO:0009292	genetic transfer	4	2.4	GO:0044764	multi-organism cellular process
8	GO:0032006	regulation of TOR signaling	3	2.4	GO:1902531, GO:0031929	regulation of intracellular signal transduction, TOR signaling
11	GO:1901185	negative regulation of ERBB signaling pathway	4	2.4	GO:1901184, GO:0038127, GO:0009968	regulation of ERBB signaling pathway, ERBB signaling pathway, negative regulation of signal transduction
11	GO:0009177	pyrimidine deoxyribonucleoside monophosphate biosynthetic process	4	2.4	GO:0009176, GO:0009130, GO:0009157	pyrimidine deoxyribonucleoside monophosphate metabolic process, pyrimidine nucleoside monophosphate biosynthetic process, deoxyribonucleoside monophosphate biosynthetic process
12	GO:0002097	tRNA wobble base modification	4	2.4	GO:0006400	tRNA modification
11	GO:0070076	histone lysine demethylation	4	2.4	GO:0016577	histone demethylation
7	GO:0015791	polyol transport	4	2.4	GO:0015850	organic hydroxy compound transport
11	GO:0031664	regulation of lipopolysaccharide-mediated signaling pathway	4	2.4	GO:0002831, GO:0032101, GO:0031663, GO:0009966, GO:0043900	regulation of response to biotic stimulus, regulation of response to external stimulus, lipopolysaccharide-mediated signaling pathway, regulation of signal transduction, regulation of multi-organism process
11	GO:0046037	GMP metabolic process	4	2.4	GO:1901068, GO:0009150, GO:0009167	guanosine-containing compound metabolic process, purine ribonucleotide metabolic process, purine ribonucleoside monophosphate metabolic process
11	GO:0006469	negative regulation of protein kinase activity	5	2.39	GO:0001933, GO:0045859, GO:0033673	negative regulation of protein phosphorylation, regulation of protein kinase activity, negative regulation of kinase activity
7	GO:0071347	cellular response to interleukin-1	4	2.4	GO:0070555, GO:0071345	response to interleukin-1, cellular response to cytokine stimulus
10	GO:0019572	L-arabinose catabolic process	4	2.4	GO:0019568, GO:0046373	arabinose catabolic process, L-arabinose metabolic process
9	GO:0046417	chorismate metabolic process	4	2.4	GO:0043648	dicarboxylic acid metabolic process
6	GO:0070408	carbamoyl phosphate metabolic process	4	2.4	GO:0034641, GO:0006796, GO:0019637	cellular nitrogen compound metabolic process, phosphate-containing compound metabolic process, organophosphate metabolic process
12	GO:0002763	positive regulation of myeloid leukocyte differentiation	4	2.4	GO:0002573, GO:0045639, GO:1902107, GO:0002761	myeloid leukocyte differentiation, positive regulation of myeloid cell differentiation, positive regulation of leukocyte differentiation, regulation of myeloid leukocyte differentiation
6	GO:0043578	nuclear matrix organization	4	2.4	GO:0006997	nucleus organization
11	GO:0006558	L-phenylalanine metabolic process	4	2.4	GO:0009072, GO:1902221	aromatic amino acid family metabolic process, erythrose 4-phosphate/phosphoenolpyruvate family amino acid metabolic process
8	GO:1900073	regulation of neuromuscular synaptic transmission	4	2.4	GO:0050804, GO:0007274	regulation of synaptic transmission, neuromuscular synaptic transmission
4	GO:0031099	regeneration	4	2.4	GO:0044767, GO:0048856	single-organism developmental process, anatomical structure development
10	GO:0070189	kynurenine metabolic process	4	2.4	GO:0006575, GO:1901605, GO:0042180, GO:0042537	cellular modified amino acid metabolic process, alpha-amino acid metabolic process, cellular ketone metabolic process, benzene-containing compound metabolic process
11	GO:0006569	tryptophan catabolic process	4	2.4	GO:0006568, GO:0046218, GO:0009074, GO:1901606	tryptophan metabolic process, indolalkylamine catabolic process, aromatic amino acid family catabolic process, alpha-amino acid catabolic process
5	GO:0071466	cellular response to xenobiotic stimulus	4	2.4	GO:0070887, GO:0009410	cellular response to chemical stimulus, response to xenobiotic stimulus
10	GO:0009078	pyruvate family amino acid metabolic process	7	2.4	GO:1901605	alpha-amino acid metabolic process
11	GO:2000117	negative regulation of cysteine-type endopeptidase activity	4	2.4	GO:0010951, GO:2000116	negative regulation of endopeptidase activity, regulation of cysteine-type endopeptidase activity
11	GO:0007306	eggshell chorion assembly	4	2.4	GO:0044702, GO:0022412, GO:0003006, GO:0010927, GO:0007304	single organism reproductive process, cellular process involved in reproduction in multicellular organism, developmental process involved in reproduction, cellular component assembly involved in morphogenesis, chorion-containing eggshell formation
9	GO:0030262	apoptotic nuclear changes	2	2.4	GO:0006921	cellular component disassembly involved in execution phase of apoptosis
11	GO:0032875	regulation of DNA endoreduplication	4	2.4	GO:0042023, GO:0090329, GO:0010564	DNA endoreduplication, regulation of DNA-dependent DNA replication, regulation of cell cycle process
7	GO:1901159	xylulose 5-phosphate biosynthetic process	4	2.4	GO:0090407, GO:0051167, GO:1901137	organophosphate biosynthetic process, xylulose 5-phosphate metabolic process, carbohydrate derivative biosynthetic process
6	GO:0048640	negative regulation of developmental growth	3	2.4	GO:0048638, GO:0045926, GO:0048589, GO:0051093	regulation of developmental growth, negative regulation of growth, developmental growth, negative regulation of developmental process
4	GO:0071941	nitrogen cycle metabolic process	4	2.4	GO:0006807	nitrogen compound metabolic process
8	GO:2000273	positive regulation of receptor activity	4	2.4	GO:0044093, GO:0010469	positive regulation of molecular function, regulation of receptor activity
6	GO:0002833	positive regulation of response to biotic stimulus	4	2.4	GO:0002831, GO:0048584, GO:0009607	regulation of response to biotic stimulus, positive regulation of response to stimulus, response to biotic stimulus
6	GO:0043606	formamide metabolic process	4	2.4	GO:0043603, GO:1901564	cellular amide metabolic process, organonitrogen compound metabolic process
8	GO:0016458	gene silencing	4	2.4	GO:0044763, GO:0010629	single-organism cellular process, negative regulation of gene expression
12	GO:0015725	gluconate transport	4	2.4	GO:0042873	aldonate transport
5	GO:0010212	response to ionizing radiation	4	2.4	GO:0009314	response to radiation
8	GO:0051457	maintenance of protein location in nucleus	4	2.4	GO:0034504, GO:0072595	protein localization to nucleus, maintenance of protein localization in organelle
10	GO:0050851	antigen receptor-mediated signaling pathway	4	2.4	GO:0002429	immune response-activating cell surface receptor signaling pathway
6	GO:0080171	lytic vacuole organization	4	2.4	GO:0007033	vacuole organization
8	GO:0046425	regulation of JAK-STAT cascade	4	2.4	GO:1902531, GO:0007259	regulation of intracellular signal transduction, JAK-STAT cascade
10	GO:0006551	leucine metabolic process	4	2.4	GO:0009081, GO:1901605	branched-chain amino acid metabolic process, alpha-amino acid metabolic process
7	GO:0007606	sensory perception of chemical stimulus	4	2.4	GO:0007600	sensory perception
5	GO:0051320	S phase	4	2.4	GO:0022403, GO:0051325	cell cycle phase, interphase
11	GO:0042350	GDP-L-fucose biosynthetic process	4	2.4	GO:0009226, GO:0046368	nucleotide-sugar biosynthetic process, GDP-L-fucose metabolic process
6	GO:0042357	thiamine diphosphate metabolic process	4	2.4	GO:0006796, GO:0006732, GO:0006790, GO:0072527, GO:0006725, GO:0019637	phosphate-containing compound metabolic process, coenzyme metabolic process, sulfur compound metabolic process, pyrimidine-containing compound metabolic process, cellular aromatic compound metabolic process, organophosphate metabolic process
7	GO:0010506	regulation of autophagy	6	2.4	GO:0006914, GO:0031329	autophagy, regulation of cellular catabolic process
7	GO:0005984	disaccharide metabolic process	6	2.4	GO:0044763, GO:0009311, GO:0044262	single-organism cellular process, oligosaccharide metabolic process, cellular carbohydrate metabolic process
7	GO:0042113	B cell activation	5	2.38	GO:0046649	lymphocyte activation
7	GO:0031023	microtubule organizing center organization	5	2.38	GO:0006996, GO:0000226	organelle organization, microtubule cytoskeleton organization
5	GO:0051270	regulation of cellular component movement	8	2.37	GO:0050794, GO:0006928, GO:0032879	regulation of cellular process, cellular component movement, regulation of localization
4	GO:0009612	response to mechanical stimulus	5	2.38	GO:0009605, GO:0009628	response to external stimulus, response to abiotic stimulus
7	GO:0061138	morphogenesis of a branching epithelium	9	2.38	GO:0002009, GO:0001763	morphogenesis of an epithelium, morphogenesis of a branching structure
14	GO:0021799	cerebral cortex radially oriented cell migration	3	2.36	GO:0021795	cerebral cortex cell migration
9	GO:0007269	neurotransmitter secretion	3	2.36	GO:0023061, GO:0006836, GO:0001505	signal release, neurotransmitter transport, regulation of neurotransmitter levels
11	GO:0035520	monoubiquitinated protein deubiquitination	3	2.36	GO:0016579	protein deubiquitination
8	GO:0021510	spinal cord development	3	2.36	GO:0048513, GO:0048856, GO:0007417	organ development, anatomical structure development, central nervous system development
8	GO:0060048	cardiac muscle contraction	4	2.33	GO:0060047, GO:0006941	heart contraction, striated muscle contraction
10	GO:0030098	lymphocyte differentiation	4	2.32	GO:0002521, GO:0046649	leukocyte differentiation, lymphocyte activation
12	GO:0071901	negative regulation of protein serine/threonine kinase activity	4	2.32	GO:0006469, GO:0071900	negative regulation of protein kinase activity, regulation of protein serine/threonine kinase activity
4	GO:0002504	antigen processing and presentation of peptide or polysaccharide antigen via MHC class II	4	2.32	GO:0019882	antigen processing and presentation
5	GO:0010171	body morphogenesis	4	2.32	GO:0044767, GO:0009653	single-organism developmental process, anatomical structure morphogenesis
8	GO:0000723	telomere maintenance	3	2.32	GO:0006259, GO:0044710, GO:1902589, GO:0060249, GO:0032200	DNA metabolic process, single-organism metabolic process, single-organism organelle organization, anatomical structure homeostasis, telomere organization
5	GO:0050776	regulation of immune response	11	2.3	GO:0002682, GO:0048583, GO:0006955	regulation of immune system process, regulation of response to stimulus, immune response
8	GO:0042063	gliogenesis	4	2.28	GO:0022008	neurogenesis
10	GO:0002758	innate immune response-activating signal transduction	1	2.29	GO:0002757, GO:0002218	immune response-activating signal transduction, activation of innate immune response
6	GO:0060173	limb development	5	2.3	GO:0048736	appendage development
4	GO:0019748	secondary metabolic process	8	2.3	GO:0044710	single-organism metabolic process
7	GO:0043068	positive regulation of programmed cell death	5	2.28	GO:0010942, GO:0012501, GO:0043067	positive regulation of cell death, programmed cell death, regulation of programmed cell death
9	GO:2001234	negative regulation of apoptotic signaling pathway	5	2.28	GO:2001233, GO:0097190, GO:0009968	regulation of apoptotic signaling pathway, apoptotic signaling pathway, negative regulation of signal transduction
5	GO:0001508	action potential	7	2.27	GO:0042391	regulation of membrane potential
5	GO:0032606	type I interferon production	5	2.28	GO:0001816	cytokine production
6	GO:0055082	cellular chemical homeostasis	29	2.27	GO:0048878, GO:0019725	chemical homeostasis, cellular homeostasis
6	GO:0032479	regulation of type I interferon production	5	2.28	GO:0032606, GO:0001817	type I interferon production, regulation of cytokine production
11	GO:0046033	AMP metabolic process	5	2.28	GO:0046128, GO:0009150, GO:0009167	purine ribonucleoside metabolic process, purine ribonucleotide metabolic process, purine ribonucleoside monophosphate metabolic process
4	GO:0002443	leukocyte mediated immunity	5	2.27	GO:0002252	immune effector process
11	GO:0031057	negative regulation of histone modification	5	2.26	GO:0016570, GO:1903309, GO:0031056, GO:2001251, GO:0031400	histone modification, negative regulation of chromatin modification, regulation of histone modification, negative regulation of chromosome organization, negative regulation of protein modification process
11	GO:0030217	T cell differentiation	3	2.26	GO:0042110, GO:0030098	T cell activation, lymphocyte differentiation
10	GO:0050768	negative regulation of neurogenesis	3	2.23	GO:0010721, GO:0050767, GO:0022008	negative regulation of cell development, regulation of neurogenesis, neurogenesis
10	GO:0046883	regulation of hormone secretion	6	2.23	GO:0051046, GO:0010646, GO:0046879, GO:0060341, GO:0023051	regulation of secretion, regulation of cell communication, hormone secretion, regulation of cellular localization, regulation of signaling
7	GO:0030705	cytoskeleton-dependent intracellular transport	7	2.22	GO:1902582	single-organism intracellular transport
5	GO:0009308	amine metabolic process	23	2.23	GO:1901564	organonitrogen compound metabolic process
11	GO:0051924	regulation of calcium ion transport	3	2.22	GO:0006816, GO:0010959	calcium ion transport, regulation of metal ion transport
11	GO:0006528	asparagine metabolic process	3	2.2	GO:0043603, GO:0009066	cellular amide metabolic process, aspartate family amino acid metabolic process
8	GO:0051294	establishment of spindle orientation	3	2.2	GO:0030010, GO:0051293	establishment of cell polarity, establishment of spindle localization
9	GO:0045226	extracellular polysaccharide biosynthetic process	3	2.2	GO:0046379, GO:0033692	extracellular polysaccharide metabolic process, cellular polysaccharide biosynthetic process
4	GO:0000746	conjugation	3	2.2	GO:0044764	multi-organism cellular process
10	GO:0019985	translesion synthesis	3	2.2	GO:0006301, GO:0044711, GO:0071897	postreplication repair, single-organism biosynthetic process, DNA biosynthetic process
5	GO:0002495	antigen processing and presentation of peptide antigen via MHC class II	3	2.2	GO:0002504, GO:0048002	antigen processing and presentation of peptide or polysaccharide antigen via MHC class II, antigen processing and presentation of peptide antigen
10	GO:0048701	embryonic cranial skeleton morphogenesis	3	2.2	GO:0048704	embryonic skeletal system morphogenesis
9	GO:0032228	regulation of synaptic transmission, GABAergic	3	2.2	GO:0050804, GO:0051932	regulation of synaptic transmission, synaptic transmission, GABAergic
9	GO:0009448	gamma-aminobutyric acid metabolic process	3	2.2	GO:0006520, GO:0032787	cellular amino acid metabolic process, monocarboxylic acid metabolic process
13	GO:0043407	negative regulation of MAP kinase activity	3	2.2	GO:0071901, GO:0043409, GO:0043405	negative regulation of protein serine/threonine kinase activity, negative regulation of MAPK cascade, regulation of MAP kinase activity
12	GO:0051091	positive regulation of sequence-specific DNA binding transcription factor activity	3	2.2	GO:0044093, GO:0051090	positive regulation of molecular function, regulation of sequence-specific DNA binding transcription factor activity
5	GO:0051321	meiotic cell cycle	5	2.21	GO:0000003, GO:0007049	reproduction, cell cycle
11	GO:0021539	subthalamus development	3	2.2	GO:0048856, GO:0021536	anatomical structure development, diencephalon development
4	GO:0046685	response to arsenic-containing substance	3	2.2	GO:0042221	response to chemical
11	GO:0015727	lactate transport	3	2.2	GO:0015718, GO:0015850	monocarboxylic acid transport, organic hydroxy compound transport
12	GO:0006545	glycine biosynthetic process	3	2.2	GO:0006544, GO:0009070	glycine metabolic process, serine family amino acid biosynthetic process
15	GO:0045762	positive regulation of adenylate cyclase activity	3	2.2	GO:0030819, GO:0051349, GO:0031281, GO:0045761	positive regulation of cAMP biosynthetic process, positive regulation of lyase activity, positive regulation of cyclase activity, regulation of adenylate cyclase activity
5	GO:0048871	multicellular organismal homeostasis	6	2.21	GO:0042592, GO:0044707	homeostatic process, single-multicellular organism process
6	GO:0002164	larval development	3	2.2	GO:0009791	post-embryonic development
6	GO:0030032	lamellipodium assembly	2	2.2	GO:0097581, GO:0030031	lamellipodium organization, cell projection assembly
6	GO:0016339	calcium-dependent cell-cell adhesion via plasma membrane cell adhesion molecules	3	2.2	GO:0098742	cell-cell adhesion via plasma-membrane adhesion molecules
6	GO:0017001	antibiotic catabolic process	3	2.2	GO:0044248, GO:0016999	cellular catabolic process, antibiotic metabolic process
9	GO:0044786	cell cycle DNA replication	7	2.18	GO:0044711, GO:0022402, GO:0006260	single-organism biosynthetic process, cell cycle process, DNA replication
8	GO:0023061	signal release	9	2.19	GO:0007267, GO:0032940	cell-cell signaling, secretion by cell
9	GO:0070646	protein modification by small protein removal	5	2.17	GO:0070647	protein modification by small protein conjugation or removal
8	GO:0007091	metaphase/anaphase transition of mitotic cell cycle	3	2.18	GO:0044784, GO:0007067, GO:0044772	metaphase/anaphase transition of cell cycle, mitotic nuclear division, mitotic cell cycle phase transition
8	GO:0043545	molybdopterin cofactor metabolic process	6	2.16	GO:0006796, GO:0051189, GO:1901564, GO:0006732, GO:0046483, GO:0019637, GO:1901360	phosphate-containing compound metabolic process, prosthetic group metabolic process, organonitrogen compound metabolic process, coenzyme metabolic process, heterocycle metabolic process, organophosphate metabolic process, organic cyclic compound metabolic process
6	GO:0006984	ER-nucleus signaling pathway	4	2.16	GO:0007165	signal transduction
4	GO:0051640	organelle localization	11	2.16	GO:0051641	cellular localization
7	GO:0030100	regulation of endocytosis	5	2.15	GO:0006897, GO:0060627, GO:0051128	endocytosis, regulation of vesicle-mediated transport, regulation of cellular component organization
10	GO:0021953	central nervous system neuron differentiation	4	2.16	GO:0030182, GO:0007417	neuron differentiation, central nervous system development
7	GO:0034620	cellular response to unfolded protein	4	2.16	GO:0006986, GO:0035967	response to unfolded protein, cellular response to topologically incorrect protein
7	GO:0046490	isopentenyl diphosphate metabolic process	6	2.16	GO:0006644	phospholipid metabolic process
10	GO:0042219	cellular modified amino acid catabolic process	4	2.16	GO:0006575, GO:0009063	cellular modified amino acid metabolic process, cellular amino acid catabolic process
14	GO:0048814	regulation of dendrite morphogenesis	4	2.16	GO:0050773, GO:0010769, GO:0048813	regulation of dendrite development, regulation of cell morphogenesis involved in differentiation, dendrite morphogenesis
10	GO:0016577	histone demethylation	5	2.16	GO:0016570, GO:0006482	histone modification, protein demethylation
6	GO:0009583	detection of light stimulus	4	2.16	GO:0009582, GO:0009581, GO:0009416	detection of abiotic stimulus, detection of external stimulus, response to light stimulus
11	GO:0002761	regulation of myeloid leukocyte differentiation	6	2.16	GO:0002573, GO:0045637, GO:1902105	myeloid leukocyte differentiation, regulation of myeloid cell differentiation, regulation of leukocyte differentiation
9	GO:0000725	recombinational repair	4	2.16	GO:0006310, GO:0006281	DNA recombination, DNA repair
5	GO:0003014	renal system process	6	2.16	GO:0003008	system process
7	GO:0035108	limb morphogenesis	4	2.16	GO:0060173, GO:0035107	limb development, appendage morphogenesis
5	GO:0046184	aldehyde biosynthetic process	4	2.16	GO:0044711, GO:1901576, GO:0006081, GO:0044249	single-organism biosynthetic process, organic substance biosynthetic process, cellular aldehyde metabolic process, cellular biosynthetic process
5	GO:0045321	leukocyte activation	10	2.14	GO:0002376, GO:0001775	immune system process, cell activation
8	GO:0072507	divalent inorganic cation homeostasis	10	2.15	GO:0055080	cation homeostasis
7	GO:0030518	intracellular steroid hormone receptor signaling pathway	4	2.16	GO:0030522	intracellular receptor signaling pathway
7	GO:0072595	maintenance of protein localization in organelle	6	2.16	GO:0032507, GO:0033365	maintenance of protein location in cell, protein localization to organelle
12	GO:0007204	positive regulation of cytosolic calcium ion concentration	4	2.16	GO:0051480	cytosolic calcium ion homeostasis
8	GO:0009950	dorsal/ventral axis specification	3	2.16	GO:0009953, GO:0009798	dorsal/ventral pattern formation, axis specification
7	GO:0046174	polyol catabolic process	6	2.16	GO:0046164, GO:0019751	alcohol catabolic process, polyol metabolic process
10	GO:0019395	fatty acid oxidation	4	2.16	GO:0006631, GO:0034440	fatty acid metabolic process, lipid oxidation
6	GO:0042822	pyridoxal phosphate metabolic process	4	2.16	GO:0072524, GO:0006796, GO:1901615, GO:0006725, GO:0051186, GO:0006081, GO:0019637	pyridine-containing compound metabolic process, phosphate-containing compound metabolic process, organic hydroxy compound metabolic process, cellular aromatic compound metabolic process, cofactor metabolic process, cellular aldehyde metabolic process, organophosphate metabolic process
9	GO:2001242	regulation of intrinsic apoptotic signaling pathway	4	2.16	GO:0097193, GO:2001233, GO:1902531	intrinsic apoptotic signaling pathway, regulation of apoptotic signaling pathway, regulation of intracellular signal transduction
8	GO:0008645	hexose transport	3	2.16	GO:0015749	monosaccharide transport
7	GO:0035113	embryonic appendage morphogenesis	4	2.16	GO:0035107, GO:0048598	appendage morphogenesis, embryonic morphogenesis
10	GO:0001841	neural tube formation	4	2.08	GO:0001838, GO:0021915	embryonic epithelial tube formation, neural tube development
10	GO:1901184	regulation of ERBB signaling pathway	7	2.09	GO:0038127, GO:0009966	ERBB signaling pathway, regulation of signal transduction
6	GO:0009311	oligosaccharide metabolic process	9	2.09	GO:0044723	single-organism carbohydrate metabolic process
4	GO:0040012	regulation of locomotion	8	2.09	GO:0040011, GO:0050789	locomotion, regulation of biological process
9	GO:0009200	deoxyribonucleoside triphosphate metabolic process	7	2.09	GO:0009141	nucleoside triphosphate metabolic process
6	GO:0001894	tissue homeostasis	4	2.08	GO:0048871, GO:0060249	multicellular organismal homeostasis, anatomical structure homeostasis
3	GO:0007623	circadian rhythm	3	2.09	GO:0048511	rhythmic process
4	GO:0045229	external encapsulating structure organization	5	2.04	GO:0016043, GO:0009987	cellular component organization, cellular process
11	GO:0046036	CTP metabolic process	5	2.04	GO:0046131, GO:0009218, GO:0009208	pyrimidine ribonucleoside metabolic process, pyrimidine ribonucleotide metabolic process, pyrimidine ribonucleoside triphosphate metabolic process
8	GO:0000959	mitochondrial RNA metabolic process	2	2.04	GO:0016070	RNA metabolic process
5	GO:0030010	establishment of cell polarity	3	2.04	GO:0007163	establishment or maintenance of cell polarity
9	GO:2001236	regulation of extrinsic apoptotic signaling pathway	4	2.04	GO:2001233, GO:0097191	regulation of apoptotic signaling pathway, extrinsic apoptotic signaling pathway
4	GO:0008037	cell recognition	8	2.02	GO:0044763, GO:0044707	single-organism cellular process, single-multicellular organism process
5	GO:0045216	cell-cell junction organization	3	2.03	GO:0034330	cell junction organization
4	GO:1901568	fatty acid derivative metabolic process	2	2.02	GO:0071704, GO:0044710	organic substance metabolic process, single-organism metabolic process
10	GO:2000116	regulation of cysteine-type endopeptidase activity	5	2.02	GO:0052548	regulation of endopeptidase activity
[truncated: 2,440 more rows]
