# Supplementary material for: First Insights into the Subterranean Crustacean Bathynellacea Transcriptome: Transcriptionally Reduced Opsin Repertoire and Evidence of Conserved Homeostasis Regulatory Mechanisms
Source: PLoS One. 2017 Jan 20;12(1):e0170424. doi: 10.1371/journal.pone.0170424 (PMC5249073; doi:10.1371/journal.pone.0170424)
Supplement: S4 Table — (XLSX) [file pone.0170424.s007.xlsx]

## Sheet: S4 Table
LevelGO	Term(Acc)	Term(Name)	#Seq	Score	Parents(Acc)	Parents(Name)
2	GO:0005488	binding	5844	2002.44	GO:0003674	molecular_function
2	GO:0003824	catalytic activity	6346	1723.88	GO:0003674	molecular_function
3	GO:0097159	organic cyclic compound binding	3960	1471.84	GO:0005488	binding
3	GO:1901363	heterocyclic compound binding	3959	1469.64	GO:0005488	binding
9	GO:0005524	ATP binding	1453	1453	GO:0035639, GO:0032550, GO:0032559	purine ribonucleoside triphosphate binding, purine ribonucleoside binding, adenyl ribonucleotide binding
6	GO:0032550	purine ribonucleoside binding	1754	1061.6	GO:0001883, GO:0032549	purine nucleoside binding, ribonucleoside binding
5	GO:0035639	purine ribonucleoside triphosphate binding	1753	1058	GO:1901265, GO:0043168	nucleoside phosphate binding, anion binding
5	GO:0046872	metal ion binding	1486	1038.77	GO:0043169	cation binding
4	GO:1901265	nucleoside phosphate binding	2510	1033.71	GO:0097159, GO:1901363	organic cyclic compound binding, heterocyclic compound binding
4	GO:0003676	nucleic acid binding	1593	1003.01	GO:0097159, GO:1901363	organic cyclic compound binding, heterocyclic compound binding
3	GO:0043167	ion binding	3420	984.67	GO:0005488	binding
5	GO:0000166	nucleotide binding	2510	892.95	GO:1901265, GO:0036094	nucleoside phosphate binding, small molecule binding
8	GO:0032559	adenyl ribonucleotide binding	1455	874.2	GO:0032555, GO:0030554	purine ribonucleotide binding, adenyl nucleotide binding
4	GO:0043168	anion binding	2114	868.79	GO:0043167	ion binding
3	GO:0016740	transferase activity	2236	803.31	GO:0003824	catalytic activity
3	GO:0016787	hydrolase activity	2374	683.5	GO:0003824	catalytic activity
4	GO:0043169	cation binding	1518	659.06	GO:0043167	ion binding
3	GO:0036094	small molecule binding	2583	655.5	GO:0005488	binding
5	GO:0003677	DNA binding	743	648.28	GO:0003676	nucleic acid binding
5	GO:0032549	ribonucleoside binding	1762	644.96	GO:0001882	nucleoside binding
7	GO:0032555	purine ribonucleotide binding	1757	639.92	GO:0017076, GO:0032553	purine nucleotide binding, ribonucleotide binding
5	GO:0001883	purine nucleoside binding	1754	636.96	GO:0001882	nucleoside binding
7	GO:0030554	adenyl nucleotide binding	1485	553.72	GO:0017076	purine nucleotide binding
4	GO:0016772	transferase activity, transferring phosphorus-containing groups	1272	546.22	GO:0016740	transferase activity
3	GO:0016491	oxidoreductase activity	972	513.66	GO:0003824	catalytic activity
5	GO:0016301	kinase activity	866	475.62	GO:0016772	transferase activity, transferring phosphorus-containing groups
7	GO:0017111	nucleoside-triphosphatase activity	922	457.92	GO:0016462	pyrophosphatase activity
3	GO:0005515	protein binding	735	440.35	GO:0005488	binding
6	GO:0032553	ribonucleotide binding	1804	412.15	GO:0000166, GO:0097367	nucleotide binding, carbohydrate derivative binding
6	GO:0017076	purine nucleotide binding	1787	401.47	GO:0000166	nucleotide binding
4	GO:0001882	nucleoside binding	1764	388.98	GO:0097159, GO:0036094, GO:1901363, GO:0097367	organic cyclic compound binding, small molecule binding, heterocyclic compound binding, carbohydrate derivative binding
5	GO:0003723	RNA binding	478	372.66	GO:0003676	nucleic acid binding
7	GO:0008270	zinc ion binding	370	370	GO:0046914	transition metal ion binding
5	GO:0016773	phosphotransferase activity, alcohol group as acceptor	717	343.34	GO:0016772	transferase activity, transferring phosphorus-containing groups
6	GO:0004672	protein kinase activity	502	331.44	GO:0016773, GO:0016301	phosphotransferase activity, alcohol group as acceptor, kinase activity
6	GO:0046914	transition metal ion binding	524	316.48	GO:0046872	metal ion binding
9	GO:0005525	GTP binding	307	307	GO:0035639, GO:0032550, GO:0032561	purine ribonucleoside triphosphate binding, purine ribonucleoside binding, guanyl ribonucleotide binding
6	GO:0016462	pyrophosphatase activity	932	282.47	GO:0016818	hydrolase activity, acting on acid anhydrides, in phosphorus-containing anhydrides
7	GO:0004674	protein serine/threonine kinase activity	297	271.04	GO:0004672	protein kinase activity
3	GO:0003700	sequence-specific DNA binding transcription factor activity	282	270.08	GO:0001071	nucleic acid binding transcription factor activity
3	GO:0097367	carbohydrate derivative binding	1836	265.6	GO:0005488	binding
2	GO:0005198	structural molecule activity	383	250.8	GO:0003674	molecular_function
6	GO:0005509	calcium ion binding	238	238	GO:0046872	metal ion binding
3	GO:0003735	structural constituent of ribosome	234	234	GO:0005198	structural molecule activity
8	GO:0016887	ATPase activity	433	223.25	GO:0017111	nucleoside-triphosphatase activity
4	GO:0050662	coenzyme binding	294	220.96	GO:0048037	cofactor binding
3	GO:0048037	cofactor binding	421	215.98	GO:0005488	binding
2	GO:0005215	transporter activity	876	209.97	GO:0003674	molecular_function
8	GO:0032561	guanyl ribonucleotide binding	312	189	GO:0019001, GO:0032555	guanyl nucleotide binding, purine ribonucleotide binding
4	GO:0008233	peptidase activity	418	180.24	GO:0016787	hydrolase activity
5	GO:0016818	hydrolase activity, acting on acid anhydrides, in phosphorus-containing anhydrides	941	177.68	GO:0016817	hydrolase activity, acting on acid anhydrides
8	GO:0003924	GTPase activity	177	177	GO:0017111	nucleoside-triphosphatase activity
3	GO:0016874	ligase activity	379	171.68	GO:0003824	catalytic activity
3	GO:0004871	signal transducer activity	300	165.63	GO:0060089	molecular transducer activity
2	GO:0001071	nucleic acid binding transcription factor activity	282	162.05	GO:0003674	molecular_function
5	GO:0070011	peptidase activity, acting on L-amino acid peptides	333	158.73	GO:0008233	peptidase activity
5	GO:0003779	actin binding	139	137.8	GO:0008092	cytoskeletal protein binding
8	GO:0004386	helicase activity	193	137.72	GO:0017111	nucleoside-triphosphatase activity
4	GO:0016788	hydrolase activity, acting on ester bonds	465	134.55	GO:0016787	hydrolase activity
6	GO:0043565	sequence-specific DNA binding	141	129.36	GO:0003677	DNA binding
4	GO:0008092	cytoskeletal protein binding	195	122.29	GO:0005515	protein binding
4	GO:0051536	iron-sulfur cluster binding	153	120.8	GO:0051540	metal cluster binding
6	GO:0016791	phosphatase activity	197	116.22	GO:0042578	phosphoric ester hydrolase activity
4	GO:0016817	hydrolase activity, acting on acid anhydrides	950	115.41	GO:0016787	hydrolase activity
7	GO:0019001	guanyl nucleotide binding	312	113.4	GO:0017076	purine nucleotide binding
6	GO:0000287	magnesium ion binding	112	112	GO:0046872	metal ion binding
7	GO:0003964	RNA-directed DNA polymerase activity	110	110	GO:0034061	DNA polymerase activity
6	GO:0050660	flavin adenine dinucleotide binding	109	109	GO:0000166, GO:0043168, GO:0050662	nucleotide binding, anion binding, coenzyme binding
6	GO:0008324	cation transmembrane transporter activity	372	106.93	GO:0015075	ion transmembrane transporter activity
5	GO:0030170	pyridoxal phosphate binding	106	106	GO:0097159, GO:0043168, GO:1901363, GO:0048037	organic cyclic compound binding, anion binding, heterocyclic compound binding, cofactor binding
5	GO:0015075	ion transmembrane transporter activity	524	105.83	GO:0022891	substrate-specific transmembrane transporter activity
5	GO:0016779	nucleotidyltransferase activity	239	103.16	GO:0016772	transferase activity, transferring phosphorus-containing groups
4	GO:0016757	transferase activity, transferring glycosyl groups	195	101.85	GO:0016740	transferase activity
5	GO:0008168	methyltransferase activity	142	100.04	GO:0016741	transferase activity, transferring one-carbon groups
6	GO:0004175	endopeptidase activity	173	99.72	GO:0070011	peptidase activity, acting on L-amino acid peptides
2	GO:0060089	molecular transducer activity	300	99.38	GO:0003674	molecular_function
3	GO:0016829	lyase activity	223	97.46	GO:0003824	catalytic activity
8	GO:0003774	motor activity	114	96.56	GO:0017111	nucleoside-triphosphatase activity
5	GO:0042578	phosphoric ester hydrolase activity	258	94.59	GO:0016788	hydrolase activity, acting on ester bonds
4	GO:0022891	substrate-specific transmembrane transporter activity	586	93.9	GO:0022857, GO:0022892	transmembrane transporter activity, substrate-specific transporter activity
3	GO:0022857	transmembrane transporter activity	688	91.07	GO:0005215	transporter activity
7	GO:0005506	iron ion binding	97	90.6	GO:0046914	transition metal ion binding
4	GO:0046983	protein dimerization activity	114	90.4	GO:0005515	protein binding
3	GO:0022892	substrate-specific transporter activity	634	89.02	GO:0005215	transporter activity
3	GO:0016853	isomerase activity	197	88.2	GO:0003824	catalytic activity
9	GO:0042623	ATPase activity, coupled	262	87.08	GO:0016887	ATPase activity
3	GO:0005200	structural constituent of cytoskeleton	87	87	GO:0005198	structural molecule activity
8	GO:0015077	monovalent inorganic cation transmembrane transporter activity	229	86.77	GO:0022890	inorganic cation transmembrane transporter activity
6	GO:0034061	DNA polymerase activity	144	86.4	GO:0016779	nucleotidyltransferase activity
5	GO:0020037	heme binding	86	86	GO:0046906	tetrapyrrole binding
9	GO:0015078	hydrogen ion transmembrane transporter activity	114	83.7	GO:0015077	monovalent inorganic cation transmembrane transporter activity
7	GO:0004721	phosphoprotein phosphatase activity	100	81.84	GO:0016791	phosphatase activity
11	GO:0042626	ATPase activity, coupled to transmembrane movement of substances	148	81.44	GO:0043492, GO:0015405, GO:0016820	ATPase activity, coupled to movement of substances, P-P-bond-hydrolysis-driven transmembrane transporter activity, hydrolase activity, acting on acid anhydrides, catalyzing transmembrane movement of substances
2	GO:0004872	receptor activity	205	80.85	GO:0003674	molecular_function
6	GO:0008237	metallopeptidase activity	103	80.04	GO:0070011	peptidase activity, acting on L-amino acid peptides
5	GO:0016616	oxidoreductase activity, acting on the CH-OH group of donors, NAD or NADP as acceptor	112	74.68	GO:0016614	oxidoreductase activity, acting on CH-OH group of donors
6	GO:0004812	aminoacyl-tRNA ligase activity	103	74.6	GO:0016876	ligase activity, forming aminoacyl-tRNA and related compounds
7	GO:0005216	ion channel activity	216	73.69	GO:0022838, GO:0015075	substrate-specific channel activity, ion transmembrane transporter activity
4	GO:0038023	signaling receptor activity	167	73.49	GO:0004871, GO:0004872	signal transducer activity, receptor activity
3	GO:0051540	metal cluster binding	153	72.48	GO:0005488	binding
4	GO:0016741	transferase activity, transferring one-carbon groups	162	71.83	GO:0016740	transferase activity
4	GO:0016798	hydrolase activity, acting on glycosyl bonds	129	70.59	GO:0016787	hydrolase activity
4	GO:0016746	transferase activity, transferring acyl groups	165	70.45	GO:0016740	transferase activity
2	GO:0009055	electron carrier activity	83	69.8	GO:0003674	molecular_function
4	GO:0016879	ligase activity, forming carbon-nitrogen bonds	141	69.59	GO:0016874	ligase activity
5	GO:0004553	hydrolase activity, hydrolyzing O-glycosyl compounds	93	68.96	GO:0016798	hydrolase activity, acting on glycosyl bonds
5	GO:0004518	nuclease activity	145	68.19	GO:0016788	hydrolase activity, acting on ester bonds
7	GO:0022890	inorganic cation transmembrane transporter activity	302	67.22	GO:0008324	cation transmembrane transporter activity
4	GO:0016614	oxidoreductase activity, acting on CH-OH group of donors	143	67.04	GO:0016491	oxidoreductase activity
4	GO:0016627	oxidoreductase activity, acting on the CH-CH group of donors	102	65.84	GO:0016491	oxidoreductase activity
13	GO:0019829	cation-transporting ATPase activity	87	65.08	GO:0008324, GO:0042625	cation transmembrane transporter activity, ATPase activity, coupled to transmembrane movement of ions
5	GO:0051539	4 iron, 4 sulfur cluster binding	64	64	GO:0051536	iron-sulfur cluster binding
4	GO:0051082	unfolded protein binding	62	62	GO:0005515	protein binding
4	GO:0016810	hydrolase activity, acting on carbon-nitrogen (but not peptide) bonds	114	61.79	GO:0016787	hydrolase activity
4	GO:0004842	ubiquitin-protein transferase activity	61	60.36	GO:0016740	transferase activity
4	GO:0046906	tetrapyrrole binding	100	60	GO:0097159, GO:1901363	organic cyclic compound binding, heterocyclic compound binding
5	GO:0016620	oxidoreductase activity, acting on the aldehyde or oxo group of donors, NAD or NADP as acceptor	66	59.8	GO:0016903	oxidoreductase activity, acting on the aldehyde or oxo group of donors
5	GO:0016747	transferase activity, transferring acyl groups other than amino-acyl groups	117	58.6	GO:0016746	transferase activity, transferring acyl groups
8	GO:0005261	cation channel activity	144	57.9	GO:0005216, GO:0008324	ion channel activity, cation transmembrane transporter activity
6	GO:0015405	P-P-bond-hydrolysis-driven transmembrane transporter activity	162	57.26	GO:0015399	primary active transmembrane transporter activity
5	GO:0016820	hydrolase activity, acting on acid anhydrides, catalyzing transmembrane movement of substances	156	56.86	GO:0022857, GO:0016817	transmembrane transporter activity, hydrolase activity, acting on acid anhydrides
10	GO:0043492	ATPase activity, coupled to movement of substances	154	56.66	GO:0042623	ATPase activity, coupled
6	GO:0004519	endonuclease activity	85	56.26	GO:0004518	nuclease activity
6	GO:0008236	serine-type peptidase activity	77	56.1	GO:0070011, GO:0017171	peptidase activity, acting on L-amino acid peptides, serine hydrolase activity
7	GO:0004252	serine-type endopeptidase activity	56	56	GO:0004175, GO:0008236	endopeptidase activity, serine-type peptidase activity
6	GO:0008135	translation factor activity, nucleic acid binding	97	55.82	GO:0003723	RNA binding
10	GO:0008026	ATP-dependent helicase activity	68	54.6	GO:0042623, GO:0070035	ATPase activity, coupled, purine NTP-dependent helicase activity
3	GO:0030246	carbohydrate binding	60	52.16	GO:0005488	binding
4	GO:0005057	receptor signaling protein activity	78	51.76	GO:0004871	signal transducer activity
4	GO:0016903	oxidoreductase activity, acting on the aldehyde or oxo group of donors	97	50.96	GO:0016491	oxidoreductase activity
6	GO:0051287	NAD binding	56	50.8	GO:0000166, GO:0050662	nucleotide binding, coenzyme binding
6	GO:0008238	exopeptidase activity	72	50.46	GO:0070011	peptidase activity, acting on L-amino acid peptides
5	GO:0016881	acid-amino acid ligase activity	57	50.36	GO:0016879	ligase activity, forming carbon-nitrogen bonds
9	GO:0015171	amino acid transmembrane transporter activity	52	49.75	GO:0046943	carboxylic acid transmembrane transporter activity
4	GO:0022804	active transmembrane transporter activity	257	49.67	GO:0022857	transmembrane transporter activity
5	GO:0016758	transferase activity, transferring hexosyl groups	93	49.25	GO:0016757	transferase activity, transferring glycosyl groups
8	GO:0046873	metal ion transmembrane transporter activity	180	49.17	GO:0022890	inorganic cation transmembrane transporter activity
7	GO:0003743	translation initiation factor activity	48	48	GO:0008135	translation factor activity, nucleic acid binding
5	GO:0004888	transmembrane signaling receptor activity	98	47.79	GO:0038023	signaling receptor activity
6	GO:0008234	cysteine-type peptidase activity	74	47.76	GO:0070011	peptidase activity, acting on L-amino acid peptides
5	GO:0016876	ligase activity, forming aminoacyl-tRNA and related compounds	106	47.36	GO:0016875	ligase activity, forming carbon-oxygen bonds
4	GO:0032403	protein complex binding	76	47.12	GO:0005515	protein binding
7	GO:0010181	FMN binding	47	47	GO:0032553, GO:0043168, GO:0050662	ribonucleotide binding, anion binding, coenzyme binding
2	GO:0005085	guanyl-nucleotide exchange factor activity	66	45.92	GO:0003674	molecular_function
5	GO:0008483	transaminase activity	58	44.84	GO:0016769	transferase activity, transferring nitrogenous groups
6	GO:0019843	rRNA binding	46	44.8	GO:0003723	RNA binding
7	GO:0003899	DNA-directed RNA polymerase activity	47	44.8	GO:0034062	RNA polymerase activity
6	GO:0022838	substrate-specific channel activity	216	44.22	GO:0022891, GO:0015267	substrate-specific transmembrane transporter activity, channel activity
9	GO:0005230	extracellular ligand-gated ion channel activity	55	43.62	GO:0015276	ligand-gated ion channel activity
9	GO:0003777	microtubule motor activity	43	42.6	GO:0003774	motor activity
6	GO:0004930	G-protein coupled receptor activity	53	41	GO:0004888	transmembrane signaling receptor activity
12	GO:0042625	ATPase activity, coupled to transmembrane movement of ions	90	40.13	GO:0015075, GO:0042626	ion transmembrane transporter activity, ATPase activity, coupled to transmembrane movement of substances
7	GO:0004222	metalloendopeptidase activity	40	40	GO:0004175, GO:0008237	endopeptidase activity, metallopeptidase activity
5	GO:0046982	protein heterodimerization activity	40	40	GO:0046983	protein dimerization activity
7	GO:0003746	translation elongation factor activity	40	40	GO:0008135	translation factor activity, nucleic acid binding
10	GO:0008094	DNA-dependent ATPase activity	62	39.2	GO:0042623	ATPase activity, coupled
8	GO:0004725	protein tyrosine phosphatase activity	39	39	GO:0004721	phosphoprotein phosphatase activity
7	GO:0008080	N-acetyltransferase activity	44	38.52	GO:0016410, GO:0016407	N-acyltransferase activity, acetyltransferase activity
4	GO:0016705	oxidoreductase activity, acting on paired donors, with incorporation or reduction of molecular oxygen	58	38.05	GO:0016491	oxidoreductase activity
9	GO:0022843	voltage-gated cation channel activity	60	36.36	GO:0005261, GO:0005244	cation channel activity, voltage-gated ion channel activity
6	GO:0044822	poly(A) RNA binding	42	36.32	GO:0003723	RNA binding
6	GO:0019901	protein kinase binding	37	36.2	GO:0019900	kinase binding
7	GO:0004713	protein tyrosine kinase activity	42	36.16	GO:0004672	protein kinase activity
6	GO:0008017	microtubule binding	36	36	GO:0015631, GO:0032403	tubulin binding, protein complex binding
5	GO:0005096	GTPase activator activity	51	35.82	GO:0030695, GO:0008047	GTPase regulator activity, enzyme activator activity
3	GO:0008289	lipid binding	59	35.45	GO:0005488	binding
8	GO:0046943	carboxylic acid transmembrane transporter activity	68	34.89	GO:0008514, GO:0005342	organic anion transmembrane transporter activity, organic acid transmembrane transporter activity
6	GO:0050661	NADP binding	36	34.8	GO:0000166, GO:0050662	nucleotide binding, coenzyme binding
4	GO:0042802	identical protein binding	44	34.4	GO:0005515	protein binding
5	GO:0016763	transferase activity, transferring pentosyl groups	53	34.4	GO:0016757	transferase activity, transferring glycosyl groups
5	GO:0015399	primary active transmembrane transporter activity	162	34.36	GO:0022804	active transmembrane transporter activity
7	GO:0003887	DNA-directed DNA polymerase activity	34	34	GO:0034061	DNA polymerase activity
8	GO:0005244	voltage-gated ion channel activity	80	33.98	GO:0005216, GO:0022832	ion channel activity, voltage-gated channel activity
4	GO:0017171	serine hydrolase activity	77	33.66	GO:0016787	hydrolase activity
6	GO:0008081	phosphoric diester hydrolase activity	56	33.55	GO:0042578	phosphoric ester hydrolase activity
9	GO:0070035	purine NTP-dependent helicase activity	68	32.76	GO:0004386	helicase activity
4	GO:0008565	protein transporter activity	43	32.28	GO:0022892	substrate-specific transporter activity
9	GO:0003678	DNA helicase activity	47	32.2	GO:0004386	helicase activity
4	GO:0019899	enzyme binding	89	32.14	GO:0005515	protein binding
8	GO:0000155	phosphorelay sensor kinase activity	32	32	GO:0004673, GO:0005057, GO:0038023	protein histidine kinase activity, receptor signaling protein activity, signaling receptor activity
6	GO:0022836	gated channel activity	183	31.91	GO:0015267	channel activity
4	GO:0016765	transferase activity, transferring alkyl or aryl (other than methyl) groups	51	31.52	GO:0016740	transferase activity
13	GO:0044769	ATPase activity, coupled to transmembrane movement of ions, rotational mechanism	40	31.2	GO:0042625	ATPase activity, coupled to transmembrane movement of ions
8	GO:0015276	ligand-gated ion channel activity	70	31.09	GO:0005216, GO:0022834	ion channel activity, ligand-gated channel activity
10	GO:0004129	cytochrome-c oxidase activity	31	31	GO:0015078, GO:0015002, GO:0016676, GO:0009055	hydrogen ion transmembrane transporter activity, heme-copper terminal oxidase activity, oxidoreductase activity, acting on a heme group of donors, oxygen as acceptor, electron carrier activity
4	GO:0019904	protein domain specific binding	35	30.2	GO:0005515	protein binding
4	GO:0036459	ubiquitinyl hydrolase activity	36	30	GO:0016787	hydrolase activity
7	GO:0008137	NADH dehydrogenase (ubiquinone) activity	30	30	GO:0050136	NADH dehydrogenase (quinone) activity
2	GO:0030234	enzyme regulator activity	120	29.96	GO:0003674	molecular_function
2	GO:0016209	antioxidant activity	57	29.8	GO:0003674	molecular_function
10	GO:0005262	calcium channel activity	47	29.52	GO:0005261, GO:0015085	cation channel activity, calcium ion transmembrane transporter activity
5	GO:0015267	channel activity	216	29.4	GO:0022803	passive transmembrane transporter activity
5	GO:0016836	hydro-lyase activity	46	29.4	GO:0016835	carbon-oxygen lyase activity
10	GO:0005267	potassium channel activity	57	29.24	GO:0005261, GO:0015079	cation channel activity, potassium ion transmembrane transporter activity
5	GO:0005543	phospholipid binding	36	29.15	GO:0043168, GO:0008289	anion binding, lipid binding
5	GO:0004601	peroxidase activity	39	29	GO:0016209, GO:0016684	antioxidant activity, oxidoreductase activity, acting on peroxide as acceptor
4	GO:0005516	calmodulin binding	29	29	GO:0005515	protein binding
4	GO:0030695	GTPase regulator activity	66	29	GO:0060589	nucleoside-triphosphatase regulator activity
7	GO:0004190	aspartic-type endopeptidase activity	29	29	GO:0004175, GO:0070001	endopeptidase activity, aspartic-type peptidase activity
14	GO:0046933	proton-transporting ATP synthase activity, rotational mechanism	29	29	GO:0015078, GO:0044769, GO:0019829	hydrogen ion transmembrane transporter activity, ATPase activity, coupled to transmembrane movement of ions, rotational mechanism, cation-transporting ATPase activity
4	GO:0016875	ligase activity, forming carbon-oxygen bonds	106	28.42	GO:0016874	ligase activity
4	GO:0016835	carbon-oxygen lyase activity	71	28.24	GO:0016829	lyase activity
6	GO:0000049	tRNA binding	28	28	GO:0003723	RNA binding
3	GO:0003682	chromatin binding	29	27.96	GO:0005488	binding
4	GO:0016849	phosphorus-oxygen lyase activity	33	27.6	GO:0016829	lyase activity
5	GO:0003995	acyl-CoA dehydrogenase activity	29	27.4	GO:0016627	oxidoreductase activity, acting on the CH-CH group of donors
6	GO:0004527	exonuclease activity	46	27.1	GO:0004518	nuclease activity
5	GO:0030976	thiamine pyrophosphate binding	27	27	GO:0019842, GO:0043169, GO:0097159, GO:0043168, GO:1901681, GO:1901363, GO:0050662	vitamin binding, cation binding, organic cyclic compound binding, anion binding, sulfur compound binding, heterocyclic compound binding, coenzyme binding
4	GO:0005089	Rho guanyl-nucleotide exchange factor activity	27	27	GO:0005088	Ras guanyl-nucleotide exchange factor activity
4	GO:0016769	transferase activity, transferring nitrogenous groups	58	26.9	GO:0016740	transferase activity
6	GO:0034062	RNA polymerase activity	47	26.88	GO:0016779	nucleotidyltransferase activity
9	GO:0015085	calcium ion transmembrane transporter activity	63	26.83	GO:0072509, GO:0046873	divalent inorganic cation transmembrane transporter activity, metal ion transmembrane transporter activity
6	GO:0016407	acetyltransferase activity	54	26.71	GO:0016747	transferase activity, transferring acyl groups other than amino-acyl groups
6	GO:0008509	anion transmembrane transporter activity	107	26.68	GO:0015075	ion transmembrane transporter activity
4	GO:0004497	monooxygenase activity	41	26.6	GO:0016491	oxidoreductase activity
6	GO:0008982	protein-N(PI)-phosphohistidine-sugar phosphotransferase activity	29	26.6	GO:0015144, GO:0016773, GO:0022804	carbohydrate transmembrane transporter activity, phosphotransferase activity, alcohol group as acceptor, active transmembrane transporter activity
4	GO:0019842	vitamin binding	44	26.4	GO:0036094	small molecule binding
4	GO:0016830	carbon-carbon lyase activity	59	26.25	GO:0016829	lyase activity
5	GO:0000156	phosphorelay response regulator activity	26	26	GO:0004871, GO:0005057	signal transducer activity, receptor signaling protein activity
5	GO:0016831	carboxy-lyase activity	37	25.88	GO:0016830	carbon-carbon lyase activity
7	GO:0008443	phosphofructokinase activity	43	25.8	GO:0016773, GO:0019200	phosphotransferase activity, alcohol group as acceptor, carbohydrate kinase activity
3	GO:1901681	sulfur compound binding	43	25.8	GO:0005488	binding
6	GO:0019200	carbohydrate kinase activity	60	25.68	GO:0016301	kinase activity
6	GO:0016410	N-acyltransferase activity	48	25.67	GO:0016747	transferase activity, transferring acyl groups other than amino-acyl groups
5	GO:0005083	small GTPase regulator activity	47	25.34	GO:0030695	GTPase regulator activity
3	GO:0004803	transposase activity	25	25	GO:0003824	catalytic activity
12	GO:0060072	large conductance calcium-activated potassium channel activity	25	25	GO:0015269	calcium-activated potassium channel activity
11	GO:0004003	ATP-dependent DNA helicase activity	29	25	GO:0008026, GO:0008094, GO:0003678	ATP-dependent helicase activity, DNA-dependent ATPase activity, DNA helicase activity
5	GO:0016861	intramolecular oxidoreductase activity, interconverting aldoses and ketoses	39	24.8	GO:0016860	intramolecular oxidoreductase activity
5	GO:0015631	tubulin binding	38	24.6	GO:0008092	cytoskeletal protein binding
9	GO:0015079	potassium ion transmembrane transporter activity	66	24.54	GO:0015077, GO:0046873	monovalent inorganic cation transmembrane transporter activity, metal ion transmembrane transporter activity
5	GO:0003707	steroid hormone receptor activity	25	24.2	GO:0038023	signaling receptor activity
4	GO:0016651	oxidoreductase activity, acting on NAD(P)H	67	24.02	GO:0016491	oxidoreductase activity
5	GO:0042803	protein homodimerization activity	24	24	GO:0042802, GO:0046983	identical protein binding, protein dimerization activity
4	GO:0005102	receptor binding	37	23.98	GO:0005515	protein binding
5	GO:0019900	kinase binding	39	23.72	GO:0019899	enzyme binding
4	GO:0016684	oxidoreductase activity, acting on peroxide as acceptor	47	23.4	GO:0016491	oxidoreductase activity
8	GO:0003872	6-phosphofructokinase activity	23	23	GO:0008443	phosphofructokinase activity
15	GO:0046961	proton-transporting ATPase activity, rotational mechanism	23	23	GO:0036442, GO:0015078, GO:0044769	hydrogen-exporting ATPase activity, hydrogen ion transmembrane transporter activity, ATPase activity, coupled to transmembrane movement of ions, rotational mechanism
7	GO:0008184	glycogen phosphorylase activity	23	23	GO:0004645	phosphorylase activity
6	GO:0016597	amino acid binding	27	22.52	GO:0031406	carboxylic acid binding
4	GO:0008061	chitin binding	22	22	GO:0097367	carbohydrate derivative binding
11	GO:0005245	voltage-gated calcium channel activity	22	22	GO:0005262, GO:0022843	calcium channel activity, voltage-gated cation channel activity
8	GO:0004198	calcium-dependent cysteine-type endopeptidase activity	22	22	GO:0004197	cysteine-type endopeptidase activity
3	GO:0008047	enzyme activator activity	53	21.75	GO:0030234	enzyme regulator activity
5	GO:0005342	organic acid transmembrane transporter activity	68	21.74	GO:0022891	substrate-specific transmembrane transporter activity
7	GO:0044212	transcription regulatory region DNA binding	34	21.56	GO:0000975	regulatory region DNA binding
6	GO:0003684	damaged DNA binding	22	21.36	GO:0003677	DNA binding
5	GO:0015291	secondary active transmembrane transporter activity	70	21.35	GO:0022804	active transmembrane transporter activity
7	GO:0008514	organic anion transmembrane transporter activity	69	21.29	GO:0008509	anion transmembrane transporter activity
7	GO:0004197	cysteine-type endopeptidase activity	30	21.2	GO:0004175, GO:0008234	endopeptidase activity, cysteine-type peptidase activity
4	GO:0016866	intramolecular transferase activity	41	21.02	GO:0016853	isomerase activity
11	GO:0003918	DNA topoisomerase type II (ATP-hydrolyzing) activity	21	21	GO:0061505, GO:0008094	DNA topoisomerase II activity, DNA-dependent ATPase activity
7	GO:0003993	acid phosphatase activity	21	21	GO:0016791	phosphatase activity
6	GO:0050136	NADH dehydrogenase (quinone) activity	33	21	GO:0016655, GO:0003954	oxidoreductase activity, acting on NAD(P)H, quinone or similar compound as acceptor, NADH dehydrogenase activity
5	GO:0016624	oxidoreductase activity, acting on the aldehyde or oxo group of donors, disulfide as acceptor	28	20.8	GO:0016903	oxidoreductase activity, acting on the aldehyde or oxo group of donors
11	GO:0015269	calcium-activated potassium channel activity	32	20.8	GO:0022839, GO:0005227, GO:0005267	ion gated channel activity, calcium activated cation channel activity, potassium channel activity
5	GO:0016811	hydrolase activity, acting on carbon-nitrogen (but not peptide) bonds, in linear amides	31	20.7	GO:0016810	hydrolase activity, acting on carbon-nitrogen (but not peptide) bonds
4	GO:0015002	heme-copper terminal oxidase activity	31	20.4	GO:0016491	oxidoreductase activity
7	GO:0022832	voltage-gated channel activity	80	20.39	GO:0022836	gated channel activity
6	GO:0008757	S-adenosylmethionine-dependent methyltransferase activity	45	20.27	GO:0008168	methyltransferase activity
8	GO:0003873	6-phosphofructo-2-kinase activity	20	20	GO:0008443	phosphofructokinase activity
11	GO:0005249	voltage-gated potassium channel activity	20	19.6	GO:0022843, GO:0005267	voltage-gated cation channel activity, potassium channel activity
7	GO:0004177	aminopeptidase activity	22	19.6	GO:0008238	exopeptidase activity
5	GO:0015144	carbohydrate transmembrane transporter activity	36	19.52	GO:0022891, GO:1901476	substrate-specific transmembrane transporter activity, carbohydrate transporter activity
5	GO:0031406	carboxylic acid binding	42	19.39	GO:0043168, GO:0043177	anion binding, organic acid binding
6	GO:0005099	Ras GTPase activator activity	26	19.36	GO:0005096, GO:0005083	GTPase activator activity, small GTPase regulator activity
4	GO:0003712	transcription cofactor activity	30	19.36	GO:0000989	transcription factor binding transcription factor activity
7	GO:0004673	protein histidine kinase activity	32	19.2	GO:0016775, GO:0004672	phosphotransferase activity, nitrogenous group as acceptor, protein kinase activity
7	GO:0005507	copper ion binding	20	19.2	GO:0046914	transition metal ion binding
11	GO:0005248	voltage-gated sodium channel activity	19	19	GO:0005272, GO:0022843	sodium channel activity, voltage-gated cation channel activity
5	GO:0051537	2 iron, 2 sulfur cluster binding	19	19	GO:0051536	iron-sulfur cluster binding
9	GO:0004331	fructose-2,6-bisphosphate 2-phosphatase activity	19	19	GO:0050308	sugar-phosphatase activity
5	GO:0003755	peptidyl-prolyl cis-trans isomerase activity	19	19	GO:0016859	cis-trans isomerase activity
3	GO:0008144	drug binding	24	18.8	GO:0005488	binding
7	GO:0008408	3'-5' exonuclease activity	21	18.76	GO:0004527	exonuclease activity
7	GO:0022834	ligand-gated channel activity	70	18.65	GO:0022836	gated channel activity
6	GO:0004536	deoxyribonuclease activity	44	18.66	GO:0004518	nuclease activity
5	GO:0016676	oxidoreductase activity, acting on a heme group of donors, oxygen as acceptor	31	18.6	GO:0016675	oxidoreductase activity, acting on a heme group of donors
3	GO:0060589	nucleoside-triphosphatase regulator activity	68	18.12	GO:0030234	enzyme regulator activity
8	GO:0072509	divalent inorganic cation transmembrane transporter activity	66	17.9	GO:0022890	inorganic cation transmembrane transporter activity
4	GO:0022803	passive transmembrane transporter activity	216	17.64	GO:0022857	transmembrane transporter activity
6	GO:0070001	aspartic-type peptidase activity	29	17.4	GO:0070011	peptidase activity, acting on L-amino acid peptides
4	GO:0051213	dioxygenase activity	30	17.35	GO:0016491	oxidoreductase activity
4	GO:0016860	intramolecular oxidoreductase activity	45	17.04	GO:0016853	isomerase activity
5	GO:0004478	methionine adenosyltransferase activity	17	17	GO:0016765	transferase activity, transferring alkyl or aryl (other than methyl) groups
6	GO:0015293	symporter activity	34	16.7	GO:0015291	secondary active transmembrane transporter activity
5	GO:0003954	NADH dehydrogenase activity	37	16.6	GO:0016651	oxidoreductase activity, acting on NAD(P)H
6	GO:0004645	phosphorylase activity	26	16.4	GO:0016758	transferase activity, transferring hexosyl groups
9	GO:0015081	sodium ion transmembrane transporter activity	42	16.34	GO:0015077, GO:0046873	monovalent inorganic cation transmembrane transporter activity, metal ion transmembrane transporter activity
8	GO:0004114	3',5'-cyclic-nucleotide phosphodiesterase activity	17	16.2	GO:0004112	cyclic-nucleotide phosphodiesterase activity
3	GO:0005088	Ras guanyl-nucleotide exchange factor activity	27	16.2	GO:0005085	guanyl-nucleotide exchange factor activity
7	GO:0030145	manganese ion binding	16	16	GO:0046914	transition metal ion binding
8	GO:0008199	ferric iron binding	16	16	GO:0005506	iron ion binding
11	GO:0004889	acetylcholine-activated cation-selective channel activity	16	16	GO:0005261, GO:0005231	cation channel activity, excitatory extracellular ligand-gated ion channel activity
7	GO:0004356	glutamate-ammonia ligase activity	16	16	GO:0016211	ammonia ligase activity
5	GO:0004075	biotin carboxylase activity	16	16	GO:0016879	ligase activity, forming carbon-nitrogen bonds
4	GO:0008134	transcription factor binding	19	15.92	GO:0005515	protein binding
6	GO:0043566	structure-specific DNA binding	28	15.91	GO:0003677	DNA binding
4	GO:0016638	oxidoreductase activity, acting on the CH-NH2 group of donors	32	15.86	GO:0016491	oxidoreductase activity
5	GO:0016884	carbon-nitrogen ligase activity, with glutamine as amido-N-donor	24	15.6	GO:0016879	ligase activity, forming carbon-nitrogen bonds
4	GO:0016667	oxidoreductase activity, acting on a sulfur group of donors	34	15.48	GO:0016491	oxidoreductase activity
10	GO:0005231	excitatory extracellular ligand-gated ion channel activity	26	15.36	GO:0005230	extracellular ligand-gated ion channel activity
5	GO:0016812	hydrolase activity, acting on carbon-nitrogen (but not peptide) bonds, in cyclic amides	20	15.2	GO:0016810	hydrolase activity, acting on carbon-nitrogen (but not peptide) bonds
7	GO:0006330	single-stranded DNA binding	15	15	GO:0043566	structure-specific DNA binding
5	GO:0016646	oxidoreductase activity, acting on the CH-NH group of donors, NAD or NADP as acceptor	25	15	GO:0016645	oxidoreductase activity, acting on the CH-NH group of donors
7	GO:0005097	Rab GTPase activator activity	15	15	GO:0005099	Ras GTPase activator activity
7	GO:0004298	threonine-type endopeptidase activity	15	15	GO:0004175, GO:0070003	endopeptidase activity, threonine-type peptidase activity
8	GO:0050308	sugar-phosphatase activity	25	15	GO:0019203	carbohydrate phosphatase activity
6	GO:0035091	phosphatidylinositol binding	18	14.91	GO:0005543	phospholipid binding
3	GO:0043021	ribonucleoprotein complex binding	19	14.6	GO:0005488	binding
7	GO:0004520	endodeoxyribonuclease activity	27	14.52	GO:0004519, GO:0004536	endonuclease activity, deoxyribonuclease activity
4	GO:0016645	oxidoreductase activity, acting on the CH-NH group of donors	32	14.2	GO:0016491	oxidoreductase activity
5	GO:0016655	oxidoreductase activity, acting on NAD(P)H, quinone or similar compound as acceptor	35	14.2	GO:0016651	oxidoreductase activity, acting on NAD(P)H
8	GO:0004843	ubiquitin-specific protease activity	14	14	GO:0019783, GO:0036459	small conjugating protein-specific protease activity, ubiquitinyl hydrolase activity
8	GO:0008536	Ran GTPase binding	14	14	GO:0017016	Ras GTPase binding
7	GO:0008889	glycerophosphodiester phosphodiesterase activity	14	14	GO:0008081	phosphoric diester hydrolase activity
6	GO:0003951	NAD+ kinase activity	14	14	GO:0016773, GO:0016301	phosphotransferase activity, alcohol group as acceptor, kinase activity
14	GO:0005388	calcium-transporting ATPase activity	14	14	GO:0015662, GO:0015085, GO:0019829	ATPase activity, coupled to transmembrane movement of ions, phosphorylative mechanism, calcium ion transmembrane transporter activity, cation-transporting ATPase activity
5	GO:0031419	cobalamin binding	14	14	GO:0019842, GO:0046906	vitamin binding, tetrapyrrole binding
14	GO:0036442	hydrogen-exporting ATPase activity	23	13.8	GO:0019829	cation-transporting ATPase activity
3	GO:0019239	deaminase activity	22	13.76	GO:0003824	catalytic activity
5	GO:0001104	RNA polymerase II transcription cofactor activity	14	13.6	GO:0001076, GO:0003712	RNA polymerase II transcription factor binding transcription factor activity, transcription cofactor activity
8	GO:0000976	transcription regulatory region sequence-specific DNA binding	19	13.6	GO:0043565, GO:0044212	sequence-specific DNA binding, transcription regulatory region DNA binding
5	GO:0052689	carboxylic ester hydrolase activity	21	13.56	GO:0016788	hydrolase activity, acting on ester bonds
7	GO:0017016	Ras GTPase binding	22	13.52	GO:0031267	small GTPase binding
4	GO:0016701	oxidoreductase activity, acting on single donors with incorporation of molecular oxygen	21	13.42	GO:0016491	oxidoreductase activity
5	GO:0016628	oxidoreductase activity, acting on the CH-CH group of donors, NAD or NADP as acceptor	21	13.4	GO:0016627	oxidoreductase activity, acting on the CH-CH group of donors
10	GO:0005272	sodium channel activity	21	13.4	GO:0015081, GO:0005261	sodium ion transmembrane transporter activity, cation channel activity
8	GO:0008138	protein tyrosine/serine/threonine phosphatase activity	14	13.2	GO:0004721	phosphoprotein phosphatase activity
5	GO:0004016	adenylate cyclase activity	13	13	GO:0016849, GO:0009975	phosphorus-oxygen lyase activity, cyclase activity
5	GO:0004866	endopeptidase inhibitor activity	13	13	GO:0061135, GO:0030414	endopeptidase regulator activity, peptidase inhibitor activity
7	GO:0015450	P-P-bond-hydrolysis-driven protein transmembrane transporter activity	13	13	GO:0008320, GO:0015405	protein transmembrane transporter activity, P-P-bond-hydrolysis-driven transmembrane transporter activity
4	GO:0048038	quinone binding	13	13	GO:0048037	cofactor binding
7	GO:0008658	penicillin binding	13	13	GO:0033293, GO:0008144, GO:0097159, GO:1901681, GO:1901363, GO:0033218	monocarboxylic acid binding, drug binding, organic cyclic compound binding, sulfur compound binding, heterocyclic compound binding, amide binding
4	GO:0043022	ribosome binding	13	13	GO:0043021	ribonucleoprotein complex binding
5	GO:0005158	insulin receptor binding	13	13	GO:0032403, GO:0005102	protein complex binding, receptor binding
6	GO:0004342	glucosamine-6-phosphate deaminase activity	13	13	GO:0016861, GO:0019239	intramolecular oxidoreductase activity, interconverting aldoses and ketoses, deaminase activity
7	GO:0070403	NAD+ binding	13	13	GO:0051287, GO:0043168	NAD binding, anion binding
6	GO:0000975	regulatory region DNA binding	34	12.94	GO:0003677, GO:0001067	DNA binding, regulatory region nucleic acid binding
5	GO:0016742	hydroxymethyl-, formyl- and related transferase activity	18	12.8	GO:0016741	transferase activity, transferring one-carbon groups
4	GO:0003916	DNA topoisomerase activity	26	12.76	GO:0016853	isomerase activity
5	GO:0016775	phosphotransferase activity, nitrogenous group as acceptor	34	12.72	GO:0016772	transferase activity, transferring phosphorus-containing groups
5	GO:0061505	DNA topoisomerase II activity	21	12.6	GO:0003916	DNA topoisomerase activity
7	GO:0022839	ion gated channel activity	32	12.48	GO:0022836	gated channel activity
9	GO:0005227	calcium activated cation channel activity	32	12.48	GO:0005261, GO:0022839	cation channel activity, ion gated channel activity
7	GO:0003729	mRNA binding	13	12.2	GO:0044822	poly(A) RNA binding
6	GO:0004540	ribonuclease activity	26	12.2	GO:0004518	nuclease activity
7	GO:0004180	carboxypeptidase activity	16	12.16	GO:0008238	exopeptidase activity
5	GO:0016868	intramolecular transferase activity, phosphotransferases	16	12.16	GO:0016866	intramolecular transferase activity
5	GO:0031683	G-protein beta/gamma-subunit complex binding	12	12	GO:0032403	protein complex binding
6	GO:0002161	aminoacyl-tRNA editing activity	12	12	GO:0052689	carboxylic ester hydrolase activity
6	GO:0015035	protein disulfide oxidoreductase activity	12	12	GO:0015036	disulfide oxidoreductase activity
5	GO:0009982	pseudouridine synthase activity	12	12	GO:0016866	intramolecular transferase activity
4	GO:0000981	sequence-specific DNA binding RNA polymerase II transcription factor activity	19	11.8	GO:0003700	sequence-specific DNA binding transcription factor activity
3	GO:1901476	carbohydrate transporter activity	36	11.71	GO:0005215	transporter activity
6	GO:0015297	antiporter activity	28	11.68	GO:0015291	secondary active transmembrane transporter activity
4	GO:0043177	organic acid binding	42	11.64	GO:0036094	small molecule binding
3	GO:0000989	transcription factor binding transcription factor activity	30	11.62	GO:0000988	protein binding transcription factor activity
7	GO:0017136	NAD-dependent histone deacetylase activity	6	11.6	GO:0034979, GO:0004407	NAD-dependent protein deacetylase activity, histone deacetylase activity
3	GO:0008641	small protein activating enzyme activity	12	11.6	GO:0003824	catalytic activity
5	GO:0016776	phosphotransferase activity, phosphate group as acceptor	18	11.6	GO:0016772	transferase activity, transferring phosphorus-containing groups
8	GO:0004683	calmodulin-dependent protein kinase activity	12	11.6	GO:0004674	protein serine/threonine kinase activity
6	GO:0008170	N-methyltransferase activity	20	11.48	GO:0008168	methyltransferase activity
4	GO:0019887	protein kinase regulator activity	19	11.43	GO:0019207	kinase regulator activity
4	GO:0016859	cis-trans isomerase activity	19	11.4	GO:0016853	isomerase activity
6	GO:0004407	histone deacetylase activity	9	11.16	GO:0016811, GO:0033558	hydrolase activity, acting on carbon-nitrogen (but not peptide) bonds, in linear amides, protein deacetylase activity
4	GO:0016675	oxidoreductase activity, acting on a heme group of donors	31	11.16	GO:0016491	oxidoreductase activity
5	GO:0016639	oxidoreductase activity, acting on the CH-NH2 group of donors, NAD or NADP as acceptor	18	11.04	GO:0016638	oxidoreductase activity, acting on the CH-NH2 group of donors
6	GO:0004568	chitinase activity	11	11	GO:0004553	hydrolase activity, hydrolyzing O-glycosyl compounds
6	GO:0031625	ubiquitin protein ligase binding	11	11	GO:0044389	small conjugating protein ligase binding
6	GO:0004517	nitric-oxide synthase activity	11	11	GO:0016709	oxidoreductase activity, acting on paired donors, with incorporation or reduction of molecular oxygen, NAD(P)H as one donor, and incorporation of one atom of oxygen
5	GO:0016987	sigma factor activity	11	11	GO:0000996	core DNA-dependent RNA polymerase binding promoter specificity activity
10	GO:0005247	voltage-gated chloride channel activity	11	11	GO:0005254, GO:0008308	chloride channel activity, voltage-gated anion channel activity
6	GO:0004143	diacylglycerol kinase activity	11	11	GO:0016773, GO:0016301	phosphotransferase activity, alcohol group as acceptor, kinase activity
6	GO:0004602	glutathione peroxidase activity	11	11	GO:0004601	peroxidase activity
13	GO:0015662	ATPase activity, coupled to transmembrane movement of ions, phosphorylative mechanism	18	10.8	GO:0042625	ATPase activity, coupled to transmembrane movement of ions
6	GO:0008320	protein transmembrane transporter activity	16	10.8	GO:0008565, GO:0022884	protein transporter activity, macromolecule transmembrane transporter activity
5	GO:0051920	peroxiredoxin activity	11	10.6	GO:0016209, GO:0016684	antioxidant activity, oxidoreductase activity, acting on peroxide as acceptor
3	GO:0009975	cyclase activity	16	10.6	GO:0003824	catalytic activity
6	GO:0004084	branched-chain-amino-acid transaminase activity	8	10.4	GO:0008483	transaminase activity
5	GO:0016814	hydrolase activity, acting on carbon-nitrogen (but not peptide) bonds, in cyclic amidines	27	10.22	GO:0016810	hydrolase activity, acting on carbon-nitrogen (but not peptide) bonds
5	GO:0004659	prenyltransferase activity	10	10.2	GO:0016765	transferase activity, transferring alkyl or aryl (other than methyl) groups
4	GO:0016744	transferase activity, transferring aldehyde or ketonic groups	17	10.2	GO:0016740	transferase activity
7	GO:0015103	inorganic anion transmembrane transporter activity	28	10.07	GO:0008509	anion transmembrane transporter activity
6	GO:0004739	pyruvate dehydrogenase (acetyl-transferring) activity	10	10	GO:0016624, GO:0004738	oxidoreductase activity, acting on the aldehyde or oxo group of donors, disulfide as acceptor, pyruvate dehydrogenase activity
7	GO:0004830	tryptophan-tRNA ligase activity	10	10	GO:0004812	aminoacyl-tRNA ligase activity
3	GO:0008430	selenium binding	10	10	GO:0005488	binding
6	GO:0004748	ribonucleoside-diphosphate reductase activity, thioredoxin disulfide as acceptor	10	10	GO:0016728	oxidoreductase activity, acting on CH or CH2 groups, disulfide as acceptor
8	GO:0004679	AMP-activated protein kinase activity	10	10	GO:0004674	protein serine/threonine kinase activity
8	GO:0009381	excinuclease ABC activity	10	10	GO:0004520	endodeoxyribonuclease activity
6	GO:0003842	1-pyrroline-5-carboxylate dehydrogenase activity	10	10	GO:0016646	oxidoreductase activity, acting on the CH-NH group of donors, NAD or NADP as acceptor
6	GO:0003874	6-pyruvoyltetrahydropterin synthase activity	10	10	GO:0016838	carbon-oxygen lyase activity, acting on phosphates
6	GO:0004096	catalase activity	10	10	GO:0004601	peroxidase activity
6	GO:0004347	glucose-6-phosphate isomerase activity	10	10	GO:0016861	intramolecular oxidoreductase activity, interconverting aldoses and ketoses
7	GO:0004813	alanine-tRNA ligase activity	10	10	GO:0004812	aminoacyl-tRNA ligase activity
6	GO:0004731	purine-nucleoside phosphorylase activity	10	10	GO:0016763	transferase activity, transferring pentosyl groups
6	GO:0070566	adenylyltransferase activity	18	9.96	GO:0016779	nucleotidyltransferase activity
4	GO:0030414	peptidase inhibitor activity	15	9.8	GO:0004857, GO:0061134	enzyme inhibitor activity, peptidase regulator activity
7	GO:0004112	cyclic-nucleotide phosphodiesterase activity	17	9.72	GO:0008081	phosphoric diester hydrolase activity
6	GO:0016211	ammonia ligase activity	16	9.6	GO:0016880	acid-ammonia (or amide) ligase activity
8	GO:0004714	transmembrane receptor protein tyrosine kinase activity	10	9.6	GO:0019199, GO:0004713	transmembrane receptor protein kinase activity, protein tyrosine kinase activity
11	GO:0005234	extracellular-glutamate-gated ion channel activity	10	9.6	GO:0005231	excitatory extracellular ligand-gated ion channel activity
5	GO:0046912	transferase activity, transferring acyl groups, acyl groups converted into alkyl on transfer	17	9.56	GO:0016746	transferase activity, transferring acyl groups
5	GO:0008194	UDP-glycosyltransferase activity	21	9.52	GO:0016757	transferase activity, transferring glycosyl groups
3	GO:0004857	enzyme inhibitor activity	19	9.48	GO:0030234	enzyme regulator activity
5	GO:0016706	oxidoreductase activity, acting on paired donors, with incorporation or reduction of molecular oxygen, 2-oxoglutarate as one donor, and incorporation of one atom each of oxygen into both donors	10	9.42	GO:0051213, GO:0016705	dioxygenase activity, oxidoreductase activity, acting on paired donors, with incorporation or reduction of molecular oxygen
6	GO:0004576	oligosaccharyl transferase activity	11	9.4	GO:0016758	transferase activity, transferring hexosyl groups
5	GO:0016668	oxidoreductase activity, acting on a sulfur group of donors, NAD(P) as acceptor	13	9.4	GO:0016651, GO:0016667	oxidoreductase activity, acting on NAD(P)H, oxidoreductase activity, acting on a sulfur group of donors
6	GO:0008276	protein methyltransferase activity	17	9.37	GO:0008168	methyltransferase activity
7	GO:0016893	endonuclease activity, active with either ribo- or deoxyribonucleic acids and producing 5'-phosphomonoesters	22	9.36	GO:0004519	endonuclease activity
2	GO:0000988	protein binding transcription factor activity	41	9.35	GO:0003674	molecular_function
5	GO:0016901	oxidoreductase activity, acting on the CH-OH group of donors, quinone or similar compound as acceptor	14	9.25	GO:0016614	oxidoreductase activity, acting on CH-OH group of donors
5	GO:0016833	oxo-acid-lyase activity	12	9.2	GO:0016830	carbon-carbon lyase activity
6	GO:0005092	GDP-dissociation inhibitor activity	12	9.2	GO:0005083	small GTPase regulator activity
10	GO:0015299	solute:proton antiporter activity	13	9.16	GO:0015078, GO:0015298	hydrogen ion transmembrane transporter activity, solute:cation antiporter activity
7	GO:0070008	serine-type exopeptidase activity	11	9.16	GO:0008238, GO:0008236	exopeptidase activity, serine-type peptidase activity
6	GO:0008173	RNA methyltransferase activity	21	9.05	GO:0008168	methyltransferase activity
3	GO:0033218	amide binding	17	9.05	GO:0005488	binding
5	GO:2001070	starch binding	9	9	GO:0030247	polysaccharide binding
6	GO:0004047	aminomethyltransferase activity	9	9	GO:0008168	methyltransferase activity
5	GO:0008484	sulfuric ester hydrolase activity	9	9	GO:0016788	hydrolase activity, acting on ester bonds
5	GO:0016838	carbon-oxygen lyase activity, acting on phosphates	15	9	GO:0016835	carbon-oxygen lyase activity
6	GO:0003950	NAD+ ADP-ribosyltransferase activity	9	9	GO:0016763	transferase activity, transferring pentosyl groups
9	GO:0004525	ribonuclease III activity	9	9	GO:0032296, GO:0016891	double-stranded RNA-specific ribonuclease activity, endoribonuclease activity, producing 5'-phosphomonoesters
4	GO:0019992	diacylglycerol binding	9	9	GO:0008289	lipid binding
7	GO:0019201	nucleotide kinase activity	12	9	GO:0019205	nucleobase-containing compound kinase activity
7	GO:0030151	molybdenum ion binding	9	9	GO:0046914	transition metal ion binding
12	GO:0005220	inositol 1,4,5-trisphosphate-sensitive calcium-release channel activity	9	9	GO:0015278, GO:0005057, GO:0038023, GO:0005217	calcium-release channel activity, receptor signaling protein activity, signaling receptor activity, intracellular ligand-gated ion channel activity
4	GO:0031072	heat shock protein binding	9	9	GO:0005515	protein binding
7	GO:0019203	carbohydrate phosphatase activity	25	9	GO:0016791	phosphatase activity
10	GO:0004970	ionotropic glutamate receptor activity	9	9	GO:0008066, GO:0005230	glutamate receptor activity, extracellular ligand-gated ion channel activity
6	GO:0070003	threonine-type peptidase activity	15	9	GO:0070011	peptidase activity, acting on L-amino acid peptides
7	GO:0004824	lysine-tRNA ligase activity	9	9	GO:0004812	aminoacyl-tRNA ligase activity
4	GO:0016782	transferase activity, transferring sulfur-containing groups	21	8.86	GO:0016740	transferase activity
5	GO:0016709	oxidoreductase activity, acting on paired donors, with incorporation or reduction of molecular oxygen, NAD(P)H as one donor, and incorporation of one atom of oxygen	14	8.8	GO:0004497, GO:0016705	monooxygenase activity, oxidoreductase activity, acting on paired donors, with incorporation or reduction of molecular oxygen
6	GO:0019238	cyclohydrolase activity	19	8.76	GO:0016814	hydrolase activity, acting on carbon-nitrogen (but not peptide) bonds, in cyclic amidines
6	GO:0031267	small GTPase binding	23	8.71	GO:0051020	GTPase binding
6	GO:0019205	nucleobase-containing compound kinase activity	17	8.72	GO:0016301	kinase activity
9	GO:0008308	voltage-gated anion channel activity	13	8.6	GO:0005244, GO:0005253	voltage-gated ion channel activity, anion channel activity
4	GO:0016725	oxidoreductase activity, acting on CH or CH2 groups	16	8.56	GO:0016491	oxidoreductase activity
5	GO:0016634	oxidoreductase activity, acting on the CH-CH group of donors, oxygen as acceptor	14	8.4	GO:0016627	oxidoreductase activity, acting on the CH-CH group of donors
8	GO:0003747	translation release factor activity	10	8.4	GO:0008079	translation termination factor activity
7	GO:0019783	small conjugating protein-specific protease activity	14	8.4	GO:0008234	cysteine-type peptidase activity
7	GO:0008235	metalloexopeptidase activity	12	8.4	GO:0008238, GO:0008237	exopeptidase activity, metallopeptidase activity
5	GO:0008940	nitrate reductase activity	9	8.2	GO:0016661	oxidoreductase activity, acting on other nitrogenous compounds as donors
8	GO:0016891	endoribonuclease activity, producing 5'-phosphomonoesters	13	8.2	GO:0004521, GO:0016893	endoribonuclease activity, endonuclease activity, active with either ribo- or deoxyribonucleic acids and producing 5'-phosphomonoesters
6	GO:0003727	single-stranded RNA binding	10	8.16	GO:0003723	RNA binding
4	GO:0001076	RNA polymerase II transcription factor binding transcription factor activity	14	8.16	GO:0000989	transcription factor binding transcription factor activity
4	GO:0015197	peptide transporter activity	9	8.13	GO:0022892	substrate-specific transporter activity
6	GO:0004368	glycerol-3-phosphate dehydrogenase activity	10	8.08	GO:0016901	oxidoreductase activity, acting on the CH-OH group of donors, quinone or similar compound as acceptor
7	GO:0019199	transmembrane receptor protein kinase activity	15	8.04	GO:0004888, GO:0004672	transmembrane signaling receptor activity, protein kinase activity
6	GO:0004459	L-lactate dehydrogenase activity	8	8	GO:0016616, GO:0004457	oxidoreductase activity, acting on the CH-OH group of donors, NAD or NADP as acceptor, lactate dehydrogenase activity
7	GO:0004838	L-tyrosine:2-oxoglutarate aminotransferase activity	8	8	GO:0070547	L-tyrosine aminotransferase activity
7	GO:0030955	potassium ion binding	8	8	GO:0031420	alkali metal ion binding
8	GO:0019706	protein-cysteine S-palmitoyltransferase activity	8	8	GO:0016409, GO:0019707	palmitoyltransferase activity, protein-cysteine S-acyltransferase activity
8	GO:0008890	glycine C-acetyltransferase activity	8	8	GO:0016453	C-acetyltransferase activity
8	GO:0004697	protein kinase C activity	8	8	GO:0004674	protein serine/threonine kinase activity
6	GO:0008762	UDP-N-acetylmuramate dehydrogenase activity	8	8	GO:0016616	oxidoreductase activity, acting on the CH-OH group of donors, NAD or NADP as acceptor
5	GO:0016538	cyclin-dependent protein serine/threonine kinase regulator activity	8	8	GO:0019887	protein kinase regulator activity
6	GO:0004618	phosphoglycerate kinase activity	8	8	GO:0016301, GO:0016774	kinase activity, phosphotransferase activity, carboxyl group as acceptor
6	GO:0004591	oxoglutarate dehydrogenase (succinyl-transferring) activity	8	8	GO:0016624	oxidoreductase activity, acting on the aldehyde or oxo group of donors, disulfide as acceptor
6	GO:0004743	pyruvate kinase activity	8	8	GO:0016773, GO:0016301	phosphotransferase activity, alcohol group as acceptor, kinase activity
6	GO:0004088	carbamoyl-phosphate synthase (glutamine-hydrolyzing) activity	8	8	GO:0016884	carbon-nitrogen ligase activity, with glutamine as amido-N-donor
7	GO:0004158	dihydroorotate oxidase activity	8	8	GO:0016634, GO:0004152	oxidoreductase activity, acting on the CH-CH group of donors, oxygen as acceptor, dihydroorotate dehydrogenase activity
7	GO:0016040	glutamate synthase (NADH) activity	8	8	GO:0045181	glutamate synthase activity, NAD(P)H as acceptor
5	GO:0016780	phosphotransferase activity, for other substituted phosphate groups	11	7.88	GO:0016772	transferase activity, transferring phosphorus-containing groups
6	GO:0033293	monocarboxylic acid binding	13	7.8	GO:0031406	carboxylic acid binding
4	GO:0061135	endopeptidase regulator activity	13	7.8	GO:0061134	peptidase regulator activity
5	GO:0001067	regulatory region nucleic acid binding	34	7.76	GO:0003676	nucleic acid binding
5	GO:0022884	macromolecule transmembrane transporter activity	18	7.68	GO:0022891	substrate-specific transmembrane transporter activity
6	GO:0003857	3-hydroxyacyl-CoA dehydrogenase activity	8	7.6	GO:0016616	oxidoreductase activity, acting on the CH-OH group of donors, NAD or NADP as acceptor
8	GO:0004702	receptor signaling protein serine/threonine kinase activity	10	7.6	GO:0005057, GO:0004674	receptor signaling protein activity, protein serine/threonine kinase activity
3	GO:0019207	kinase regulator activity	20	7.46	GO:0030234	enzyme regulator activity
6	GO:0016408	C-acyltransferase activity	16	7.44	GO:0016747	transferase activity, transferring acyl groups other than amino-acyl groups
8	GO:0016888	endodeoxyribonuclease activity, producing 5'-phosphomonoesters	9	7.4	GO:0004520, GO:0016893	endodeoxyribonuclease activity, endonuclease activity, active with either ribo- or deoxyribonucleic acids and producing 5'-phosphomonoesters
5	GO:0016702	oxidoreductase activity, acting on single donors with incorporation of molecular oxygen, incorporation of two atoms of oxygen	12	7.36	GO:0051213, GO:0016701	dioxygenase activity, oxidoreductase activity, acting on single donors with incorporation of molecular oxygen
9	GO:0005217	intracellular ligand-gated ion channel activity	14	7.2	GO:0015276	ligand-gated ion channel activity
9	GO:0005254	chloride channel activity	12	7.2	GO:0005253, GO:0015108	anion channel activity, chloride transmembrane transporter activity
11	GO:0015278	calcium-release channel activity	14	7.2	GO:0005262, GO:0015276	calcium channel activity, ligand-gated ion channel activity
5	GO:0016790	thiolester hydrolase activity	12	7.2	GO:0016788	hydrolase activity, acting on ester bonds
5	GO:0015036	disulfide oxidoreductase activity	12	7.2	GO:0016667	oxidoreductase activity, acting on a sulfur group of donors
5	GO:0016774	phosphotransferase activity, carboxyl group as acceptor	11	7.2	GO:0016772	transferase activity, transferring phosphorus-containing groups
5	GO:0016799	hydrolase activity, hydrolyzing N-glycosyl compounds	11	7.02	GO:0016798	hydrolase activity, acting on glycosyl bonds
7	GO:0016805	dipeptidase activity	7	7	GO:0008238	exopeptidase activity
4	GO:0017147	Wnt-protein binding	7	7	GO:0005515	protein binding
5	GO:0004736	pyruvate carboxylase activity	7	7	GO:0016885	ligase activity, forming carbon-carbon bonds
8	GO:0005452	inorganic anion exchanger activity	7	7	GO:0015301	anion:anion antiporter activity
5	GO:0008603	cAMP-dependent protein kinase regulator activity	7	7	GO:0019887	protein kinase regulator activity
6	GO:0032440	2-alkenal reductase [NAD(P)] activity	7	7	GO:0016628	oxidoreductase activity, acting on the CH-CH group of donors, NAD or NADP as acceptor
9	GO:0004402	histone acetyltransferase activity	7	7	GO:0090595	acetyl-CoA:L-lysine N6-acetyltransferase
3	GO:0005086	ARF guanyl-nucleotide exchange factor activity	7	7	GO:0005085	guanyl-nucleotide exchange factor activity
7	GO:0004449	isocitrate dehydrogenase (NAD+) activity	7	7	GO:0004448	isocitrate dehydrogenase activity
4	GO:0043023	ribosomal large subunit binding	7	7	GO:0043021	ribonucleoprotein complex binding
8	GO:0003934	GTP cyclohydrolase I activity	7	7	GO:0003933	GTP cyclohydrolase activity
10	GO:0000978	RNA polymerase II core promoter proximal region sequence-specific DNA binding	7	7	GO:0000977, GO:0000987	RNA polymerase II regulatory region sequence-specific DNA binding, core promoter proximal region sequence-specific DNA binding
5	GO:0004801	sedoheptulose-7-phosphate:D-glyceraldehyde-3-phosphate glyceronetransferase activity	7	7	GO:0016744	transferase activity, transferring aldehyde or ketonic groups
6	GO:0004070	aspartate carbamoyltransferase activity	7	7	GO:0016743	carboxyl- or carbamoyltransferase activity
6	GO:0004853	uroporphyrinogen decarboxylase activity	7	7	GO:0016831	carboxy-lyase activity
7	GO:0005093	Rab GDP-dissociation inhibitor activity	7	7	GO:0005092	GDP-dissociation inhibitor activity
5	GO:0003917	DNA topoisomerase type I activity	7	7	GO:0003916	DNA topoisomerase activity
7	GO:0004321	fatty-acyl-CoA synthase activity	7	7	GO:0016408	C-acyltransferase activity
6	GO:0034979	NAD-dependent protein deacetylase activity	6	6.96	GO:0033558	protein deacetylase activity
7	GO:0015294	solute:cation symporter activity	21	6.84	GO:0008324, GO:0015293	cation transmembrane transporter activity, symporter activity
5	GO:0016857	racemase and epimerase activity, acting on carbohydrates and derivatives	10	6.8	GO:0016854	racemase and epimerase activity
6	GO:0016409	palmitoyltransferase activity	10	6.8	GO:0016747	transferase activity, transferring acyl groups other than amino-acyl groups
7	GO:0034739	histone deacetylase activity (H4-K16 specific)	6	6.8	GO:0004407	histone deacetylase activity
6	GO:0004152	dihydroorotate dehydrogenase activity	10	6.8	GO:0016635	oxidoreductase activity, acting on the CH-CH group of donors, quinone or related compound as acceptor
8	GO:0004935	adrenergic receptor activity	8	6.72	GO:0008227	G-protein coupled amine receptor activity
6	GO:0004620	phospholipase activity	12	6.72	GO:0016298	lipase activity
5	GO:0033558	protein deacetylase activity	9	6.7	GO:0019213	deacetylase activity
8	GO:0030983	mismatched DNA binding	7	6.63	GO:0003690	double-stranded DNA binding
7	GO:0003933	GTP cyclohydrolase activity	11	6.6	GO:0019238	cyclohydrolase activity
5	GO:0016728	oxidoreductase activity, acting on CH or CH2 groups, disulfide as acceptor	11	6.6	GO:0016725	oxidoreductase activity, acting on CH or CH2 groups
6	GO:0008172	S-methyltransferase activity	7	6.6	GO:0008168	methyltransferase activity
5	GO:0016671	oxidoreductase activity, acting on a sulfur group of donors, disulfide as acceptor	6	6.6	GO:0016667	oxidoreductase activity, acting on a sulfur group of donors
5	GO:0044389	small conjugating protein ligase binding	11	6.6	GO:0019899	enzyme binding
4	GO:0000996	core DNA-dependent RNA polymerase binding promoter specificity activity	11	6.6	GO:0000990	core RNA polymerase binding transcription factor activity
4	GO:0016846	carbon-sulfur lyase activity	8	6.6	GO:0016829	lyase activity
5	GO:0003714	transcription corepressor activity	7	6.6	GO:0003712	transcription cofactor activity
7	GO:0008227	G-protein coupled amine receptor activity	11	6.43	GO:0004930	G-protein coupled receptor activity
4	GO:0005319	lipid transporter activity	9	6.44	GO:0022892	substrate-specific transporter activity
4	GO:0042393	histone binding	8	6.4	GO:0005515	protein binding
6	GO:0008375	acetylglucosaminyltransferase activity	7	6.4	GO:0008194, GO:0016758	UDP-glycosyltransferase activity, transferase activity, transferring hexosyl groups
4	GO:0030247	polysaccharide binding	10	6.4	GO:0001871, GO:0030246	pattern binding, carbohydrate binding
8	GO:0015108	chloride transmembrane transporter activity	17	6.36	GO:0015103	inorganic anion transmembrane transporter activity
5	GO:0016880	acid-ammonia (or amide) ligase activity	17	6.36	GO:0016879	ligase activity, forming carbon-nitrogen bonds
8	GO:0015296	anion:cation symporter activity	12	6.24	GO:0015294, GO:0008509	solute:cation symporter activity, anion transmembrane transporter activity
5	GO:0016298	lipase activity	15	6.23	GO:0016788	hydrolase activity, acting on ester bonds
9	GO:0018024	histone-lysine N-methyltransferase activity	7	6.2	GO:0016279, GO:0042054	protein-lysine N-methyltransferase activity, histone methyltransferase activity
5	GO:0016783	sulfurtransferase activity	9	6.2	GO:0016782	transferase activity, transferring sulfur-containing groups
7	GO:0004815	aspartate-tRNA ligase activity	6	6	GO:0004812	aminoacyl-tRNA ligase activity
5	GO:0000982	RNA polymerase II core promoter proximal region sequence-specific DNA binding transcription factor activity	8	6	GO:0000981	sequence-specific DNA binding RNA polymerase II transcription factor activity
7	GO:0008242	omega peptidase activity	6	6	GO:0008238	exopeptidase activity
6	GO:0008158	hedgehog receptor activity	6	6	GO:0004888	transmembrane signaling receptor activity
7	GO:0004965	G-protein coupled GABA receptor activity	6	6	GO:0016917, GO:0004930	GABA receptor activity, G-protein coupled receptor activity
9	GO:0000977	RNA polymerase II regulatory region sequence-specific DNA binding	9	6	GO:0001012, GO:0000976	RNA polymerase II regulatory region DNA binding, transcription regulatory region sequence-specific DNA binding
6	GO:0004151	dihydroorotase activity	6	6	GO:0016812	hydrolase activity, acting on carbon-nitrogen (but not peptide) bonds, in cyclic amides
6	GO:0004448	isocitrate dehydrogenase activity	10	6	GO:0016616	oxidoreductase activity, acting on the CH-OH group of donors, NAD or NADP as acceptor
9	GO:0004707	MAP kinase activity	6	6	GO:0004702	receptor signaling protein serine/threonine kinase activity
8	GO:0004781	sulfate adenylyltransferase (ATP) activity	6	6	GO:0004779	sulfate adenylyltransferase activity
3	GO:0000150	recombinase activity	6	6	GO:0003824	catalytic activity
4	GO:0016885	ligase activity, forming carbon-carbon bonds	12	6	GO:0016874	ligase activity
7	GO:0004108	citrate (Si)-synthase activity	6	6	GO:0036440	citrate synthase activity
9	GO:0042132	fructose 1,6-bisphosphate 1-phosphatase activity	6	6	GO:0050308	sugar-phosphatase activity
6	GO:0004370	glycerol kinase activity	6	6	GO:0016773, GO:0016301	phosphotransferase activity, alcohol group as acceptor, kinase activity
6	GO:0004514	nicotinate-nucleotide diphosphorylase (carboxylating) activity	6	6	GO:0016763	transferase activity, transferring pentosyl groups
8	GO:0004435	phosphatidylinositol phospholipase C activity	6	6	GO:0004629	phospholipase C activity
12	GO:0015385	sodium:proton antiporter activity	6	6	GO:0015081, GO:0005451	sodium ion transmembrane transporter activity, monovalent cation:proton antiporter activity
8	GO:0003730	mRNA 3'-UTR binding	6	6	GO:0003729	mRNA binding
5	GO:0003883	CTP synthase activity	6	6	GO:0016879	ligase activity, forming carbon-nitrogen bonds
7	GO:0004829	threonine-tRNA ligase activity	6	6	GO:0004812	aminoacyl-tRNA ligase activity
4	GO:0031369	translation initiation factor binding	8	6	GO:0005515	protein binding
6	GO:0000339	RNA cap binding	6	6	GO:0003723	RNA binding
7	GO:0004360	glutamine-fructose-6-phosphate transaminase (isomerizing) activity	6	6	GO:0070548	L-glutamine aminotransferase activity
6	GO:0004221	ubiquitin thiolesterase activity	6	6	GO:0016790, GO:0036459	thiolester hydrolase activity, ubiquitinyl hydrolase activity
8	GO:0008784	alanine racemase activity	6	6	GO:0047661	amino-acid racemase activity
6	GO:0004749	ribose phosphate diphosphokinase activity	6	6	GO:0016778	diphosphotransferase activity
6	GO:0004643	phosphoribosylaminoimidazolecarboxamide formyltransferase activity	6	6	GO:0016742	hydroxymethyl-, formyl- and related transferase activity
5	GO:0004738	pyruvate dehydrogenase activity	10	6	GO:0016903	oxidoreductase activity, acting on the aldehyde or oxo group of donors
6	GO:0004345	glucose-6-phosphate dehydrogenase activity	6	6	GO:0016616	oxidoreductase activity, acting on the CH-OH group of donors, NAD or NADP as acceptor
5	GO:0004457	lactate dehydrogenase activity	10	6	GO:0016614	oxidoreductase activity, acting on CH-OH group of donors
5	GO:0003713	transcription coactivator activity	6	6	GO:0003712	transcription cofactor activity
4	GO:0016661	oxidoreductase activity, acting on other nitrogenous compounds as donors	12	6	GO:0016491	oxidoreductase activity
7	GO:0003937	IMP cyclohydrolase activity	6	6	GO:0019238	cyclohydrolase activity
7	GO:0003690	double-stranded DNA binding	9	5.98	GO:0043566	structure-specific DNA binding
7	GO:0004521	endoribonuclease activity	14	5.92	GO:0004540, GO:0004519	ribonuclease activity, endonuclease activity
7	GO:0015298	solute:cation antiporter activity	15	5.93	GO:0015297, GO:0008324	antiporter activity, cation transmembrane transporter activity
3	GO:0061134	peptidase regulator activity	15	5.88	GO:0030234	enzyme regulator activity
10	GO:0015370	solute:sodium symporter activity	13	5.83	GO:0015081, GO:0015294	sodium ion transmembrane transporter activity, solute:cation symporter activity
8	GO:0003906	DNA-(apurinic or apyrimidinic site) lyase activity	7	5.8	GO:0016835, GO:0004520	carbon-oxygen lyase activity, endodeoxyribonuclease activity
6	GO:0016307	phosphatidylinositol phosphate kinase activity	6	5.6	GO:0016773, GO:0016301	phosphotransferase activity, alcohol group as acceptor, kinase activity
5	GO:0008146	sulfotransferase activity	7	5.56	GO:0016782	transferase activity, transferring sulfur-containing groups
8	GO:0005253	anion channel activity	14	5.52	GO:0005216, GO:0008509	ion channel activity, anion transmembrane transporter activity
7	GO:1901981	phosphatidylinositol phosphate binding	6	5.52	GO:0035091	phosphatidylinositol binding
7	GO:0016796	exonuclease activity, active with either ribo- or deoxyribonucleic acids and producing 5'-phosphomonoesters	15	5.5	GO:0004527	exonuclease activity
6	GO:0008169	C-methyltransferase activity	5	5.4	GO:0008168	methyltransferase activity
6	GO:0004312	fatty acid synthase activity	9	5.4	GO:0016747	transferase activity, transferring acyl groups other than amino-acyl groups
6	GO:0016917	GABA receptor activity	9	5.4	GO:0004888	transmembrane signaling receptor activity
7	GO:0032296	double-stranded RNA-specific ribonuclease activity	9	5.4	GO:0004540	ribonuclease activity
7	GO:0047661	amino-acid racemase activity	9	5.4	GO:0036361	racemase activity, acting on amino acids and derivatives
7	GO:0035251	UDP-glucosyltransferase activity	9	5.4	GO:0008194, GO:0046527	UDP-glycosyltransferase activity, glucosyltransferase activity
6	GO:0045181	glutamate synthase activity, NAD(P)H as acceptor	9	5.4	GO:0015930, GO:0016639	glutamate synthase activity, oxidoreductase activity, acting on the CH-NH2 group of donors, NAD or NADP as acceptor
7	GO:0016453	C-acetyltransferase activity	9	5.4	GO:0016408, GO:0016407	C-acyltransferase activity, acetyltransferase activity
6	GO:0008066	glutamate receptor activity	9	5.4	GO:0004888	transmembrane signaling receptor activity
5	GO:0051003	ligase activity, forming nitrogen-metal bonds, forming coordination complexes	9	5.4	GO:0051002	ligase activity, forming nitrogen-metal bonds
8	GO:0016895	exodeoxyribonuclease activity, producing 5'-phosphomonoesters	9	5.4	GO:0016796, GO:0004529	exonuclease activity, active with either ribo- or deoxyribonucleic acids and producing 5'-phosphomonoesters, exodeoxyribonuclease activity
7	GO:0042054	histone methyltransferase activity	9	5.32	GO:0008276	protein methyltransferase activity
5	GO:0015930	glutamate synthase activity	11	5.24	GO:0016638	oxidoreductase activity, acting on the CH-NH2 group of donors
4	GO:0016854	racemase and epimerase activity	19	5.25	GO:0016853	isomerase activity
4	GO:0019213	deacetylase activity	11	5.22	GO:0016787	hydrolase activity
5	GO:0051020	GTPase binding	23	5.23	GO:0019899	enzyme binding
5	GO:0016813	hydrolase activity, acting on carbon-nitrogen (but not peptide) bonds, in linear amidines	6	5.2	GO:0016810	hydrolase activity, acting on carbon-nitrogen (but not peptide) bonds
5	GO:0016743	carboxyl- or carbamoyltransferase activity	8	5.2	GO:0016741	transferase activity, transferring one-carbon groups
8	GO:1902936	phosphatidylinositol bisphosphate binding	4	5.2	GO:1901981	phosphatidylinositol phosphate binding
7	GO:0015301	anion:anion antiporter activity	8	5.2	GO:0015297, GO:0008509	antiporter activity, anion transmembrane transporter activity
7	GO:0008175	tRNA methyltransferase activity	12	5.17	GO:0008173	RNA methyltransferase activity
4	GO:0016840	carbon-nitrogen lyase activity	11	5.08	GO:0016829	lyase activity
7	GO:0008079	translation termination factor activity	10	5.04	GO:0008135	translation factor activity, nucleic acid binding
8	GO:0004017	adenylate kinase activity	5	5	GO:0016776, GO:0019201	phosphotransferase activity, phosphate group as acceptor, nucleotide kinase activity
5	GO:0004784	superoxide dismutase activity	5	5	GO:0016209, GO:0016721	antioxidant activity, oxidoreductase activity, acting on superoxide radicals as acceptor
8	GO:0004181	metallocarboxypeptidase activity	5	5	GO:0008235, GO:0004180	metalloexopeptidase activity, carboxypeptidase activity
7	GO:0080130	L-phenylalanine:2-oxoglutarate aminotransferase activity	5	5	GO:0070546	L-phenylalanine aminotransferase activity
7	GO:0050897	cobalt ion binding	5	5	GO:0046914	transition metal ion binding
12	GO:0043140	ATP-dependent 3'-5' DNA helicase activity	5	5	GO:0004003, GO:0043138	ATP-dependent DNA helicase activity, 3'-5' DNA helicase activity
6	GO:0016851	magnesium chelatase activity	5	5	GO:0051003	ligase activity, forming nitrogen-metal bonds, forming coordination complexes
6	GO:0004850	uridine phosphorylase activity	5	5	GO:0016763	transferase activity, transferring pentosyl groups
6	GO:0008479	queuine tRNA-ribosyltransferase activity	5	5	GO:0016763	transferase activity, transferring pentosyl groups
6	GO:0008745	N-acetylmuramoyl-L-alanine amidase activity	5	5	GO:0016811	hydrolase activity, acting on carbon-nitrogen (but not peptide) bonds, in linear amides
6	GO:0005315	inorganic phosphate transmembrane transporter activity	5	5	GO:0015291, GO:1901677	secondary active transmembrane transporter activity, phosphate transmembrane transporter activity
8	GO:0048027	mRNA 5'-UTR binding	5	5	GO:0003729	mRNA binding
5	GO:0008190	eukaryotic initiation factor 4E binding	5	5	GO:0031369	translation initiation factor binding
4	GO:0015232	heme transporter activity	5	5	GO:0051184	cofactor transporter activity
6	GO:0004489	methylenetetrahydrofolate reductase (NAD(P)H) activity	5	5	GO:0016646	oxidoreductase activity, acting on the CH-NH group of donors, NAD or NADP as acceptor
7	GO:0004832	valine-tRNA ligase activity	5	5	GO:0004812	aminoacyl-tRNA ligase activity
3	GO:0005201	extracellular matrix structural constituent	5	5	GO:0005198	structural molecule activity
7	GO:0004818	glutamate-tRNA ligase activity	5	5	GO:0004812	aminoacyl-tRNA ligase activity
4	GO:0047485	protein N-terminus binding	5	5	GO:0005515	protein binding
6	GO:0016992	lipoate synthase activity	5	5	GO:0016979, GO:0070283, GO:0016783	lipoate-protein ligase activity, radical SAM enzyme activity, sulfurtransferase activity
6	GO:0001077	RNA polymerase II core promoter proximal region sequence-specific DNA binding transcription factor activity involved in positive regulation of transcription	5	5	GO:0001228, GO:0000982	RNA polymerase II transcription regulatory region sequence-specific DNA binding transcription factor activity involved in positive regulation of transcription, RNA polymerase II core promoter proximal region sequence-specific DNA binding transcription factor activity
9	GO:0030553	cGMP binding	5	5	GO:0030551, GO:0043168, GO:0032561	cyclic nucleotide binding, anion binding, guanyl ribonucleotide binding
8	GO:0004703	G-protein coupled receptor kinase activity	5	5	GO:0004674	protein serine/threonine kinase activity
7	GO:0008750	NAD(P)+ transhydrogenase (AB-specific) activity	5	5	GO:0008746	NAD(P)+ transhydrogenase activity
7	GO:0004396	hexokinase activity	5	5	GO:0016773, GO:0019200	phosphotransferase activity, alcohol group as acceptor, carbohydrate kinase activity
5	GO:0017150	tRNA dihydrouridine synthase activity	5	5	GO:0016627	oxidoreductase activity, acting on the CH-CH group of donors
6	GO:0004642	phosphoribosylformylglycinamidine synthase activity	5	5	GO:0016884	carbon-nitrogen ligase activity, with glutamine as amido-N-donor
6	GO:0042586	peptide deformylase activity	5	5	GO:0016811	hydrolase activity, acting on carbon-nitrogen (but not peptide) bonds, in linear amides
11	GO:0005328	neurotransmitter:sodium symporter activity	5	5	GO:0015370, GO:0005326	solute:sodium symporter activity, neurotransmitter transporter activity
6	GO:0004372	glycine hydroxymethyltransferase activity	5	5	GO:0016742	hydroxymethyl-, formyl- and related transferase activity
7	GO:0008898	S-adenosylmethionine-homocysteine S-methyltransferase activity	5	5	GO:0008757, GO:0008172	S-adenosylmethionine-dependent methyltransferase activity, S-methyltransferase activity
6	GO:0004089	carbonate dehydratase activity	5	5	GO:0016836	hydro-lyase activity
6	GO:0046523	S-methyl-5-thioribose-1-phosphate isomerase activity	5	5	GO:0016861	intramolecular oxidoreductase activity, interconverting aldoses and ketoses
6	GO:0008312	7S RNA binding	5	5	GO:0003723	RNA binding
5	GO:0001664	G-protein coupled receptor binding	6	4.96	GO:0005102	receptor binding
8	GO:0016433	rRNA (adenine) methyltransferase activity	7	4.92	GO:0008649	rRNA methyltransferase activity
6	GO:0031420	alkali metal ion binding	8	4.8	GO:0046872	metal ion binding
9	GO:0005310	dicarboxylic acid transmembrane transporter activity	8	4.8	GO:0046943	carboxylic acid transmembrane transporter activity
7	GO:0019707	protein-cysteine S-acyltransferase activity	8	4.8	GO:0016417	S-acyltransferase activity
6	GO:0070547	L-tyrosine aminotransferase activity	8	4.8	GO:0008483	transaminase activity
5	GO:0016778	diphosphotransferase activity	8	4.8	GO:0016772	transferase activity, transferring phosphorus-containing groups
5	GO:0016615	malate dehydrogenase activity	7	4.68	GO:0016614	oxidoreductase activity, acting on CH-OH group of donors
6	GO:0015923	mannosidase activity	9	4.66	GO:0004553	hydrolase activity, hydrolyzing O-glycosyl compounds
5	GO:0008452	RNA ligase activity	5	4.6	GO:0016886	ligase activity, forming phosphoric ester bonds
6	GO:0008746	NAD(P)+ transhydrogenase activity	6	4.6	GO:0016652	oxidoreductase activity, acting on NAD(P)H, NAD(P) as acceptor
8	GO:0001012	RNA polymerase II regulatory region DNA binding	10	4.6	GO:0044212	transcription regulatory region DNA binding
9	GO:0000175	3'-5'-exoribonuclease activity	5	4.6	GO:0016896, GO:0008408	exoribonuclease activity, producing 5'-phosphomonoesters, 3'-5' exonuclease activity
4	GO:0016886	ligase activity, forming phosphoric ester bonds	10	4.56	GO:0016874	ligase activity
7	GO:0004559	alpha-mannosidase activity	7	4.44	GO:0015923	mannosidase activity
7	GO:0008649	rRNA methyltransferase activity	9	4.31	GO:0008757, GO:0008173	S-adenosylmethionine-dependent methyltransferase activity, RNA methyltransferase activity
3	GO:0070283	radical SAM enzyme activity	7	4.2	GO:0003824	catalytic activity
7	GO:0004629	phospholipase C activity	7	4.2	GO:0004620, GO:0008081	phospholipase activity, phosphoric diester hydrolase activity
9	GO:0000987	core promoter proximal region sequence-specific DNA binding	7	4.2	GO:0000976, GO:0001159	transcription regulatory region sequence-specific DNA binding, core promoter proximal region DNA binding
8	GO:0090595	acetyl-CoA:L-lysine N6-acetyltransferase	7	4.2	GO:0008080	N-acetyltransferase activity
6	GO:0000030	mannosyltransferase activity	5	4.2	GO:0016758	transferase activity, transferring hexosyl groups
8	GO:0017048	Rho GTPase binding	5	4.2	GO:0017016	Ras GTPase binding
5	GO:0070491	repressing transcription factor binding	5	4.2	GO:0008134	transcription factor binding
8	GO:0004722	protein serine/threonine phosphatase activity	5	4.2	GO:0004721	phosphoprotein phosphatase activity
6	GO:0070567	cytidylyltransferase activity	7	4.2	GO:0016779	nucleotidyltransferase activity
5	GO:0016635	oxidoreductase activity, acting on the CH-CH group of donors, quinone or related compound as acceptor	10	4.08	GO:0016627	oxidoreductase activity, acting on the CH-CH group of donors
6	GO:0004654	polyribonucleotide nucleotidyltransferase activity	4	4	GO:0016779	nucleotidyltransferase activity
6	GO:0003878	ATP citrate synthase activity	4	4	GO:0046912	transferase activity, transferring acyl groups, acyl groups converted into alkyl on transfer
7	GO:0004563	beta-N-acetylhexosaminidase activity	4	4	GO:0015929	hexosaminidase activity
5	GO:0004657	proline dehydrogenase activity	4	4	GO:0016645	oxidoreductase activity, acting on the CH-NH group of donors
13	GO:0005219	ryanodine-sensitive calcium-release channel activity	4	4	GO:0005218	intracellular ligand-gated calcium channel activity
11	GO:0015128	gluconate transmembrane transporter activity	4	4	GO:0042879	aldonate transmembrane transporter activity
7	GO:0008241	peptidyl-dipeptidase activity	4	4	GO:0008238	exopeptidase activity
5	GO:0045296	cadherin binding	4	4	GO:0050839	cell adhesion molecule binding
8	GO:0046970	NAD-dependent histone deacetylase activity (H4-K16 specific)	4	4	GO:0017136, GO:0034739	NAD-dependent histone deacetylase activity, histone deacetylase activity (H4-K16 specific)
6	GO:0004594	pantothenate kinase activity	4	4	GO:0016773, GO:0016301	phosphotransferase activity, alcohol group as acceptor, kinase activity
6	GO:0004422	hypoxanthine phosphoribosyltransferase activity	4	4	GO:0016763	transferase activity, transferring pentosyl groups
6	GO:0004488	methylenetetrahydrofolate dehydrogenase (NADP+) activity	4	4	GO:0016646	oxidoreductase activity, acting on the CH-NH group of donors, NAD or NADP as acceptor
5	GO:0004637	phosphoribosylamine-glycine ligase activity	4	4	GO:0016879	ligase activity, forming carbon-nitrogen bonds
6	GO:0004020	adenylylsulfate kinase activity	4	4	GO:0016773, GO:0016301	phosphotransferase activity, alcohol group as acceptor, kinase activity
7	GO:0070335	aspartate binding	4	4	GO:0016597	amino acid binding
7	GO:0004579	dolichyl-diphosphooligosaccharide-protein glycotransferase activity	4	4	GO:0004576	oligosaccharyl transferase activity
6	GO:0003978	UDP-glucose 4-epimerase activity	4	4	GO:0016857	racemase and epimerase activity, acting on carbohydrates and derivatives
4	GO:0005521	lamin binding	4	4	GO:0005515	protein binding
8	GO:0004715	non-membrane spanning protein tyrosine kinase activity	4	4	GO:0004713	protein tyrosine kinase activity
6	GO:0000906	6,7-dimethyl-8-ribityllumazine synthase activity	4	4	GO:0016867	intramolecular transferase activity, transferring acyl groups
6	GO:0051116	cobaltochelatase activity	4	4	GO:0051003	ligase activity, forming nitrogen-metal bonds, forming coordination complexes
7	GO:0004825	methionine-tRNA ligase activity	4	4	GO:0004812	aminoacyl-tRNA ligase activity
6	GO:0004807	triose-phosphate isomerase activity	4	4	GO:0016861	intramolecular oxidoreductase activity, interconverting aldoses and ketoses
5	GO:0004879	ligand-activated sequence-specific DNA binding RNA polymerase II transcription factor activity	6	4	GO:0098531, GO:0000981	direct ligand regulated sequence-specific DNA binding transcription factor activity, sequence-specific DNA binding RNA polymerase II transcription factor activity
8	GO:0022872	protein-N(PI)-phosphohistidine-mannitol phosphotransferase system transmembrane transporter activity	4	4	GO:0015575, GO:0008982	mannitol transmembrane transporter activity, protein-N(PI)-phosphohistidine-sugar phosphotransferase activity
6	GO:0004491	methylmalonate-semialdehyde dehydrogenase (acylating) activity	4	4	GO:0016620	oxidoreductase activity, acting on the aldehyde or oxo group of donors, NAD or NADP as acceptor
6	GO:0008494	translation activator activity	4	4	GO:0090079	translation regulator activity, nucleic acid binding
9	GO:0002935	tRNA (adenine-C2-)-methyltransferase activity	4	4	GO:0008169, GO:0016426	C-methyltransferase activity, tRNA (adenine) methyltransferase activity
6	GO:0004634	phosphopyruvate hydratase activity	4	4	GO:0016836	hydro-lyase activity
12	GO:0043141	ATP-dependent 5'-3' DNA helicase activity	4	4	GO:0004003, GO:0043139	ATP-dependent DNA helicase activity, 5'-3' DNA helicase activity
8	GO:0003896	DNA primase activity	4	4	GO:0003899	DNA-directed RNA polymerase activity
5	GO:0004462	lactoylglutathione lyase activity	4	4	GO:0016846	carbon-sulfur lyase activity
7	GO:0004775	succinate-CoA ligase (ADP-forming) activity	4	4	GO:0004774	succinate-CoA ligase activity
6	GO:0004030	aldehyde dehydrogenase [NAD(P)+] activity	4	4	GO:0016620	oxidoreductase activity, acting on the aldehyde or oxo group of donors, NAD or NADP as acceptor
8	GO:0070006	metalloaminopeptidase activity	4	4	GO:0008235, GO:0004177	metalloexopeptidase activity, aminopeptidase activity
9	GO:0070040	rRNA (adenine-C2-)-methyltransferase activity	4	4	GO:0008169, GO:0016433	C-methyltransferase activity, rRNA (adenine) methyltransferase activity
6	GO:0016153	urocanate hydratase activity	4	4	GO:0016836	hydro-lyase activity
12	GO:0017153	sodium:dicarboxylate symporter activity	4	4	GO:0015296, GO:0005343, GO:0005310	anion:cation symporter activity, organic acid:sodium symporter activity, dicarboxylic acid transmembrane transporter activity
6	GO:0004641	phosphoribosylformylglycinamidine cyclo-ligase activity	4	4	GO:0016882	cyclo-ligase activity
6	GO:0004795	threonine synthase activity	4	4	GO:0016838	carbon-oxygen lyase activity, acting on phosphates
6	GO:0003989	acetyl-CoA carboxylase activity	4	4	GO:0016421	CoA carboxylase activity
8	GO:0003935	GTP cyclohydrolase II activity	4	4	GO:0003933	GTP cyclohydrolase activity
8	GO:0004693	cyclin-dependent protein serine/threonine kinase activity	4	4	GO:0004674, GO:0097472	protein serine/threonine kinase activity, cyclin-dependent protein kinase activity
6	GO:0004833	tryptophan 2,3-dioxygenase activity	4	4	GO:0016702	oxidoreductase activity, acting on single donors with incorporation of molecular oxygen, incorporation of two atoms of oxygen
7	GO:0008705	methionine synthase activity	4	4	GO:0008172, GO:0042084	S-methyltransferase activity, 5-methyltetrahydrofolate-dependent methyltransferase activity
6	GO:0008470	isovaleryl-CoA dehydrogenase activity	4	4	GO:0003995	acyl-CoA dehydrogenase activity
8	GO:0032041	NAD-dependent histone deacetylase activity (H3-K14 specific)	4	4	GO:0017136, GO:0031078	NAD-dependent histone deacetylase activity, histone deacetylase activity (H3-K14 specific)
7	GO:0050560	aspartate-tRNA(Asn) ligase activity	4	4	GO:0004812	aminoacyl-tRNA ligase activity
6	GO:0050577	GDP-L-fucose synthase activity	4	4	GO:0016616	oxidoreductase activity, acting on the CH-OH group of donors, NAD or NADP as acceptor
7	GO:0004747	ribokinase activity	4	4	GO:0016773, GO:0019200	phosphotransferase activity, alcohol group as acceptor, carbohydrate kinase activity
4	GO:0008013	beta-catenin binding	4	4	GO:0005515	protein binding
7	GO:0050254	rhodopsin kinase activity	4	4	GO:0004672	protein kinase activity
8	GO:0097372	NAD-dependent histone deacetylase activity (H3-K18 specific)	4	4	GO:0017136, GO:0034739	NAD-dependent histone deacetylase activity, histone deacetylase activity (H4-K16 specific)
8	GO:0004687	myosin light chain kinase activity	4	4	GO:0004674	protein serine/threonine kinase activity
6	GO:0003958	NADPH-hemoprotein reductase activity	4	4	GO:0016653	oxidoreductase activity, acting on NAD(P)H, heme protein as acceptor
7	GO:0004316	3-oxoacyl-[acyl-carrier-protein] reductase (NADPH) activity	4	4	GO:0004312, GO:0016616	fatty acid synthase activity, oxidoreductase activity, acting on the CH-OH group of donors, NAD or NADP as acceptor
6	GO:0004013	adenosylhomocysteinase activity	4	4	GO:0016802	trialkylsulfonium hydrolase activity
7	GO:0003886	DNA (cytosine-5-)-methyltransferase activity	4	4	GO:0008757, GO:0009008	S-adenosylmethionine-dependent methyltransferase activity, DNA-methyltransferase activity
8	GO:0046969	NAD-dependent histone deacetylase activity (H3-K9 specific)	4	4	GO:0017136, GO:0032129	NAD-dependent histone deacetylase activity, histone deacetylase activity (H3-K9 specific)
9	GO:0016149	translation release factor activity, codon specific	4	4	GO:0003747	translation release factor activity
10	GO:0015556	C4-dicarboxylate transmembrane transporter activity	4	4	GO:0005310	dicarboxylic acid transmembrane transporter activity
7	GO:0004814	arginine-tRNA ligase activity	4	4	GO:0004812	aminoacyl-tRNA ligase activity
5	GO:0004329	formate-tetrahydrofolate ligase activity	4	4	GO:0016879	ligase activity, forming carbon-nitrogen bonds
10	GO:0015379	potassium:chloride symporter activity	4	4	GO:0015377	cation:chloride symporter activity
14	GO:0008556	potassium-transporting ATPase activity	4	4	GO:0015662, GO:0015079, GO:0019829	ATPase activity, coupled to transmembrane movement of ions, phosphorylative mechanism, potassium ion transmembrane transporter activity, cation-transporting ATPase activity
7	GO:0004565	beta-galactosidase activity	4	4	GO:0015925	galactosidase activity
7	GO:0008910	kanamycin kinase activity	4	4	GO:0034071	aminoglycoside phosphotransferase activity
6	GO:0004067	asparaginase activity	4	4	GO:0016811	hydrolase activity, acting on carbon-nitrogen (but not peptide) bonds, in linear amides
6	GO:0004791	thioredoxin-disulfide reductase activity	4	4	GO:0016209, GO:0016668	antioxidant activity, oxidoreductase activity, acting on a sulfur group of donors, NAD(P) as acceptor
3	GO:0000990	core RNA polymerase binding transcription factor activity	11	3.96	GO:0000988	protein binding transcription factor activity
6	GO:0046527	glucosyltransferase activity	10	3.84	GO:0016758	transferase activity, transferring hexosyl groups
3	GO:0001871	pattern binding	10	3.84	GO:0005488	binding
8	GO:0004675	transmembrane receptor protein serine/threonine kinase activity	5	3.8	GO:0019199, GO:0004674	transmembrane receptor protein kinase activity, protein serine/threonine kinase activity
8	GO:0015116	sulfate transmembrane transporter activity	4	3.8	GO:1901682, GO:0015103	sulfur compound transmembrane transporter activity, inorganic anion transmembrane transporter activity
8	GO:0016896	exoribonuclease activity, producing 5'-phosphomonoesters	6	3.76	GO:0016796, GO:0004532	exonuclease activity, active with either ribo- or deoxyribonucleic acids and producing 5'-phosphomonoesters, exoribonuclease activity
11	GO:0005343	organic acid:sodium symporter activity	7	3.72	GO:0015370, GO:0005342	solute:sodium symporter activity, organic acid transmembrane transporter activity
8	GO:0016279	protein-lysine N-methyltransferase activity	7	3.72	GO:0008276, GO:0016278	protein methyltransferase activity, lysine N-methyltransferase activity
8	GO:0001047	core promoter binding	5	3.72	GO:0044212	transcription regulatory region DNA binding
6	GO:0008417	fucosyltransferase activity	4	3.6	GO:0016758	transferase activity, transferring hexosyl groups
6	GO:0030551	cyclic nucleotide binding	5	3.6	GO:0000166	nucleotide binding
7	GO:0004779	sulfate adenylyltransferase activity	6	3.6	GO:0070566	adenylyltransferase activity
8	GO:0004185	serine-type carboxypeptidase activity	4	3.6	GO:0004180, GO:0070008	carboxypeptidase activity, serine-type exopeptidase activity
11	GO:0005451	monovalent cation:proton antiporter activity	6	3.6	GO:0015299, GO:0015491	solute:proton antiporter activity, cation:cation antiporter activity
6	GO:0036440	citrate synthase activity	6	3.6	GO:0046912	transferase activity, transferring acyl groups, acyl groups converted into alkyl on transfer
6	GO:0070548	L-glutamine aminotransferase activity	6	3.6	GO:0008483	transaminase activity
5	GO:0016781	phosphotransferase activity, paired acceptors	6	3.6	GO:0016772	transferase activity, transferring phosphorus-containing groups
6	GO:0004619	phosphoglycerate mutase activity	4	3.6	GO:0016868	intramolecular transferase activity, phosphotransferases
6	GO:0019104	DNA N-glycosylase activity	6	3.44	GO:0016799	hydrolase activity, hydrolyzing N-glycosyl compounds
9	GO:0015377	cation:chloride symporter activity	5	3.4	GO:0015296, GO:0015108	anion:cation symporter activity, chloride transmembrane transporter activity
5	GO:0015932	nucleobase-containing compound transmembrane transporter activity	6	3.36	GO:0022891	substrate-specific transmembrane transporter activity
4	GO:1901677	phosphate transmembrane transporter activity	6	3.36	GO:0022857	transmembrane transporter activity
6	GO:0016417	S-acyltransferase activity	9	3.24	GO:0016747	transferase activity, transferring acyl groups other than amino-acyl groups
5	GO:0016878	acid-thiol ligase activity	7	3.24	GO:0016877	ligase activity, forming carbon-sulfur bonds
6	GO:0036361	racemase activity, acting on amino acids and derivatives	9	3.24	GO:0016855	racemase and epimerase activity, acting on amino acids and derivatives
4	GO:0051002	ligase activity, forming nitrogen-metal bonds	9	3.24	GO:0016874	ligase activity
7	GO:0004529	exodeoxyribonuclease activity	9	3.24	GO:0004527, GO:0004536	exonuclease activity, deoxyribonuclease activity
5	GO:0042805	actinin binding	5	3.08	GO:0008092	cytoskeletal protein binding
4	GO:0019888	protein phosphatase regulator activity	5	3	GO:0019208	phosphatase regulator activity
5	GO:0047471	maltose alpha-D-glucosyltransferase activity	3	3	GO:0016866	intramolecular transferase activity
8	GO:0004373	glycogen (starch) synthase activity	3	3	GO:0035251	UDP-glucosyltransferase activity
5	GO:0016421	CoA carboxylase activity	5	3	GO:0016885	ligase activity, forming carbon-carbon bonds
6	GO:0003979	UDP-glucose 6-dehydrogenase activity	3	3	GO:0016616	oxidoreductase activity, acting on the CH-OH group of donors, NAD or NADP as acceptor
7	GO:0004827	proline-tRNA ligase activity	3	3	GO:0004812	aminoacyl-tRNA ligase activity
7	GO:0008741	ribulokinase activity	3	3	GO:0016773, GO:0019200	phosphotransferase activity, alcohol group as acceptor, carbohydrate kinase activity
5	GO:0030274	LIM domain binding	3	3	GO:0019904	protein domain specific binding
6	GO:0003910	DNA ligase (ATP) activity	3	3	GO:0003909	DNA ligase activity
10	GO:0052906	tRNA (guanine(37)-N(1))-methyltransferase activity	3	3	GO:0009019	tRNA (guanine-N1-)-methyltransferase activity
6	GO:0009013	succinate-semialdehyde dehydrogenase [NAD(P)+] activity	3	3	GO:0016620	oxidoreductase activity, acting on the aldehyde or oxo group of donors, NAD or NADP as acceptor
6	GO:0004371	glycerone kinase activity	3	3	GO:0016773, GO:0016301	phosphotransferase activity, alcohol group as acceptor, kinase activity
7	GO:0004471	malate dehydrogenase (decarboxylating) (NAD+) activity	3	3	GO:0004470, GO:0016616	malic enzyme activity, oxidoreductase activity, acting on the CH-OH group of donors, NAD or NADP as acceptor
7	GO:0004450	isocitrate dehydrogenase (NADP+) activity	3	3	GO:0004448	isocitrate dehydrogenase activity
5	GO:0035064	methylated histone binding	3	3	GO:0042393	histone binding
5	GO:0008812	choline dehydrogenase activity	3	3	GO:0016614	oxidoreductase activity, acting on CH-OH group of donors
9	GO:0019003	GDP binding	3	3	GO:0043168, GO:0032550, GO:0032561	anion binding, purine ribonucleoside binding, guanyl ribonucleotide binding
6	GO:0008897	holo-[acyl-carrier-protein] synthase activity	3	3	GO:0016780	phosphotransferase activity, for other substituted phosphate groups
10	GO:0008568	microtubule-severing ATPase activity	3	3	GO:0042623	ATPase activity, coupled
5	GO:0003909	DNA ligase activity	5	3	GO:0016886	ligase activity, forming phosphoric ester bonds
6	GO:0070191	methionine-R-sulfoxide reductase activity	3	3	GO:0016671	oxidoreductase activity, acting on a sulfur group of donors, disulfide as acceptor
5	GO:0070204	2-succinyl-5-enolpyruvyl-6-hydroxy-3-cyclohexene-1-carboxylic-acid synthase activity	3	3	GO:0016744	transferase activity, transferring aldehyde or ketonic groups
9	GO:0008854	exodeoxyribonuclease V activity	3	3	GO:0016895	exodeoxyribonuclease activity, producing 5'-phosphomonoesters
6	GO:0004326	tetrahydrofolylpolyglutamate synthase activity	3	3	GO:0016881	acid-amino acid ligase activity
6	GO:0008942	nitrite reductase [NAD(P)H] activity	3	3	GO:0046857	oxidoreductase activity, acting on other nitrogenous compounds as donors, with NAD or NADP as acceptor
5	GO:0019894	kinesin binding	3	3	GO:0008092	cytoskeletal protein binding
6	GO:0003994	aconitate hydratase activity	3	3	GO:0016836	hydro-lyase activity
6	GO:0004069	L-aspartate:2-oxoglutarate aminotransferase activity	3	3	GO:0008483	transaminase activity
6	GO:0070546	L-phenylalanine aminotransferase activity	5	3	GO:0008483	transaminase activity
8	GO:0016426	tRNA (adenine) methyltransferase activity	5	3	GO:0008757, GO:0008175	S-adenosylmethionine-dependent methyltransferase activity, tRNA methyltransferase activity
7	GO:0070402	NADPH binding	3	3	GO:0050661, GO:0043168	NADP binding, anion binding
5	GO:0016832	aldehyde-lyase activity	5	3	GO:0016830	carbon-carbon lyase activity
5	GO:0046857	oxidoreductase activity, acting on other nitrogenous compounds as donors, with NAD or NADP as acceptor	5	3	GO:0016661	oxidoreductase activity, acting on other nitrogenous compounds as donors
6	GO:0004834	tryptophan synthase activity	3	3	GO:0016836	hydro-lyase activity
6	GO:0004655	porphobilinogen synthase activity	3	3	GO:0016836	hydro-lyase activity
6	GO:0033743	peptide-methionine (R)-S-oxide reductase activity	3	3	GO:0016671	oxidoreductase activity, acting on a sulfur group of donors, disulfide as acceptor
6	GO:0003868	4-hydroxyphenylpyruvate dioxygenase activity	3	3	GO:0016702	oxidoreductase activity, acting on single donors with incorporation of molecular oxygen, incorporation of two atoms of oxygen
6	GO:0003942	N-acetyl-gamma-glutamyl-phosphate reductase activity	3	3	GO:0016620	oxidoreductase activity, acting on the aldehyde or oxo group of donors, NAD or NADP as acceptor
7	GO:0004308	exo-alpha-sialidase activity	3	3	GO:0016997	alpha-sialidase activity
8	GO:0003825	alpha,alpha-trehalose-phosphate synthase (UDP-forming) activity	3	3	GO:0035251	UDP-glucosyltransferase activity
7	GO:0004653	polypeptide N-acetylgalactosaminyltransferase activity	3	3	GO:0008376	acetylgalactosaminyltransferase activity
6	GO:0004504	peptidylglycine monooxygenase activity	3	3	GO:0016715	oxidoreductase activity, acting on paired donors, with incorporation or reduction of molecular oxygen, reduced ascorbate as one donor, and incorporation of one atom of oxygen
9	GO:0000179	rRNA (adenine-N6,N6-)-dimethyltransferase activity	3	3	GO:0016433, GO:0008170	rRNA (adenine) methyltransferase activity, N-methyltransferase activity
8	GO:0004127	cytidylate kinase activity	3	3	GO:0019201	nucleotide kinase activity
3	GO:0051184	cofactor transporter activity	5	3	GO:0005215	transporter activity
5	GO:0009881	photoreceptor activity	3	3	GO:0038023	signaling receptor activity
6	GO:0004367	glycerol-3-phosphate dehydrogenase [NAD+] activity	3	3	GO:0016616	oxidoreductase activity, acting on the CH-OH group of donors, NAD or NADP as acceptor
6	GO:0003756	protein disulfide isomerase activity	3	3	GO:0016864	intramolecular oxidoreductase activity, transposing S-S bonds
6	GO:0004756	selenide, water dikinase activity	3	3	GO:0016301, GO:0016781	kinase activity, phosphotransferase activity, paired acceptors
6	GO:0050580	2,5-didehydrogluconate reductase activity	3	3	GO:0016616	oxidoreductase activity, acting on the CH-OH group of donors, NAD or NADP as acceptor
9	GO:0004571	mannosyl-oligosaccharide 1,2-alpha-mannosidase activity	3	3	GO:0015924	mannosyl-oligosaccharide mannosidase activity
5	GO:0001228	RNA polymerase II transcription regulatory region sequence-specific DNA binding transcription factor activity involved in positive regulation of transcription	5	3	GO:0000981	sequence-specific DNA binding RNA polymerase II transcription factor activity
5	GO:0008686	3,4-dihydroxy-2-butanone-4-phosphate synthase activity	3	3	GO:0016830	carbon-carbon lyase activity
12	GO:0016286	small conductance calcium-activated potassium channel activity	3	3	GO:0015269	calcium-activated potassium channel activity
9	GO:0008534	oxidized purine nucleobase lesion DNA N-glycosylase activity	3	3	GO:0003906, GO:0000702	DNA-(apurinic or apyrimidinic site) lyase activity, oxidized base lesion DNA N-glycosylase activity
6	GO:0015205	nucleobase transmembrane transporter activity	3	3	GO:0015932	nucleobase-containing compound transmembrane transporter activity
4	GO:0043621	protein self-association	3	3	GO:0005515	protein binding
8	GO:0009041	uridylate kinase activity	3	3	GO:0016776, GO:0019201	phosphotransferase activity, phosphate group as acceptor, nucleotide kinase activity
6	GO:0008800	beta-lactamase activity	3	3	GO:0016812	hydrolase activity, acting on carbon-nitrogen (but not peptide) bonds, in cyclic amides
7	GO:0034618	arginine binding	3	3	GO:0043169, GO:0016597	cation binding, amino acid binding
4	GO:0008022	protein C-terminus binding	3	3	GO:0005515	protein binding
7	GO:0051371	muscle alpha-actinin binding	3	3	GO:0051393	alpha-actinin binding
6	GO:0004375	glycine dehydrogenase (decarboxylating) activity	3	3	GO:0016642	oxidoreductase activity, acting on the CH-NH2 group of donors, disulfide as acceptor
4	GO:0016721	oxidoreductase activity, acting on superoxide radicals as acceptor	5	3	GO:0016491	oxidoreductase activity
7	GO:0004430	1-phosphatidylinositol 4-kinase activity	3	3	GO:0052742	phosphatidylinositol kinase activity
6	GO:0003952	NAD+ synthase (glutamine-hydrolyzing) activity	3	3	GO:0016884	carbon-nitrogen ligase activity, with glutamine as amido-N-donor
5	GO:0052381	tRNA dimethylallyltransferase activity	3	3	GO:0016765	transferase activity, transferring alkyl or aryl (other than methyl) groups
8	GO:0008381	mechanically-gated ion channel activity	3	3	GO:0005216, GO:0022833	ion channel activity, mechanically gated channel activity
6	GO:0008839	4-hydroxy-tetrahydrodipicolinate reductase	3	3	GO:0016628	oxidoreductase activity, acting on the CH-CH group of donors, NAD or NADP as acceptor
5	GO:0000062	fatty-acyl-CoA binding	3	3	GO:0043168, GO:1901681, GO:0050662	anion binding, sulfur compound binding, coenzyme binding
4	GO:0045569	TRAIL binding	3	3	GO:0005515	protein binding
7	GO:0050511	undecaprenyldiphospho-muramoylpentapeptide beta-N-acetylglucosaminyltransferase activity	3	3	GO:0008375	acetylglucosaminyltransferase activity
6	GO:0004474	malate synthase activity	3	3	GO:0046912	transferase activity, transferring acyl groups, acyl groups converted into alkyl on transfer
5	GO:0042954	lipoprotein transporter activity	3	3	GO:0008565	protein transporter activity
4	GO:1901682	sulfur compound transmembrane transporter activity	6	3	GO:0022857	transmembrane transporter activity
6	GO:0004638	phosphoribosylaminoimidazole carboxylase activity	3	3	GO:0016831	carboxy-lyase activity
6	GO:0018738	S-formylglutathione hydrolase activity	3	3	GO:0016790	thiolester hydrolase activity
6	GO:0004322	ferroxidase activity	3	3	GO:0016724	oxidoreductase activity, oxidizing metal ions, oxygen as acceptor
4	GO:0050839	cell adhesion molecule binding	5	3	GO:0005515	protein binding
5	GO:0003705	RNA polymerase II distal enhancer sequence-specific DNA binding transcription factor activity	3	3	GO:0000981	sequence-specific DNA binding RNA polymerase II transcription factor activity
9	GO:0004692	cGMP-dependent protein kinase activity	3	3	GO:0004690	cyclic nucleotide-dependent protein kinase activity
10	GO:0008121	ubiquinol-cytochrome-c reductase activity	3	3	GO:0015078, GO:0016681	hydrogen ion transmembrane transporter activity, oxidoreductase activity, acting on diphenols and related substances as donors, cytochrome as acceptor
6	GO:0004633	phosphopantothenoylcysteine decarboxylase activity	3	3	GO:0016831	carboxy-lyase activity
3	GO:0005326	neurotransmitter transporter activity	5	3	GO:0005215	transporter activity
6	GO:0004887	thyroid hormone receptor activity	3	3	GO:0038023, GO:0004879	signaling receptor activity, ligand-activated sequence-specific DNA binding RNA polymerase II transcription factor activity
6	GO:0070300	phosphatidic acid binding	3	3	GO:0005543	phospholipid binding
5	GO:0004019	adenylosuccinate synthase activity	3	3	GO:0016879	ligase activity, forming carbon-nitrogen bonds
9	GO:0008519	ammonium transmembrane transporter activity	3	3	GO:0022891, GO:0015101, GO:0015077, GO:0015103	substrate-specific transmembrane transporter activity, organic cation transmembrane transporter activity, monovalent inorganic cation transmembrane transporter activity, inorganic anion transmembrane transporter activity
7	GO:0052654	L-leucine transaminase activity	3	3	GO:0004084	branched-chain-amino-acid transaminase activity
6	GO:0043115	precorrin-2 dehydrogenase activity	3	3	GO:0016628	oxidoreductase activity, acting on the CH-CH group of donors, NAD or NADP as acceptor
9	GO:0004523	RNA-DNA hybrid ribonuclease activity	3	3	GO:0016891	endoribonuclease activity, producing 5'-phosphomonoesters
6	GO:0008260	3-oxoacid CoA-transferase activity	3	3	GO:0008410	CoA-transferase activity
6	GO:0051015	actin filament binding	3	3	GO:0032403, GO:0003779	protein complex binding, actin binding
12	GO:0005218	intracellular ligand-gated calcium channel activity	5	3	GO:0015278, GO:0005217	calcium-release channel activity, intracellular ligand-gated ion channel activity
6	GO:0004616	phosphogluconate dehydrogenase (decarboxylating) activity	3	3	GO:0016616	oxidoreductase activity, acting on the CH-OH group of donors, NAD or NADP as acceptor
7	GO:0051991	UDP-N-acetyl-D-glucosamine:N-acetylmuramoyl-L-alanyl-D-glutamyl-meso-2,6-diaminopimelyl-D-alanyl-D-alanine-diphosphoundecaprenol 4-beta-N-acetylglucosaminlytransferase activity	3	3	GO:0008375	acetylglucosaminyltransferase activity
7	GO:0004822	isoleucine-tRNA ligase activity	3	3	GO:0004812	aminoacyl-tRNA ligase activity
8	GO:0001056	RNA polymerase III activity	3	3	GO:0003899	DNA-directed RNA polymerase activity
9	GO:0005546	phosphatidylinositol-4,5-bisphosphate binding	3	3	GO:1902936	phosphatidylinositol bisphosphate binding
6	GO:0004160	dihydroxy-acid dehydratase activity	3	3	GO:0016836	hydro-lyase activity
10	GO:0004176	ATP-dependent peptidase activity	3	3	GO:0042623, GO:0070011	ATPase activity, coupled, peptidase activity, acting on L-amino acid peptides
5	GO:0008601	protein phosphatase type 2A regulator activity	3	3	GO:0019888	protein phosphatase regulator activity
8	GO:0016263	glycoprotein-N-acetylgalactosamine 3-beta-galactosyltransferase activity	3	3	GO:0048531	beta-1,3-galactosyltransferase activity
3	GO:0042302	structural constituent of cuticle	3	3	GO:0005198	structural molecule activity
9	GO:0008855	exodeoxyribonuclease VII activity	3	3	GO:0016895	exodeoxyribonuclease activity, producing 5'-phosphomonoesters
7	GO:0052656	L-isoleucine transaminase activity	3	3	GO:0004084	branched-chain-amino-acid transaminase activity
6	GO:0004447	iodide peroxidase activity	3	3	GO:0004601	peroxidase activity
7	GO:0004335	galactokinase activity	3	3	GO:0016773, GO:0019200	phosphotransferase activity, alcohol group as acceptor, carbohydrate kinase activity
9	GO:0005024	transforming growth factor beta-activated receptor activity	3	3	GO:0004675	transmembrane receptor protein serine/threonine kinase activity
7	GO:0008440	inositol-1,4,5-trisphosphate 3-kinase activity	3	3	GO:0051766	inositol trisphosphate kinase activity
6	GO:0003938	IMP dehydrogenase activity	3	3	GO:0016616	oxidoreductase activity, acting on the CH-OH group of donors, NAD or NADP as acceptor
6	GO:0001784	phosphotyrosine binding	3	3	GO:0045309	protein phosphorylated amino acid binding
11	GO:0004012	phospholipid-translocating ATPase activity	3	3	GO:0043492, GO:0005548	ATPase activity, coupled to movement of substances, phospholipid transporter activity
6	GO:0008716	D-alanine-D-alanine ligase activity	3	3	GO:0016881	acid-amino acid ligase activity
5	GO:0004383	guanylate cyclase activity	3	3	GO:0016849, GO:0009975	phosphorus-oxygen lyase activity, cyclase activity
5	GO:0005523	tropomyosin binding	3	3	GO:0008092	cytoskeletal protein binding
10	GO:0043138	3'-5' DNA helicase activity	5	3	GO:0003678	DNA helicase activity
7	GO:0050518	2-C-methyl-D-erythritol 4-phosphate cytidylyltransferase activity	3	3	GO:0070567	cytidylyltransferase activity
5	GO:0002020	protease binding	3	3	GO:0019899	enzyme binding
7	GO:0004427	inorganic diphosphatase activity	3	3	GO:0016462	pyrophosphatase activity
9	GO:0008028	monocarboxylic acid transmembrane transporter activity	7	3	GO:0046943	carboxylic acid transmembrane transporter activity
5	GO:0004802	transketolase activity	3	3	GO:0016744	transferase activity, transferring aldehyde or ketonic groups
8	GO:0008266	poly(U) RNA binding	3	3	GO:0008187	poly-pyrimidine tract binding
7	GO:0052655	L-valine transaminase activity	3	3	GO:0004084	branched-chain-amino-acid transaminase activity
6	GO:0052742	phosphatidylinositol kinase activity	5	3	GO:0016773, GO:0016301	phosphotransferase activity, alcohol group as acceptor, kinase activity
5	GO:0016979	lipoate-protein ligase activity	5	3	GO:0016879	ligase activity, forming carbon-nitrogen bonds
6	GO:0017057	6-phosphogluconolactonase activity	3	3	GO:0052689	carboxylic ester hydrolase activity
7	GO:0004816	asparagine-tRNA ligase activity	3	3	GO:0004812	aminoacyl-tRNA ligase activity
7	GO:0004560	alpha-L-fucosidase activity	3	3	GO:0015928	fucosidase activity
5	GO:0008410	CoA-transferase activity	5	3	GO:0016782	transferase activity, transferring sulfur-containing groups
8	GO:0052591	sn-glycerol-3-phosphate:ubiquinone-8 oxidoreductase activity	3	3	GO:0052590	sn-glycerol-3-phosphate:ubiquinone oxidoreductase activity
7	GO:0004890	GABA-A receptor activity	3	3	GO:0016917	GABA receptor activity
6	GO:0004148	dihydrolipoyl dehydrogenase activity	3	3	GO:0016668	oxidoreductase activity, acting on a sulfur group of donors, NAD(P) as acceptor
4	GO:0000149	SNARE binding	4	2.96	GO:0005515	protein binding
8	GO:0015491	cation:cation antiporter activity	8	2.88	GO:0015298	solute:cation antiporter activity
10	GO:0005381	iron ion transmembrane transporter activity	4	2.8	GO:0046915	transition metal ion transmembrane transporter activity
4	GO:0016679	oxidoreductase activity, acting on diphenols and related substances as donors	6	2.8	GO:0016491	oxidoreductase activity
5	GO:0016652	oxidoreductase activity, acting on NAD(P)H, NAD(P) as acceptor	6	2.76	GO:0016651	oxidoreductase activity, acting on NAD(P)H
4	GO:0016877	ligase activity, forming carbon-sulfur bonds	9	2.66	GO:0016874	ligase activity
5	GO:0016405	CoA-ligase activity	6	2.64	GO:0016877	ligase activity, forming carbon-sulfur bonds
10	GO:0008186	RNA-dependent ATPase activity	3	2.6	GO:0042623	ATPase activity, coupled
7	GO:0034701	tripeptidase activity	3	2.6	GO:0008238	exopeptidase activity
9	GO:0005351	sugar:proton symporter activity	3	2.6	GO:0005402, GO:0015295	cation:sugar symporter activity, solute:proton symporter activity
5	GO:0016755	transferase activity, transferring amino-acyl groups	3	2.6	GO:0016746	transferase activity, transferring acyl groups
5	GO:0005179	hormone activity	3	2.6	GO:0005102	receptor binding
6	GO:0005337	nucleoside transmembrane transporter activity	3	2.6	GO:0015932, GO:1901505	nucleobase-containing compound transmembrane transporter activity, carbohydrate derivative transporter activity
6	GO:0008171	O-methyltransferase activity	5	2.55	GO:0008168	methyltransferase activity
8	GO:0001159	core promoter proximal region DNA binding	7	2.52	GO:0044212	transcription regulatory region DNA binding
4	GO:0098531	direct ligand regulated sequence-specific DNA binding transcription factor activity	6	2.4	GO:0003700	sequence-specific DNA binding transcription factor activity
6	GO:0042084	5-methyltetrahydrofolate-dependent methyltransferase activity	4	2.4	GO:0008168	methyltransferase activity
5	GO:0016841	ammonia-lyase activity	4	2.4	GO:0016840	carbon-nitrogen lyase activity
10	GO:0043139	5'-3' DNA helicase activity	4	2.4	GO:0003678	DNA helicase activity
5	GO:0016653	oxidoreductase activity, acting on NAD(P)H, heme protein as acceptor	4	2.4	GO:0016651	oxidoreductase activity, acting on NAD(P)H
7	GO:0031078	histone deacetylase activity (H3-K14 specific)	4	2.4	GO:0004407	histone deacetylase activity
6	GO:0034071	aminoglycoside phosphotransferase activity	4	2.4	GO:0016773, GO:0016301	phosphotransferase activity, alcohol group as acceptor, kinase activity
5	GO:0016867	intramolecular transferase activity, transferring acyl groups	4	2.4	GO:0016866	intramolecular transferase activity
6	GO:0015929	hexosaminidase activity	4	2.4	GO:0004553	hydrolase activity, hydrolyzing O-glycosyl compounds
6	GO:0009008	DNA-methyltransferase activity	4	2.4	GO:0008168	methyltransferase activity
6	GO:0004774	succinate-CoA ligase activity	4	2.4	GO:0016405, GO:0016878	CoA-ligase activity, acid-thiol ligase activity
5	GO:0090079	translation regulator activity, nucleic acid binding	4	2.4	GO:0045182, GO:0003676	translation regulator activity, nucleic acid binding
6	GO:0015925	galactosidase activity	4	2.4	GO:0004553	hydrolase activity, hydrolyzing O-glycosyl compounds
5	GO:0016714	oxidoreductase activity, acting on paired donors, with incorporation or reduction of molecular oxygen, reduced pteridine as one donor, and incorporation of one atom of oxygen	4	2.4	GO:0004497, GO:0016705	monooxygenase activity, oxidoreductase activity, acting on paired donors, with incorporation or reduction of molecular oxygen
5	GO:0016802	trialkylsulfonium hydrolase activity	4	2.4	GO:0016801	hydrolase activity, acting on ether bonds
7	GO:0015575	mannitol transmembrane transporter activity	4	2.4	GO:0015144, GO:0015166	carbohydrate transmembrane transporter activity, polyol transmembrane transporter activity
8	GO:0015924	mannosyl-oligosaccharide mannosidase activity	4	2.4	GO:0004559	alpha-mannosidase activity
7	GO:0032129	histone deacetylase activity (H3-K9 specific)	4	2.4	GO:0004407	histone deacetylase activity
10	GO:0042879	aldonate transmembrane transporter activity	4	2.4	GO:0015144, GO:0008028	carbohydrate transmembrane transporter activity, monocarboxylic acid transmembrane transporter activity
7	GO:0097472	cyclin-dependent protein kinase activity	4	2.4	GO:0004672	protein kinase activity
5	GO:0016882	cyclo-ligase activity	4	2.4	GO:0016879	ligase activity, forming carbon-nitrogen bonds
13	GO:0043225	anion transmembrane-transporting ATPase activity	4	2.4	GO:0042625, GO:0008509	ATPase activity, coupled to transmembrane movement of ions, anion transmembrane transporter activity
8	GO:0004690	cyclic nucleotide-dependent protein kinase activity	4	2.4	GO:0004674	protein serine/threonine kinase activity
5	GO:0016842	amidine-lyase activity	4	2.4	GO:0016840	carbon-nitrogen lyase activity
9	GO:0046915	transition metal ion transmembrane transporter activity	5	2.28	GO:0046873	metal ion transmembrane transporter activity
8	GO:0016423	tRNA (guanine) methyltransferase activity	5	2.28	GO:0008757, GO:0008175	S-adenosylmethionine-dependent methyltransferase activity, tRNA methyltransferase activity
7	GO:0004532	exoribonuclease activity	6	2.26	GO:0004540, GO:0004527	ribonuclease activity, exonuclease activity
7	GO:0016278	lysine N-methyltransferase activity	7	2.23	GO:0008757, GO:0008170	S-adenosylmethionine-dependent methyltransferase activity, N-methyltransferase activity
7	GO:0072341	modified amino acid binding	3	2.2	GO:0016597	amino acid binding
4	GO:0048029	monosaccharide binding	3	2.2	GO:0030246	carbohydrate binding
7	GO:0047429	nucleoside-triphosphate diphosphatase activity	3	2.2	GO:0016462	pyrophosphatase activity
3	GO:1901505	carbohydrate derivative transporter activity	4	2.16	GO:0005215	transporter activity
6	GO:0070569	uridylyltransferase activity	4	2.16	GO:0016779	nucleotidyltransferase activity
4	GO:1901618	organic hydroxy compound transmembrane transporter activity	7	2.08	GO:0022857	transmembrane transporter activity
5	GO:0070063	RNA polymerase binding	4	2.08	GO:0019899	enzyme binding
6	GO:0008880	glucuronate isomerase activity	2	2	GO:0016861	intramolecular oxidoreductase activity, interconverting aldoses and ketoses
10	GO:0022877	protein-N(PI)-phosphohistidine-fructose phosphotransferase system transporter activity	2	2	GO:0008982, GO:0005353	protein-N(PI)-phosphohistidine-sugar phosphotransferase activity, fructose transmembrane transporter activity
6	GO:0003796	lysozyme activity	2	2	GO:0004553	hydrolase activity, hydrolyzing O-glycosyl compounds
7	GO:0004613	phosphoenolpyruvate carboxykinase (GTP) activity	2	2	GO:0004611	phosphoenolpyruvate carboxykinase activity
6	GO:0008909	isochorismate synthase activity	2	2	GO:0050486	intramolecular transferase activity, transferring hydroxy groups
6	GO:0009703	nitrate reductase (NADH) activity	2	2	GO:0046857, GO:0008940	oxidoreductase activity, acting on other nitrogenous compounds as donors, with NAD or NADP as acceptor, nitrate reductase activity
5	GO:0004494	methylmalonyl-CoA mutase activity	2	2	GO:0016866	intramolecular transferase activity
6	GO:0004332	fructose-bisphosphate aldolase activity	2	2	GO:0016832	aldehyde-lyase activity
7	GO:0004477	methenyltetrahydrofolate cyclohydrolase activity	2	2	GO:0019238	cyclohydrolase activity
6	GO:0004352	glutamate dehydrogenase (NAD+) activity	2	2	GO:0016639	oxidoreductase activity, acting on the CH-NH2 group of donors, NAD or NADP as acceptor
6	GO:0017168	5-oxoprolinase (ATP-hydrolyzing) activity	2	2	GO:0016812	hydrolase activity, acting on carbon-nitrogen (but not peptide) bonds, in cyclic amides
6	GO:0004334	fumarylacetoacetase activity	2	2	GO:0016823	hydrolase activity, acting on acid carbon-carbon bonds, in ketonic substances
6	GO:0004150	dihydroneopterin aldolase activity	2	2	GO:0016832	aldehyde-lyase activity
6	GO:0003844	1,4-alpha-glucan branching enzyme activity	2	2	GO:0016758	transferase activity, transferring hexosyl groups
6	GO:0050627	mycothione reductase activity	2	2	GO:0016668	oxidoreductase activity, acting on a sulfur group of donors, NAD(P) as acceptor
6	GO:0052927	CTP:tRNA cytidylyltransferase activity	2	2	GO:0016779	nucleotidyltransferase activity
5	GO:0004746	riboflavin synthase activity	2	2	GO:0016765	transferase activity, transferring alkyl or aryl (other than methyl) groups
10	GO:0052908	16S rRNA (adenine(1518)-N(6)/adenine(1519)-N(6))-dimethyltransferase activity	2	2	GO:0008988	rRNA (adenine-N6-)-methyltransferase activity
6	GO:0003987	acetate-CoA ligase activity	2	2	GO:0016405, GO:0016878	CoA-ligase activity, acid-thiol ligase activity
3	GO:0045156	electron transporter, transferring electrons within the cyclic electron transport pathway of photosynthesis activity	2	2	GO:0009055	electron carrier activity
6	GO:0046592	polyamine oxidase activity	2	2	GO:0016647	oxidoreductase activity, acting on the CH-NH group of donors, oxygen as acceptor
6	GO:0003998	acylphosphatase activity	2	2	GO:0016818	hydrolase activity, acting on acid anhydrides, in phosphorus-containing anhydrides
9	GO:0008853	exodeoxyribonuclease III activity	2	2	GO:0016895	exodeoxyribonuclease activity, producing 5'-phosphomonoesters
7	GO:0016206	catechol O-methyltransferase activity	2	2	GO:0008757, GO:0008171	S-adenosylmethionine-dependent methyltransferase activity, O-methyltransferase activity
6	GO:0004644	phosphoribosylglycinamide formyltransferase activity	2	2	GO:0016742	hydroxymethyl-, formyl- and related transferase activity
6	GO:0004632	phosphopantothenate--cysteine ligase activity	2	2	GO:0016881	acid-amino acid ligase activity
6	GO:0004411	homogentisate 1,2-dioxygenase activity	2	2	GO:0016702	oxidoreductase activity, acting on single donors with incorporation of molecular oxygen, incorporation of two atoms of oxygen
6	GO:0042602	riboflavin reductase (NADPH) activity	2	2	GO:0016646	oxidoreductase activity, acting on the CH-NH group of donors, NAD or NADP as acceptor
5	GO:0003984	acetolactate synthase activity	2	2	GO:0016744	transferase activity, transferring aldehyde or ketonic groups
6	GO:0004357	glutamate-cysteine ligase activity	2	2	GO:0016881	acid-amino acid ligase activity
6	GO:0015159	polysaccharide transmembrane transporter activity	2	2	GO:0015144, GO:0022884	carbohydrate transmembrane transporter activity, macromolecule transmembrane transporter activity
4	GO:0032947	protein complex scaffold	2	2	GO:0005515, GO:0005198	protein binding, structural molecule activity
8	GO:0004385	guanylate kinase activity	2	2	GO:0016776, GO:0019201	phosphotransferase activity, phosphate group as acceptor, nucleotide kinase activity
6	GO:0003997	acyl-CoA oxidase activity	2	2	GO:0016634	oxidoreductase activity, acting on the CH-CH group of donors, oxygen as acceptor
6	GO:0050567	glutaminyl-tRNA synthase (glutamine-hydrolyzing) activity	2	2	GO:0016884	carbon-nitrogen ligase activity, with glutamine as amido-N-donor
6	GO:0004505	phenylalanine 4-monooxygenase activity	2	2	GO:0016714	oxidoreductase activity, acting on paired donors, with incorporation or reduction of molecular oxygen, reduced pteridine as one donor, and incorporation of one atom of oxygen
3	GO:0003823	antigen binding	2	2	GO:0005488	binding
7	GO:0003688	DNA replication origin binding	2	2	GO:0043565	sequence-specific DNA binding
8	GO:0004798	thymidylate kinase activity	2	2	GO:0016776, GO:0019201	phosphotransferase activity, phosphate group as acceptor, nucleotide kinase activity
6	GO:0008765	UDP-N-acetylmuramoylalanyl-D-glutamate-2,6-diaminopimelate ligase activity	2	2	GO:0016881	acid-amino acid ligase activity
8	GO:0016907	G-protein coupled acetylcholine receptor activity	2	2	GO:0015464, GO:0008227	acetylcholine receptor activity, G-protein coupled amine receptor activity
6	GO:0008429	phosphatidylethanolamine binding	2	2	GO:0005543	phospholipid binding
6	GO:0003911	DNA ligase (NAD+) activity	2	2	GO:0003909	DNA ligase activity
6	GO:0047456	2-methylisocitrate dehydratase activity	2	2	GO:0016836	hydro-lyase activity
4	GO:0005044	scavenger receptor activity	2	2	GO:0038024	cargo receptor activity
5	GO:0008817	cob(I)yrinic acid a,c-diamide adenosyltransferase activity	2	2	GO:0016765	transferase activity, transferring alkyl or aryl (other than methyl) groups
6	GO:0008851	ethanolamine ammonia-lyase activity	2	2	GO:0016841	ammonia-lyase activity
10	GO:0000979	RNA polymerase II core promoter sequence-specific DNA binding	2	2	GO:0000977, GO:0001046	RNA polymerase II regulatory region sequence-specific DNA binding, core promoter sequence-specific DNA binding
7	GO:0008781	N-acylneuraminate cytidylyltransferase activity	2	2	GO:0070567	cytidylyltransferase activity
6	GO:0004467	long-chain fatty acid-CoA ligase activity	2	2	GO:0015645	fatty acid ligase activity
7	GO:0001000	bacterial-type RNA polymerase core enzyme binding	2	2	GO:0043175	RNA polymerase core enzyme binding
3	GO:0035731	dinitrosyl-iron complex binding	2	2	GO:0005488	binding
9	GO:0048365	Rac GTPase binding	2	2	GO:0017048	Rho GTPase binding
6	GO:0008927	mannonate dehydratase activity	2	2	GO:0016836	hydro-lyase activity
6	GO:0030060	L-malate dehydrogenase activity	2	2	GO:0016615, GO:0016616	malate dehydrogenase activity, oxidoreductase activity, acting on the CH-OH group of donors, NAD or NADP as acceptor
4	GO:0004325	ferrochelatase activity	2	2	GO:0016829	lyase activity
6	GO:0070735	protein-glycine ligase activity	2	2	GO:0016881	acid-amino acid ligase activity
6	GO:0008124	4-alpha-hydroxytetrahydrobiopterin dehydratase activity	2	2	GO:0016836	hydro-lyase activity
6	GO:0008887	glycerate kinase activity	2	2	GO:0016773, GO:0016301	phosphotransferase activity, alcohol group as acceptor, kinase activity
6	GO:0017069	snRNA binding	2	2	GO:0003723	RNA binding
6	GO:0008827	cytochrome o ubiquinol oxidase activity	2	2	GO:0016682, GO:0015002	oxidoreductase activity, acting on diphenols and related substances as donors, oxygen as acceptor, heme-copper terminal oxidase activity
5	GO:0042826	histone deacetylase binding	2	2	GO:0019899	enzyme binding
5	GO:0019135	deoxyhypusine monooxygenase activity	2	2	GO:0004497, GO:0016705	monooxygenase activity, oxidoreductase activity, acting on paired donors, with incorporation or reduction of molecular oxygen
6	GO:0004412	homoserine dehydrogenase activity	2	2	GO:0016616	oxidoreductase activity, acting on the CH-OH group of donors, NAD or NADP as acceptor
6	GO:0004416	hydroxyacylglutathione hydrolase activity	2	2	GO:0016790	thiolester hydrolase activity
3	GO:0019825	oxygen binding	2	2	GO:0005488	binding
4	GO:0005496	steroid binding	2	2	GO:0097159, GO:0008289	organic cyclic compound binding, lipid binding
8	GO:0003980	UDP-glucose:glycoprotein glucosyltransferase activity	2	2	GO:0035251	UDP-glucosyltransferase activity
7	GO:0004318	enoyl-[acyl-carrier-protein] reductase (NADH) activity	2	2	GO:0004312, GO:0016628	fatty acid synthase activity, oxidoreductase activity, acting on the CH-CH group of donors, NAD or NADP as acceptor
7	GO:0016303	1-phosphatidylinositol-3-kinase activity	2	2	GO:0052742, GO:0035004	phosphatidylinositol kinase activity, phosphatidylinositol 3-kinase activity
6	GO:0033925	mannosyl-glycoprotein endo-beta-N-acetylglucosaminidase activity	2	2	GO:0004553	hydrolase activity, hydrolyzing O-glycosyl compounds
5	GO:0032183	SUMO binding	2	2	GO:0032182	small conjugating protein binding
6	GO:0008972	phosphomethylpyrimidine kinase activity	2	2	GO:0016301, GO:0016776	kinase activity, phosphotransferase activity, phosphate group as acceptor
5	GO:0070410	co-SMAD binding	2	2	GO:0046332	SMAD binding
6	GO:0033818	beta-ketoacyl-acyl-carrier-protein synthase III activity	2	2	GO:0016747	transferase activity, transferring acyl groups other than amino-acyl groups
6	GO:0004056	argininosuccinate lyase activity	2	2	GO:0016842	amidine-lyase activity
5	GO:0030362	protein phosphatase type 4 regulator activity	2	2	GO:0019888	protein phosphatase regulator activity
6	GO:0004333	fumarate hydratase activity	2	2	GO:0016836	hydro-lyase activity
6	GO:0048487	beta-tubulin binding	2	2	GO:0015631	tubulin binding
9	GO:0017017	MAP kinase tyrosine/serine/threonine phosphatase activity	2	2	GO:0008138, GO:0033549	protein tyrosine/serine/threonine phosphatase activity, MAP kinase phosphatase activity
6	GO:0008480	sarcosine dehydrogenase activity	2	2	GO:0046997	oxidoreductase activity, acting on the CH-NH group of donors, flavin as acceptor
6	GO:0004617	phosphoglycerate dehydrogenase activity	2	2	GO:0016616	oxidoreductase activity, acting on the CH-OH group of donors, NAD or NADP as acceptor
5	GO:0008760	UDP-N-acetylglucosamine 1-carboxyvinyltransferase activity	2	2	GO:0016765	transferase activity, transferring alkyl or aryl (other than methyl) groups
6	GO:0004000	adenosine deaminase activity	2	2	GO:0019239, GO:0016814	deaminase activity, hydrolase activity, acting on carbon-nitrogen (but not peptide) bonds, in cyclic amidines
7	GO:0061598	molybdopterin adenylyltransferase activity	2	2	GO:0070566	adenylyltransferase activity
7	GO:0008097	5S rRNA binding	2	2	GO:0019843	rRNA binding
7	GO:0008444	CDP-diacylglycerol-glycerol-3-phosphate 3-phosphatidyltransferase activity	2	2	GO:0017169	CDP-alcohol phosphatidyltransferase activity
6	GO:0004649	poly(ADP-ribose) glycohydrolase activity	2	2	GO:0004553	hydrolase activity, hydrolyzing O-glycosyl compounds
6	GO:0043014	alpha-tubulin binding	2	2	GO:0015631	tubulin binding
6	GO:0052589	malate dehydrogenase (menaquinone) activity	2	2	GO:0016901, GO:0016615	oxidoreductase activity, acting on the CH-OH group of donors, quinone or similar compound as acceptor, malate dehydrogenase activity
10	GO:0009378	four-way junction helicase activity	2	2	GO:0003678	DNA helicase activity
8	GO:0000774	adenyl-nucleotide exchange factor activity	2	2	GO:0060590, GO:0030554	ATPase regulator activity, adenyl nucleotide binding
7	GO:0016534	cyclin-dependent protein kinase 5 activator activity	2	2	GO:0043539	protein serine/threonine kinase activator activity
6	GO:0008924	malate dehydrogenase (quinone) activity	2	2	GO:0016901, GO:0016615	oxidoreductase activity, acting on the CH-OH group of donors, quinone or similar compound as acceptor, malate dehydrogenase activity
7	GO:0004652	polynucleotide adenylyltransferase activity	2	2	GO:0070566	adenylyltransferase activity
9	GO:0008420	CTD phosphatase activity	2	2	GO:0004722	protein serine/threonine phosphatase activity
7	GO:0000309	nicotinamide-nucleotide adenylyltransferase activity	2	2	GO:0070566	adenylyltransferase activity
7	GO:0004828	serine-tRNA ligase activity	2	2	GO:0004812	aminoacyl-tRNA ligase activity
6	GO:0046421	methylisocitrate lyase activity	2	2	GO:0016833	oxo-acid-lyase activity
9	GO:0009036	Type II site-specific deoxyribonuclease activity	2	2	GO:0016888, GO:0015666	endodeoxyribonuclease activity, producing 5'-phosphomonoesters, restriction endodeoxyribonuclease activity
6	GO:0046923	ER retention sequence binding	2	2	GO:0005048	signal sequence binding
9	GO:0017108	5'-flap endonuclease activity	2	2	GO:0016888, GO:0048256	endodeoxyribonuclease activity, producing 5'-phosphomonoesters, flap endonuclease activity
7	GO:0052929	ATP:3'-cytidine-cytidine-tRNA adenylyltransferase activity	2	2	GO:0070566	adenylyltransferase activity
6	GO:0004852	uroporphyrinogen-III synthase activity	2	2	GO:0016836	hydro-lyase activity
6	GO:0004806	triglyceride lipase activity	2	2	GO:0016298, GO:0052689	lipase activity, carboxylic ester hydrolase activity
6	GO:0004425	indole-3-glycerol-phosphate synthase activity	2	2	GO:0016831	carboxy-lyase activity
6	GO:0018662	phenol 2-monooxygenase activity	2	2	GO:0016709	oxidoreductase activity, acting on paired donors, with incorporation or reduction of molecular oxygen, NAD(P)H as one donor, and incorporation of one atom of oxygen
5	GO:0036422	heptaprenyl diphosphate synthase activity	2	2	GO:0016765	transferase activity, transferring alkyl or aryl (other than methyl) groups
5	GO:0016708	oxidoreductase activity, acting on paired donors, with incorporation or reduction of molecular oxygen, NAD(P)H as one donor, and incorporation of two atoms of oxygen into one donor	2	2	GO:0051213, GO:0016705	dioxygenase activity, oxidoreductase activity, acting on paired donors, with incorporation or reduction of molecular oxygen
9	GO:0004118	cGMP-stimulated cyclic-nucleotide phosphodiesterase activity	2	2	GO:0004114	3',5'-cyclic-nucleotide phosphodiesterase activity
5	GO:0008961	phosphatidylglycerol-prolipoprotein diacylglyceryl transferase activity	2	2	GO:0016757	transferase activity, transferring glycosyl groups
10	GO:0015129	lactate transmembrane transporter activity	2	2	GO:1901618, GO:0008028	organic hydroxy compound transmembrane transporter activity, monocarboxylic acid transmembrane transporter activity
7	GO:0005080	protein kinase C binding	2	2	GO:0019901	protein kinase binding
6	GO:0004018	N6-(1,2-dicarboxyethyl)AMP AMP-lyase (fumarate-forming) activity	2	2	GO:0016842	amidine-lyase activity
4	GO:0043842	Kdo transferase activity	2	2	GO:0016740	transferase activity
9	GO:0080025	phosphatidylinositol-3,5-bisphosphate binding	2	2	GO:1902936	phosphatidylinositol bisphosphate binding
7	GO:0008734	L-aspartate oxidase activity	2	2	GO:0001716, GO:0015922	L-amino-acid oxidase activity, aspartate oxidase activity
4	GO:0030332	cyclin binding	2	2	GO:0005515	protein binding
6	GO:0004400	histidinol-phosphate transaminase activity	2	2	GO:0008483	transaminase activity
3	GO:0030337	DNA polymerase processivity factor activity	2	2	GO:0030234	enzyme regulator activity
6	GO:0004845	uracil phosphoribosyltransferase activity	2	2	GO:0016763	transferase activity, transferring pentosyl groups
6	GO:0004109	coproporphyrinogen oxidase activity	2	2	GO:0016634	oxidoreductase activity, acting on the CH-CH group of donors, oxygen as acceptor
8	GO:0004989	octopamine receptor activity	2	2	GO:0008227	G-protein coupled amine receptor activity
6	GO:0004122	cystathionine beta-synthase activity	2	2	GO:0016836	hydro-lyase activity
5	GO:0004055	argininosuccinate synthase activity	2	2	GO:0016879	ligase activity, forming carbon-nitrogen bonds
6	GO:0008955	peptidoglycan glycosyltransferase activity	2	2	GO:0016758	transferase activity, transferring hexosyl groups
6	GO:0008476	protein-tyrosine sulfotransferase activity	2	2	GO:0008146	sulfotransferase activity
8	GO:0008881	glutamate racemase activity	2	2	GO:0047661	amino-acid racemase activity
8	GO:0008253	5'-nucleotidase activity	2	2	GO:0008252	nucleotidase activity
6	GO:0003992	N2-acetyl-L-ornithine:2-oxoglutarate 5-aminotransferase activity	2	2	GO:0008483	transaminase activity
8	GO:0034046	poly(G) binding	2	2	GO:0070717	poly-purine tract binding
6	GO:0004516	nicotinate phosphoribosyltransferase activity	2	2	GO:0016763	transferase activity, transferring pentosyl groups
4	GO:0034711	inhibin binding	2	2	GO:0005515	protein binding
4	GO:0048306	calcium-dependent protein binding	2	2	GO:0005515	protein binding
8	GO:0008353	RNA polymerase II carboxy-terminal domain kinase activity	2	2	GO:0004674	protein serine/threonine kinase activity
4	GO:0044325	ion channel binding	2	2	GO:0005515	protein binding
6	GO:0052928	CTP:3'-cytidine-tRNA cytidylyltransferase activity	2	2	GO:0016779	nucleotidyltransferase activity
5	GO:0030165	PDZ domain binding	2	2	GO:0019904	protein domain specific binding
6	GO:0004044	amidophosphoribosyltransferase activity	2	2	GO:0016763	transferase activity, transferring pentosyl groups
6	GO:0004510	tryptophan 5-monooxygenase activity	2	2	GO:0016714	oxidoreductase activity, acting on paired donors, with incorporation or reduction of molecular oxygen, reduced pteridine as one donor, and incorporation of one atom of oxygen
6	GO:0004066	asparagine synthase (glutamine-hydrolyzing) activity	2	2	GO:0016884	carbon-nitrogen ligase activity, with glutamine as amido-N-donor
6	GO:0004090	carbonyl reductase (NADPH) activity	2	2	GO:0016616	oxidoreductase activity, acting on the CH-OH group of donors, NAD or NADP as acceptor
6	GO:0016994	precorrin-6A reductase activity	2	2	GO:0016628	oxidoreductase activity, acting on the CH-CH group of donors, NAD or NADP as acceptor
5	GO:0017025	TBP-class protein binding	2	2	GO:0008134	transcription factor binding
6	GO:0009032	thymidine phosphorylase activity	2	2	GO:0016763	transferase activity, transferring pentosyl groups
6	GO:0008060	ARF GTPase activator activity	2	2	GO:0005096, GO:0005083	GTPase activator activity, small GTPase regulator activity
6	GO:0008939	nicotinate-nucleotide-dimethylbenzimidazole phosphoribosyltransferase activity	2	2	GO:0016763	transferase activity, transferring pentosyl groups
6	GO:0008986	pyruvate, water dikinase activity	2	2	GO:0016301, GO:0016781	kinase activity, phosphotransferase activity, paired acceptors
6	GO:0004363	glutathione synthase activity	2	2	GO:0016881	acid-amino acid ligase activity
8	GO:0016531	copper chaperone activity	2	2	GO:0005507, GO:0016530	copper ion binding, metallochaperone activity
8	GO:0032266	phosphatidylinositol-3-phosphate binding	2	2	GO:1901981	phosphatidylinositol phosphate binding
6	GO:0001103	RNA polymerase II repressing transcription factor binding	2	2	GO:0070491, GO:0001085	repressing transcription factor binding, RNA polymerase II transcription factor binding
4	GO:0061599	molybdopterin molybdotransferase activity	2	2	GO:0016740	transferase activity
6	GO:0008829	dCTP deaminase activity	2	2	GO:0019239, GO:0016814	deaminase activity, hydrolase activity, acting on carbon-nitrogen (but not peptide) bonds, in cyclic amidines
5	GO:0071987	WD40-repeat domain binding	2	2	GO:0019904	protein domain specific binding
5	GO:0004789	thiamine-phosphate diphosphorylase activity	2	2	GO:0016765	transferase activity, transferring alkyl or aryl (other than methyl) groups
5	GO:0008661	1-deoxy-D-xylulose-5-phosphate synthase activity	2	2	GO:0016744	transferase activity, transferring aldehyde or ketonic groups
6	GO:0008965	phosphoenolpyruvate-protein phosphotransferase activity	2	2	GO:0016775	phosphotransferase activity, nitrogenous group as acceptor
7	GO:0004799	thymidylate synthase activity	2	2	GO:0042083	5,10-methylenetetrahydrofolate-dependent methyltransferase activity
6	GO:0004350	glutamate-5-semialdehyde dehydrogenase activity	2	2	GO:0016620	oxidoreductase activity, acting on the aldehyde or oxo group of donors, NAD or NADP as acceptor
7	GO:0004315	3-oxoacyl-[acyl-carrier-protein] synthase activity	2	2	GO:0004312	fatty acid synthase activity
2	GO:0031386	protein tag	2	2	GO:0003674	molecular_function
8	GO:0003841	1-acylglycerol-3-phosphate O-acyltransferase activity	2	2	GO:0042171, GO:0016411	lysophosphatidic acid acyltransferase activity, acylglycerol O-acyltransferase activity
8	GO:0005547	phosphatidylinositol-3,4,5-trisphosphate binding	2	2	GO:1901981	phosphatidylinositol phosphate binding
5	GO:0003866	3-phosphoshikimate 1-carboxyvinyltransferase activity	2	2	GO:0016765	transferase activity, transferring alkyl or aryl (other than methyl) groups
6	GO:0042288	MHC class I protein binding	2	2	GO:0042287	MHC protein binding
13	GO:0015655	alanine:sodium symporter activity	2	2	GO:0015296, GO:0005283, GO:0005294, GO:0022858	anion:cation symporter activity, sodium:amino acid symporter activity, neutral L-amino acid secondary active transmembrane transporter activity, alanine transmembrane transporter activity
9	GO:0016208	AMP binding	2	2	GO:0043169, GO:0043168, GO:0032550, GO:0032559	cation binding, anion binding, purine ribonucleoside binding, adenyl ribonucleotide binding
6	GO:0033711	4-phosphoerythronate dehydrogenase activity	2	2	GO:0016616	oxidoreductase activity, acting on the CH-OH group of donors, NAD or NADP as acceptor
7	GO:0008409	5'-3' exonuclease activity	2	2	GO:0004527	exonuclease activity
6	GO:0030340	hyaluronate lyase activity	2	2	GO:0016837	carbon-oxygen lyase activity, acting on polysaccharides
4	GO:0005344	oxygen transporter activity	2	2	GO:0022892	substrate-specific transporter activity
7	GO:0003871	5-methyltetrahydropteroyltriglutamate-homocysteine S-methyltransferase activity	2	2	GO:0008172, GO:0042085	S-methyltransferase activity, 5-methyltetrahydropteroyltri-L-glutamate-dependent methyltransferase activity
4	GO:0051087	chaperone binding	2	2	GO:0005515	protein binding
8	GO:0004170	dUTP diphosphatase activity	2	2	GO:0047429	nucleoside-triphosphate diphosphatase activity
8	GO:0004358	glutamate N-acetyltransferase activity	2	2	GO:0008080	N-acetyltransferase activity
11	GO:0015343	siderophore transmembrane transporter activity	2	2	GO:0015603, GO:0042927, GO:0005381	iron chelate transmembrane transporter activity, siderophore transporter activity, iron ion transmembrane transporter activity
6	GO:0004729	oxygen-dependent protoporphyrinogen oxidase activity	2	2	GO:0016634, GO:0070818	oxidoreductase activity, acting on the CH-CH group of donors, oxygen as acceptor, protoporphyrinogen oxidase activity
4	GO:0005484	SNAP receptor activity	2	2	GO:0005515	protein binding
6	GO:0004455	ketol-acid reductoisomerase activity	2	2	GO:0016616	oxidoreductase activity, acting on the CH-OH group of donors, NAD or NADP as acceptor
6	GO:0003725	double-stranded RNA binding	2	2	GO:0003723	RNA binding
7	GO:0050380	undecaprenyl-diphosphatase activity	2	2	GO:0016462	pyrophosphatase activity
6	GO:0008764	UDP-N-acetylmuramoylalanine-D-glutamate ligase activity	2	2	GO:0016881	acid-amino acid ligase activity
7	GO:0008882	[glutamate-ammonia-ligase] adenylyltransferase activity	2	2	GO:0070566	adenylyltransferase activity
6	GO:0004884	ecdysteroid hormone receptor activity	2	2	GO:0003707, GO:0004879	steroid hormone receptor activity, ligand-activated sequence-specific DNA binding RNA polymerase II transcription factor activity
11	GO:0043865	methionine transmembrane transporter activity	2	2	GO:0008324, GO:0000099	cation transmembrane transporter activity, sulfur amino acid transmembrane transporter activity
6	GO:0004420	hydroxymethylglutaryl-CoA reductase (NADPH) activity	2	2	GO:0016616	oxidoreductase activity, acting on the CH-OH group of donors, NAD or NADP as acceptor
6	GO:0008761	UDP-N-acetylglucosamine 2-epimerase activity	2	2	GO:0016857	racemase and epimerase activity, acting on carbohydrates and derivatives
5	GO:0017124	SH3 domain binding	2	2	GO:0019904	protein domain specific binding
10	GO:0004937	alpha1-adrenergic receptor activity	2	2	GO:0004936	alpha-adrenergic receptor activity
14	GO:0015419	sulfate transmembrane-transporting ATPase activity	2	2	GO:0043225, GO:0015116	anion transmembrane-transporting ATPase activity, sulfate transmembrane transporter activity
7	GO:0004820	glycine-tRNA ligase activity	2	2	GO:0004812	aminoacyl-tRNA ligase activity
9	GO:0032137	guanine/thymine mispair binding	2	2	GO:0030983	mismatched DNA binding
6	GO:0031418	L-ascorbic acid binding	2	2	GO:0019842, GO:0048029, GO:0031406	vitamin binding, monosaccharide binding, carboxylic acid binding
6	GO:0003852	2-isopropylmalate synthase activity	2	2	GO:0046912	transferase activity, transferring acyl groups, acyl groups converted into alkyl on transfer
6	GO:0004458	D-lactate dehydrogenase (cytochrome) activity	2	2	GO:0004457, GO:0016898	lactate dehydrogenase activity, oxidoreductase activity, acting on the CH-OH group of donors, cytochrome as acceptor
5	GO:0044318	L-aspartate:fumarate oxidoreductase activity	2	2	GO:0016638	oxidoreductase activity, acting on the CH-NH2 group of donors
11	GO:0005432	calcium:sodium antiporter activity	2	2	GO:0015081, GO:0015368	sodium ion transmembrane transporter activity, calcium:cation antiporter activity
6	GO:0004300	enoyl-CoA hydratase activity	2	2	GO:0016836	hydro-lyase activity
6	GO:0008863	formate dehydrogenase (NAD+) activity	2	2	GO:0016620	oxidoreductase activity, acting on the aldehyde or oxo group of donors, NAD or NADP as acceptor
9	GO:0043325	phosphatidylinositol-3,4-bisphosphate binding	2	2	GO:1902936	phosphatidylinositol bisphosphate binding
7	GO:0004767	sphingomyelin phosphodiesterase activity	2	2	GO:0004620, GO:0008081	phospholipase activity, phosphoric diester hydrolase activity
5	GO:0016855	racemase and epimerase activity, acting on amino acids and derivatives	9	1.94	GO:0016854	racemase and epimerase activity
3	GO:0038024	cargo receptor activity	4	1.92	GO:0004872	receptor activity
5	GO:0016641	oxidoreductase activity, acting on the CH-NH2 group of donors, oxygen as acceptor	4	1.92	GO:0016638	oxidoreductase activity, acting on the CH-NH2 group of donors
5	GO:0016724	oxidoreductase activity, oxidizing metal ions, oxygen as acceptor	3	1.8	GO:0016722	oxidoreductase activity, oxidizing metal ions
3	GO:0019208	phosphatase regulator activity	5	1.8	GO:0030234	enzyme regulator activity
7	GO:0070717	poly-purine tract binding	3	1.8	GO:0003727	single-stranded RNA binding
5	GO:0045309	protein phosphorylated amino acid binding	3	1.8	GO:0051219	phosphoprotein binding
6	GO:0015928	fucosidase activity	3	1.8	GO:0004553	hydrolase activity, hydrolyzing O-glycosyl compounds
6	GO:0008376	acetylgalactosaminyltransferase activity	3	1.8	GO:0008194, GO:0016758	UDP-glycosyltransferase activity, transferase activity, transferring hexosyl groups
6	GO:0051393	alpha-actinin binding	3	1.8	GO:0042805	actinin binding
5	GO:0016642	oxidoreductase activity, acting on the CH-NH2 group of donors, disulfide as acceptor	3	1.8	GO:0016638	oxidoreductase activity, acting on the CH-NH2 group of donors
5	GO:0042287	MHC protein binding	3	1.8	GO:0005102	receptor binding
6	GO:0004470	malic enzyme activity	3	1.8	GO:0016615	malate dehydrogenase activity
9	GO:0009019	tRNA (guanine-N1-)-methyltransferase activity	3	1.8	GO:0016423	tRNA (guanine) methyltransferase activity
5	GO:0005548	phospholipid transporter activity	3	1.8	GO:0005319	lipid transporter activity
6	GO:0051766	inositol trisphosphate kinase activity	3	1.8	GO:0016773, GO:0016301	phosphotransferase activity, alcohol group as acceptor, kinase activity
7	GO:0015101	organic cation transmembrane transporter activity	3	1.8	GO:0008324	cation transmembrane transporter activity
7	GO:0048531	beta-1,3-galactosyltransferase activity	3	1.8	GO:0008378	galactosyltransferase activity
5	GO:0016864	intramolecular oxidoreductase activity, transposing S-S bonds	3	1.8	GO:0016860	intramolecular oxidoreductase activity
6	GO:0004611	phosphoenolpyruvate carboxykinase activity	3	1.8	GO:0016831	carboxy-lyase activity
7	GO:0022833	mechanically gated channel activity	3	1.8	GO:0022836	gated channel activity
4	GO:0046332	SMAD binding	2	1.8	GO:0005515	protein binding
5	GO:0005048	signal sequence binding	3	1.8	GO:0042277	peptide binding
4	GO:0032182	small conjugating protein binding	3	1.8	GO:0005515	protein binding
6	GO:0043175	RNA polymerase core enzyme binding	3	1.8	GO:0070063	RNA polymerase binding
7	GO:0008187	poly-pyrimidine tract binding	3	1.8	GO:0003727	single-stranded RNA binding
6	GO:0019202	amino acid kinase activity	3	1.8	GO:0016301	kinase activity
6	GO:0016997	alpha-sialidase activity	3	1.8	GO:0004553	hydrolase activity, hydrolyzing O-glycosyl compounds
4	GO:0016722	oxidoreductase activity, oxidizing metal ions	5	1.8	GO:0016491	oxidoreductase activity
7	GO:0052590	sn-glycerol-3-phosphate:ubiquinone oxidoreductase activity	3	1.8	GO:0004368	glycerol-3-phosphate dehydrogenase activity
5	GO:0016715	oxidoreductase activity, acting on paired donors, with incorporation or reduction of molecular oxygen, reduced ascorbate as one donor, and incorporation of one atom of oxygen	3	1.8	GO:0004497, GO:0016705	monooxygenase activity, oxidoreductase activity, acting on paired donors, with incorporation or reduction of molecular oxygen
5	GO:0016681	oxidoreductase activity, acting on diphenols and related substances as donors, cytochrome as acceptor	3	1.8	GO:0016679	oxidoreductase activity, acting on diphenols and related substances as donors
7	GO:0000702	oxidized base lesion DNA N-glycosylase activity	3	1.8	GO:0019104	DNA N-glycosylase activity
6	GO:0008374	O-acyltransferase activity	4	1.68	GO:0016747	transferase activity, transferring acyl groups other than amino-acyl groups
6	GO:0004104	cholinesterase activity	2	1.6	GO:0052689	carboxylic ester hydrolase activity
7	GO:0031490	chromatin DNA binding	2	1.6	GO:0043566, GO:0003682	structure-specific DNA binding, chromatin binding
11	GO:0043142	single-stranded DNA-dependent ATPase activity	2	1.6	GO:0008094	DNA-dependent ATPase activity
5	GO:0019905	syntaxin binding	2	1.6	GO:0000149	SNARE binding
9	GO:0003724	RNA helicase activity	2	1.6	GO:0004386	helicase activity
6	GO:0004896	cytokine receptor activity	2	1.6	GO:0004888	transmembrane signaling receptor activity
3	GO:0019534	toxin transporter activity	2	1.6	GO:0005215	transporter activity
4	GO:0045502	dynein binding	2	1.6	GO:0005515	protein binding
5	GO:0015026	coreceptor activity	2	1.6	GO:0038023	signaling receptor activity
3	GO:0004133	glycogen debranching enzyme activity	2	1.6	GO:0003824	catalytic activity
6	GO:0035257	nuclear hormone receptor binding	2	1.56	GO:0051427	hormone receptor binding
8	GO:0015295	solute:proton symporter activity	3	1.56	GO:0015294	solute:cation symporter activity
8	GO:0005402	cation:sugar symporter activity	3	1.56	GO:0051119, GO:0015294	sugar transmembrane transporter activity, solute:cation symporter activity
7	GO:0008528	G-protein coupled peptide receptor activity	3	1.56	GO:0004930, GO:0001653	G-protein coupled receptor activity, peptide receptor activity
6	GO:0015166	polyol transmembrane transporter activity	4	1.44	GO:0015665	alcohol transmembrane transporter activity
4	GO:0016801	hydrolase activity, acting on ether bonds	4	1.44	GO:0016787	hydrolase activity
2	GO:0045182	translation regulator activity	4	1.44	GO:0003674	molecular_function
6	GO:0008378	galactosyltransferase activity	4	1.44	GO:0016758	transferase activity, transferring hexosyl groups
4	GO:0016730	oxidoreductase activity, acting on iron-sulfur proteins as donors	2	1.36	GO:0016491	oxidoreductase activity
8	GO:0015105	arsenite transmembrane transporter activity	2	1.36	GO:0015103	inorganic anion transmembrane transporter activity
5	GO:0016898	oxidoreductase activity, acting on the CH-OH group of donors, cytochrome as acceptor	2	1.2	GO:0016614	oxidoreductase activity, acting on CH-OH group of donors
8	GO:0015666	restriction endodeoxyribonuclease activity	2	1.2	GO:0004520	endodeoxyribonuclease activity
4	GO:0016872	intramolecular lyase activity	1	1.2	GO:0016853	isomerase activity
6	GO:0042085	5-methyltetrahydropteroyltri-L-glutamate-dependent methyltransferase activity	2	1.2	GO:0008168	methyltransferase activity
10	GO:0015368	calcium:cation antiporter activity	2	1.2	GO:0015085, GO:0015491	calcium ion transmembrane transporter activity, cation:cation antiporter activity
9	GO:0001046	core promoter sequence-specific DNA binding	2	1.2	GO:0001047, GO:0000976	core promoter binding, transcription regulatory region sequence-specific DNA binding
6	GO:0051119	sugar transmembrane transporter activity	3	1.2	GO:0015144	carbohydrate transmembrane transporter activity
4	GO:0060590	ATPase regulator activity	2	1.2	GO:0060589	nucleoside-triphosphatase regulator activity
5	GO:0016837	carbon-oxygen lyase activity, acting on polysaccharides	2	1.2	GO:0016835	carbon-oxygen lyase activity
6	GO:0001716	L-amino-acid oxidase activity	2	1.2	GO:0016641	oxidoreductase activity, acting on the CH-NH2 group of donors, oxygen as acceptor
5	GO:0016647	oxidoreductase activity, acting on the CH-NH group of donors, oxygen as acceptor	2	1.2	GO:0016645	oxidoreductase activity, acting on the CH-NH group of donors
7	GO:0016411	acylglycerol O-acyltransferase activity	2	1.2	GO:0008374	O-acyltransferase activity
11	GO:0005294	neutral L-amino acid secondary active transmembrane transporter activity	2	1.2	GO:0015291, GO:0015175	secondary active transmembrane transporter activity, neutral amino acid transmembrane transporter activity
9	GO:0004936	alpha-adrenergic receptor activity	2	1.2	GO:0004935	adrenergic receptor activity
12	GO:0005283	sodium:amino acid symporter activity	2	1.2	GO:0005416, GO:0005343	cation:amino acid symporter activity, organic acid:sodium symporter activity
9	GO:0008988	rRNA (adenine-N6-)-methyltransferase activity	2	1.2	GO:0016433, GO:0008170	rRNA (adenine) methyltransferase activity, N-methyltransferase activity
5	GO:0050486	intramolecular transferase activity, transferring hydroxy groups	2	1.2	GO:0016866	intramolecular transferase activity
9	GO:0005353	fructose transmembrane transporter activity	2	1.2	GO:0015149	hexose transmembrane transporter activity
3	GO:0042927	siderophore transporter activity	2	1.2	GO:0005215	transporter activity
5	GO:0016823	hydrolase activity, acting on acid carbon-carbon bonds, in ketonic substances	2	1.2	GO:0016822	hydrolase activity, acting on acid carbon-carbon bonds
3	GO:0090484	drug transporter activity	2	1.2	GO:0005215	transporter activity
7	GO:0019206	nucleoside kinase activity	2	1.2	GO:0019205	nucleobase-containing compound kinase activity
7	GO:0042171	lysophosphatidic acid acyltransferase activity	2	1.2	GO:0071617	lysophospholipid acyltransferase activity
10	GO:0032138	single base insertion or deletion binding	1	1.2	GO:0032135	DNA insertion or deletion binding
8	GO:0048256	flap endonuclease activity	2	1.2	GO:0004520	endodeoxyribonuclease activity
5	GO:0046997	oxidoreductase activity, acting on the CH-NH group of donors, flavin as acceptor	2	1.2	GO:0016645	oxidoreductase activity, acting on the CH-NH group of donors
6	GO:0017169	CDP-alcohol phosphatidyltransferase activity	2	1.2	GO:0016780	phosphotransferase activity, for other substituted phosphate groups
4	GO:0032452	histone demethylase activity	1	1.2	GO:0032451	demethylase activity
5	GO:0015645	fatty acid ligase activity	2	1.2	GO:0016877	ligase activity, forming carbon-sulfur bonds
10	GO:0000099	sulfur amino acid transmembrane transporter activity	2	1.2	GO:1901682, GO:0015171	sulfur compound transmembrane transporter activity, amino acid transmembrane transporter activity
4	GO:0030228	lipoprotein particle receptor activity	2	1.2	GO:0038024	cargo receptor activity
6	GO:0043539	protein serine/threonine kinase activator activity	2	1.2	GO:0030295	protein kinase activator activity
6	GO:0042083	5,10-methylenetetrahydrofolate-dependent methyltransferase activity	2	1.2	GO:0008168	methyltransferase activity
4	GO:0015603	iron chelate transmembrane transporter activity	2	1.2	GO:0022857	transmembrane transporter activity
6	GO:0015922	aspartate oxidase activity	2	1.2	GO:0016641	oxidoreductase activity, acting on the CH-NH2 group of donors, oxygen as acceptor
11	GO:0022858	alanine transmembrane transporter activity	2	1.2	GO:0008324, GO:0015175	cation transmembrane transporter activity, neutral amino acid transmembrane transporter activity
5	GO:0016682	oxidoreductase activity, acting on diphenols and related substances as donors, oxygen as acceptor	2	1.2	GO:0016679	oxidoreductase activity, acting on diphenols and related substances as donors
8	GO:0033549	MAP kinase phosphatase activity	2	1.2	GO:0004721	phosphoprotein phosphatase activity
5	GO:0001085	RNA polymerase II transcription factor binding	2	1.2	GO:0008134	transcription factor binding
6	GO:0035004	phosphatidylinositol 3-kinase activity	2	1.2	GO:0016301	kinase activity
6	GO:0015464	acetylcholine receptor activity	2	1.2	GO:0030594, GO:0004888	neurotransmitter receptor activity, transmembrane signaling receptor activity
2	GO:0016530	metallochaperone activity	2	1.2	GO:0003674	molecular_function
5	GO:0016863	intramolecular oxidoreductase activity, transposing C=C bonds	2	1.2	GO:0016860	intramolecular oxidoreductase activity
5	GO:0070818	protoporphyrinogen oxidase activity	2	1.2	GO:0016627	oxidoreductase activity, acting on the CH-CH group of donors
7	GO:0008252	nucleotidase activity	2	1.2	GO:0016791	phosphatase activity
4	GO:0051219	phosphoprotein binding	3	1.08	GO:0005515	protein binding
5	GO:0030594	neurotransmitter receptor activity	3	1.08	GO:0038023	signaling receptor activity
4	GO:0042277	peptide binding	3	1.08	GO:0033218	amide binding
7	GO:0000993	RNA polymerase II core binding	1	1	GO:0032403, GO:0043175, GO:0001099	protein complex binding, RNA polymerase core enzyme binding, basal RNA polymerase II transcription machinery binding
6	GO:0004354	glutamate dehydrogenase (NADP+) activity	1	1	GO:0016639	oxidoreductase activity, acting on the CH-NH2 group of donors, NAD or NADP as acceptor
5	GO:0018826	methionine gamma-lyase activity	1	1	GO:0016846	carbon-sulfur lyase activity
10	GO:0015542	sugar efflux transmembrane transporter activity	1	1	GO:0005351	sugar:proton symporter activity
6	GO:0043772	acyl-phosphate glycerol-3-phosphate acyltransferase activity	1	1	GO:0016747	transferase activity, transferring acyl groups other than amino-acyl groups
6	GO:0008976	polyphosphate kinase activity	1	1	GO:0016301, GO:0016776	kinase activity, phosphotransferase activity, phosphate group as acceptor
5	GO:0051959	dynein light intermediate chain binding	1	1	GO:0045502	dynein binding
7	GO:0003977	UDP-N-acetylglucosamine diphosphorylase activity	1	1	GO:0070569	uridylyltransferase activity
6	GO:0004452	isopentenyl-diphosphate delta-isomerase activity	1	1	GO:0016863	intramolecular oxidoreductase activity, transposing C=C bonds
9	GO:0015095	magnesium ion transmembrane transporter activity	1	1	GO:0072509, GO:0046873	divalent inorganic cation transmembrane transporter activity, metal ion transmembrane transporter activity
5	GO:0015572	N-acetylglucosamine transmembrane transporter activity	1	1	GO:0022891, GO:1901505	substrate-specific transmembrane transporter activity, carbohydrate derivative transporter activity
9	GO:0005007	fibroblast growth factor-activated receptor activity	1	1	GO:0004714	transmembrane receptor protein tyrosine kinase activity
6	GO:0004760	serine-pyruvate transaminase activity	1	1	GO:0008483	transaminase activity
6	GO:0004777	succinate-semialdehyde dehydrogenase (NAD+) activity	1	1	GO:0016620	oxidoreductase activity, acting on the aldehyde or oxo group of donors, NAD or NADP as acceptor
6	GO:0004126	cytidine deaminase activity	1	1	GO:0019239, GO:0016814	deaminase activity, hydrolase activity, acting on carbon-nitrogen (but not peptide) bonds, in cyclic amidines
6	GO:0050393	vinylacetyl-CoA delta-isomerase activity	1	1	GO:0016863	intramolecular oxidoreductase activity, transposing C=C bonds
7	GO:0036009	protein-glutamine N-methyltransferase activity	1	1	GO:0008757, GO:0008276, GO:0008170	S-adenosylmethionine-dependent methyltransferase activity, protein methyltransferase activity, N-methyltransferase activity
7	GO:0016437	tRNA cytidylyltransferase activity	1	1	GO:0070567	cytidylyltransferase activity
7	GO:0070180	large ribosomal subunit rRNA binding	1	1	GO:0019843	rRNA binding
6	GO:0034450	ubiquitin-ubiquitin ligase activity	1	1	GO:0061630	ubiquitin protein ligase activity
5	GO:0018850	chloromuconate cycloisomerase activity	1	1	GO:0016872	intramolecular lyase activity
7	GO:0004917	interleukin-7 receptor activity	1	1	GO:0004896	cytokine receptor activity
7	GO:0031687	A2A adenosine receptor binding	1	1	GO:0031685	adenosine receptor binding
6	GO:0003856	3-dehydroquinate synthase activity	1	1	GO:0016838	carbon-oxygen lyase activity, acting on phosphates
7	GO:0004309	exopolyphosphatase activity	1	1	GO:0016462	pyrophosphatase activity
8	GO:0019134	glucosamine-1-phosphate N-acetyltransferase activity	1	1	GO:0008080	N-acetyltransferase activity
6	GO:0008935	1,4-dihydroxy-2-naphthoyl-CoA synthase activity	1	1	GO:0016833	oxo-acid-lyase activity
6	GO:0047473	D-alanine-poly(phosphoribitol) ligase activity	1	1	GO:0016876	ligase activity, forming aminoacyl-tRNA and related compounds
5	GO:0033746	histone demethylase activity (H3-R2 specific)	1	1	GO:0032452	histone demethylase activity
7	GO:0004164	diphthine synthase activity	1	1	GO:0008757	S-adenosylmethionine-dependent methyltransferase activity
5	GO:0043130	ubiquitin binding	1	1	GO:0032182	small conjugating protein binding
6	GO:0004609	phosphatidylserine decarboxylase activity	1	1	GO:0016831	carboxy-lyase activity
3	GO:0097493	structural molecule activity conferring elasticity	1	1	GO:0005198	structural molecule activity
7	GO:0050265	RNA uridylyltransferase activity	1	1	GO:0070569	uridylyltransferase activity
7	GO:0004366	glycerol-3-phosphate O-acyltransferase activity	1	1	GO:0008374	O-acyltransferase activity
8	GO:0004314	[acyl-carrier-protein] S-malonyltransferase activity	1	1	GO:0004312, GO:0016419	fatty acid synthase activity, S-malonyltransferase activity
13	GO:0048763	calcium-induced calcium release activity	1	1	GO:0005218	intracellular ligand-gated calcium channel activity
7	GO:0004826	phenylalanine-tRNA ligase activity	1	1	GO:0004812	aminoacyl-tRNA ligase activity
10	GO:0042799	histone methyltransferase activity (H4-K20 specific)	1	1	GO:0018024	histone-lysine N-methyltransferase activity
12	GO:0017116	single-stranded DNA-dependent ATP-dependent DNA helicase activity	1	1	GO:0043142, GO:0004003	single-stranded DNA-dependent ATPase activity, ATP-dependent DNA helicase activity
4	GO:0042043	neurexin family protein binding	1	1	GO:0005515	protein binding
5	GO:0051912	CoB--CoM heterodisulfide reductase activity	1	1	GO:0016667	oxidoreductase activity, acting on a sulfur group of donors
7	GO:0004072	aspartate kinase activity	1	1	GO:0016774, GO:0019202	phosphotransferase activity, carboxyl group as acceptor, amino acid kinase activity
6	GO:0008703	5-amino-6-(5-phosphoribosylamino)uracil reductase activity	1	1	GO:0016616	oxidoreductase activity, acting on the CH-OH group of donors, NAD or NADP as acceptor
6	GO:0046820	4-amino-4-deoxychorismate synthase activity	1	1	GO:0008483	transaminase activity
7	GO:0004630	phospholipase D activity	1	1	GO:0004620, GO:0008081	phospholipase activity, phosphoric diester hydrolase activity
7	GO:0017174	glycine N-methyltransferase activity	1	1	GO:0008757, GO:0008170	S-adenosylmethionine-dependent methyltransferase activity, N-methyltransferase activity
6	GO:0043824	succinylglutamate-semialdehyde dehydrogenase activity	1	1	GO:0016620	oxidoreductase activity, acting on the aldehyde or oxo group of donors, NAD or NADP as acceptor
7	GO:0008825	cyclopropane-fatty-acyl-phospholipid synthase activity	1	1	GO:0008757	S-adenosylmethionine-dependent methyltransferase activity
6	GO:0008379	thioredoxin peroxidase activity	1	1	GO:0051920, GO:0004601	peroxiredoxin activity, peroxidase activity
6	GO:0018799	4-hydroxybenzoate decarboxylase activity	1	1	GO:0016831	carboxy-lyase activity
9	GO:0043531	ADP binding	1	1	GO:0043168, GO:0032550, GO:0032559	anion binding, purine ribonucleoside binding, adenyl ribonucleotide binding
8	GO:0004414	homoserine O-acetyltransferase activity	1	1	GO:0016413	O-acetyltransferase activity
5	GO:0017022	myosin binding	1	1	GO:0008092	cytoskeletal protein binding
6	GO:0008139	nuclear localization sequence binding	1	1	GO:0005048	signal sequence binding
6	GO:0050570	4-hydroxythreonine-4-phosphate dehydrogenase activity	1	1	GO:0016616	oxidoreductase activity, acting on the CH-OH group of donors, NAD or NADP as acceptor
6	GO:0004587	ornithine-oxo-acid transaminase activity	1	1	GO:0008483	transaminase activity
7	GO:0043874	acireductone synthase activity	1	1	GO:0016791	phosphatase activity
14	GO:0015446	arsenite-transmembrane transporting ATPase activity	1	1	GO:0043225, GO:0008490, GO:0019829	anion transmembrane-transporting ATPase activity, arsenite secondary active transmembrane transporter activity, cation-transporting ATPase activity
7	GO:0008668	(2,3-dihydroxybenzoyl)adenylate synthase activity	1	1	GO:0070566	adenylyltransferase activity
11	GO:0032143	single thymine insertion binding	1	1	GO:0032138	single base insertion or deletion binding
10	GO:0015097	mercury ion transmembrane transporter activity	1	1	GO:0072509, GO:0046915	divalent inorganic cation transmembrane transporter activity, transition metal ion transmembrane transporter activity
10	GO:0000980	RNA polymerase II distal enhancer sequence-specific DNA binding	1	1	GO:0000977, GO:0001158	RNA polymerase II regulatory region sequence-specific DNA binding, enhancer sequence-specific DNA binding
6	GO:0005184	neuropeptide hormone activity	1	1	GO:0005179	hormone activity
6	GO:0004040	amidase activity	1	1	GO:0016811	hydrolase activity, acting on carbon-nitrogen (but not peptide) bonds, in linear amides
7	GO:0045340	mercury ion binding	1	1	GO:0046914	transition metal ion binding
7	GO:0001729	ceramide kinase activity	1	1	GO:0001727	lipid kinase activity
7	GO:0061579	N-acyl homoserine lactone synthase activity	1	1	GO:0016410	N-acyltransferase activity
6	GO:0050215	propanediol dehydratase activity	1	1	GO:0016836	hydro-lyase activity
5	GO:0035035	histone acetyltransferase binding	1	1	GO:0019899	enzyme binding
6	GO:0004610	phosphoacetylglucosamine mutase activity	1	1	GO:0016868	intramolecular transferase activity, phosphotransferases
6	GO:0008782	adenosylhomocysteine nucleosidase activity	1	1	GO:0016799	hydrolase activity, hydrolyzing N-glycosyl compounds
6	GO:0031071	cysteine desulfurase activity	1	1	GO:0016783	sulfurtransferase activity
7	GO:0008832	dGTPase activity	1	1	GO:0016793	triphosphoric monoester hydrolase activity
6	GO:0036439	glycerol-3-phosphate dehydrogenase [NADP+] activity	1	1	GO:0016616	oxidoreductase activity, acting on the CH-OH group of donors, NAD or NADP as acceptor
8	GO:0008239	dipeptidyl-peptidase activity	1	1	GO:0004177	aminopeptidase activity
6	GO:0004419	hydroxymethylglutaryl-CoA lyase activity	1	1	GO:0016833	oxo-acid-lyase activity
7	GO:0004169	dolichyl-phosphate-mannose-protein mannosyltransferase activity	1	1	GO:0000030	mannosyltransferase activity
6	GO:0033608	formyl-CoA transferase activity	1	1	GO:0008410	CoA-transferase activity
6	GO:0046405	glycerol dehydratase activity	1	1	GO:0016836, GO:0070283	hydro-lyase activity, radical SAM enzyme activity
6	GO:0004139	deoxyribose-phosphate aldolase activity	1	1	GO:0016832	aldehyde-lyase activity
8	GO:0032357	oxidized purine DNA binding	1	1	GO:0032356	oxidized DNA binding
5	GO:0005518	collagen binding	1	1	GO:0032403	protein complex binding
6	GO:0003920	GMP reductase activity	1	1	GO:0016657	oxidoreductase activity, acting on NAD(P)H, nitrogenous group as acceptor
6	GO:0000107	imidazoleglycerol-phosphate synthase activity	1	1	GO:0016763	transferase activity, transferring pentosyl groups
4	GO:0019781	NEDD8 activating enzyme activity	1	1	GO:0008641	small protein activating enzyme activity
8	GO:0001786	phosphatidylserine binding	1	1	GO:0005543, GO:0072341, GO:0097367	phospholipid binding, modified amino acid binding, carbohydrate derivative binding
6	GO:0004733	pyridoxamine-phosphate oxidase activity	1	1	GO:0016641	oxidoreductase activity, acting on the CH-NH2 group of donors, oxygen as acceptor
6	GO:0004451	isocitrate lyase activity	1	1	GO:0016833	oxo-acid-lyase activity
5	GO:0016726	oxidoreductase activity, acting on CH or CH2 groups, NAD or NADP as acceptor	1	1	GO:0016725	oxidoreductase activity, acting on CH or CH2 groups
6	GO:0008478	pyridoxal kinase activity	1	1	GO:0016773, GO:0016301	phosphotransferase activity, alcohol group as acceptor, kinase activity
6	GO:0008442	3-hydroxyisobutyrate dehydrogenase activity	1	1	GO:0016616	oxidoreductase activity, acting on the CH-OH group of donors, NAD or NADP as acceptor
5	GO:0031208	POZ domain binding	1	1	GO:0019904	protein domain specific binding
5	GO:0009486	cytochrome bo3 ubiquinol oxidase activity	1	1	GO:0015002	heme-copper terminal oxidase activity
5	GO:0009389	dimethyl sulfoxide reductase activity	1	1	GO:0016667	oxidoreductase activity, acting on a sulfur group of donors
6	GO:0008736	L-fucose isomerase activity	1	1	GO:0016861	intramolecular oxidoreductase activity, interconverting aldoses and ketoses
7	GO:0003919	FMN adenylyltransferase activity	1	1	GO:0070566	adenylyltransferase activity
6	GO:0003972	RNA ligase (ATP) activity	1	1	GO:0008452	RNA ligase activity
4	GO:0070064	proline-rich region binding	1	1	GO:0005515	protein binding
7	GO:0008808	cardiolipin synthase activity	1	1	GO:0030572	phosphatidyltransferase activity
5	GO:0043515	kinetochore binding	1	1	GO:0032403	protein complex binding
9	GO:0008176	tRNA (guanine-N7-)-methyltransferase activity	1	1	GO:0016423	tRNA (guanine) methyltransferase activity
6	GO:0047672	anthranilate N-benzoyltransferase activity	1	1	GO:0016747	transferase activity, transferring acyl groups other than amino-acyl groups
6	GO:0051060	pullulanase activity	1	1	GO:0004553	hydrolase activity, hydrolyzing O-glycosyl compounds
6	GO:0004073	aspartate-semialdehyde dehydrogenase activity	1	1	GO:0016620	oxidoreductase activity, acting on the aldehyde or oxo group of donors, NAD or NADP as acceptor
9	GO:0016429	tRNA (adenine-N1-)-methyltransferase activity	1	1	GO:0016426	tRNA (adenine) methyltransferase activity
6	GO:0008460	dTDP-glucose 4,6-dehydratase activity	1	1	GO:0016836	hydro-lyase activity
6	GO:0005109	frizzled binding	1	1	GO:0001664	G-protein coupled receptor binding
7	GO:0003876	AMP deaminase activity	1	1	GO:0047623	adenosine-phosphate deaminase activity
5	GO:0004847	urea carboxylase activity	1	1	GO:0016879	ligase activity, forming carbon-nitrogen bonds
4	GO:0043548	phosphatidylinositol 3-kinase binding	1	1	GO:0005515	protein binding
6	GO:0004751	ribose-5-phosphate isomerase activity	1	1	GO:0016861	intramolecular oxidoreductase activity, interconverting aldoses and ketoses
7	GO:0030306	ADP-ribosylation factor binding	1	1	GO:0031267	small GTPase binding
8	GO:0004656	procollagen-proline 4-dioxygenase activity	1	1	GO:0031545, GO:0019798	peptidyl-proline 4-dioxygenase activity, procollagen-proline dioxygenase activity
9	GO:0016905	myosin heavy chain kinase activity	1	1	GO:0004683	calmodulin-dependent protein kinase activity
3	GO:0005487	nucleocytoplasmic transporter activity	1	1	GO:0005215	transporter activity
6	GO:0008453	alanine-glyoxylate transaminase activity	1	1	GO:0008483	transaminase activity
7	GO:0052841	inositol bisdiphosphate tetrakisphosphate diphosphatase activity	1	1	GO:0016462	pyrophosphatase activity
11	GO:0005415	nucleoside:sodium symporter activity	1	1	GO:0015370, GO:0005337	solute:sodium symporter activity, nucleoside transmembrane transporter activity
5	GO:0008609	alkylglycerone-phosphate synthase activity	1	1	GO:0016765	transferase activity, transferring alkyl or aryl (other than methyl) groups
5	GO:0030911	TPR domain binding	1	1	GO:0019904	protein domain specific binding
8	GO:0004844	uracil DNA N-glycosylase activity	1	1	GO:0097506	deaminated base DNA N-glycosylase activity
5	GO:0004123	cystathionine gamma-lyase activity	1	1	GO:0016846	carbon-sulfur lyase activity
5	GO:0019215	intermediate filament binding	1	1	GO:0032403	protein complex binding
8	GO:0045148	tripeptide aminopeptidase activity	1	1	GO:0004177, GO:0034701	aminopeptidase activity, tripeptidase activity
6	GO:0004735	pyrroline-5-carboxylate reductase activity	1	1	GO:0016646	oxidoreductase activity, acting on the CH-NH group of donors, NAD or NADP as acceptor
6	GO:0052636	arabinosyltransferase activity	1	1	GO:0016763	transferase activity, transferring pentosyl groups
6	GO:0004146	dihydrofolate reductase activity	1	1	GO:0016646	oxidoreductase activity, acting on the CH-NH group of donors, NAD or NADP as acceptor
9	GO:0009002	serine-type D-Ala-D-Ala carboxypeptidase activity	1	1	GO:0004185	serine-type carboxypeptidase activity
6	GO:0004014	adenosylmethionine decarboxylase activity	1	1	GO:0016831	carboxy-lyase activity
6	GO:0047529	2,3-dimethylmalate lyase activity	1	1	GO:0016833	oxo-acid-lyase activity
7	GO:0015016	[heparan sulfate]-glucosamine N-sulfotransferase activity	1	1	GO:0034483	heparan sulfate sulfotransferase activity
6	GO:0042286	glutamate-1-semialdehyde 2,1-aminomutase activity	1	1	GO:0016869	intramolecular transferase activity, transferring amino groups
7	GO:0000285	1-phosphatidylinositol-3-phosphate 5-kinase activity	1	1	GO:0016307	phosphatidylinositol phosphate kinase activity
3	GO:0017080	sodium channel regulator activity	1	1	GO:0016247	channel regulator activity
6	GO:0043799	glycine oxidase activity	1	1	GO:0016641	oxidoreductase activity, acting on the CH-NH2 group of donors, oxygen as acceptor
7	GO:0009011	starch synthase activity	1	1	GO:0046527	glucosyltransferase activity
7	GO:0004623	phospholipase A2 activity	1	1	GO:0004620, GO:0052689	phospholipase activity, carboxylic ester hydrolase activity
6	GO:0050151	oleate hydratase activity	1	1	GO:0016836	hydro-lyase activity
12	GO:0008068	extracellular-glutamate-gated chloride channel activity	1	1	GO:0005234, GO:0005254	extracellular-glutamate-gated ion channel activity, chloride channel activity
5	GO:0018849	muconate cycloisomerase activity	1	1	GO:0016872	intramolecular lyase activity
6	GO:0008948	oxaloacetate decarboxylase activity	1	1	GO:0016831	carboxy-lyase activity
6	GO:0016154	pyrimidine-nucleoside phosphorylase activity	1	1	GO:0016763	transferase activity, transferring pentosyl groups
8	GO:0034480	phosphatidylcholine phospholipase C activity	1	1	GO:0004629	phospholipase C activity
7	GO:0004851	uroporphyrin-III C-methyltransferase activity	1	1	GO:0008757, GO:0008169	S-adenosylmethionine-dependent methyltransferase activity, C-methyltransferase activity
5	GO:0043768	S-ribosylhomocysteine lyase activity	1	1	GO:0016846	carbon-sulfur lyase activity
7	GO:0052740	1-acyl-2-lysophosphatidylserine acylhydrolase activity	1	1	GO:0004620, GO:0052689	phospholipase activity, carboxylic ester hydrolase activity
6	GO:0030604	1-deoxy-D-xylulose-5-phosphate reductoisomerase activity	1	1	GO:0016616	oxidoreductase activity, acting on the CH-OH group of donors, NAD or NADP as acceptor
5	GO:0016843	amine-lyase activity	1	1	GO:0016840	carbon-nitrogen lyase activity
6	GO:0030366	molybdopterin synthase activity	1	1	GO:0016783, GO:0003824	sulfurtransferase activity, catalytic activity
9	GO:0070043	rRNA (guanine-N7-)-methyltransferase activity	1	1	GO:0016435, GO:0008170	rRNA (guanine) methyltransferase activity, N-methyltransferase activity
8	GO:0030675	Rac GTPase activator activity	1	1	GO:0005100	Rho GTPase activator activity
4	GO:0042895	antibiotic transporter activity	1	1	GO:0090484, GO:0019534	drug transporter activity, toxin transporter activity
6	GO:0008974	phosphoribulokinase activity	1	1	GO:0016773, GO:0016301	phosphotransferase activity, alcohol group as acceptor, kinase activity
6	GO:0008914	leucyltransferase activity	1	1	GO:0016755	transferase activity, transferring amino-acyl groups
5	GO:0050371	tyrosine phenol-lyase activity	1	1	GO:0016830	carbon-carbon lyase activity
7	GO:0004556	alpha-amylase activity	1	1	GO:0016160	amylase activity
5	GO:0033130	acetylcholine receptor binding	1	1	GO:0005102	receptor binding
6	GO:0004588	orotate phosphoribosyltransferase activity	1	1	GO:0016763	transferase activity, transferring pentosyl groups
5	GO:0047982	homocysteine desulfhydrase activity	1	1	GO:0016846	carbon-sulfur lyase activity
8	GO:0047200	tetrahydrodipicolinate N-acetyltransferase activity	1	1	GO:0008080	N-acetyltransferase activity
6	GO:0042813	Wnt-activated receptor activity	1	1	GO:0004888	transmembrane signaling receptor activity
8	GO:0008143	poly(A) binding	1	1	GO:0070717	poly-purine tract binding
8	GO:0003985	acetyl-CoA C-acetyltransferase activity	1	1	GO:0003988, GO:0016453	acetyl-CoA C-acyltransferase activity, C-acetyltransferase activity
10	GO:0004535	poly(A)-specific ribonuclease activity	1	1	GO:0000175	3'-5'-exoribonuclease activity
6	GO:0003922	GMP synthase (glutamine-hydrolyzing) activity	1	1	GO:0016884	carbon-nitrogen ligase activity, with glutamine as amido-N-donor
9	GO:0004809	tRNA (guanine-N2-)-methyltransferase activity	1	1	GO:0016423, GO:0008170	tRNA (guanine) methyltransferase activity, N-methyltransferase activity
8	GO:0008666	2,3,4,5-tetrahydropyridine-2,6-dicarboxylate N-succinyltransferase activity	1	1	GO:0016749	N-succinyltransferase activity
11	GO:0015093	ferrous iron transmembrane transporter activity	1	1	GO:0072509, GO:0005381	divalent inorganic cation transmembrane transporter activity, iron ion transmembrane transporter activity
6	GO:0046556	alpha-L-arabinofuranosidase activity	1	1	GO:0004553	hydrolase activity, hydrolyzing O-glycosyl compounds
7	GO:0046537	2,3-bisphosphoglycerate-independent phosphoglycerate mutase activity	1	1	GO:0004619	phosphoglycerate mutase activity
8	GO:0008120	ceramide glucosyltransferase activity	1	1	GO:0035251	UDP-glucosyltransferase activity
6	GO:0004337	geranyltranstransferase activity	1	1	GO:0004659	prenyltransferase activity
5	GO:0004121	cystathionine beta-lyase activity	1	1	GO:0016846	carbon-sulfur lyase activity
6	GO:0008531	riboflavin kinase activity	1	1	GO:0016773, GO:0016301	phosphotransferase activity, alcohol group as acceptor, kinase activity
4	GO:0015238	drug transmembrane transporter activity	1	1	GO:0090484, GO:0022857	drug transporter activity, transmembrane transporter activity
7	GO:0004555	alpha,alpha-trehalase activity	1	1	GO:0015927	trehalase activity
6	GO:0070815	peptidyl-lysine 5-dioxygenase activity	1	1	GO:0016706	oxidoreductase activity, acting on paired donors, with incorporation or reduction of molecular oxygen, 2-oxoglutarate as one donor, and incorporation of one atom each of oxygen into both donors
8	GO:0005427	proton-dependent oligopeptide secondary active transmembrane transporter activity	1	1	GO:0015322	secondary active oligopeptide transmembrane transporter activity
5	GO:0016636	oxidoreductase activity, acting on the CH-CH group of donors, iron-sulfur protein as acceptor	1	1	GO:0016627	oxidoreductase activity, acting on the CH-CH group of donors
6	GO:0008759	UDP-3-O-[3-hydroxymyristoyl] N-acetylglucosamine deacetylase activity	1	1	GO:0016811, GO:0019213	hydrolase activity, acting on carbon-nitrogen (but not peptide) bonds, in linear amides, deacetylase activity
7	GO:0004712	protein serine/threonine/tyrosine kinase activity	1	1	GO:0004672	protein kinase activity
5	GO:0030971	receptor tyrosine kinase binding	1	1	GO:0005102	receptor binding
6	GO:0042410	6-carboxyhexanoate-CoA ligase activity	1	1	GO:0016878	acid-thiol ligase activity
6	GO:0051903	S-(hydroxymethyl)glutathione dehydrogenase activity	1	1	GO:0016616	oxidoreductase activity, acting on the CH-OH group of donors, NAD or NADP as acceptor
7	GO:0019789	SUMO ligase activity	1	1	GO:0019787	small conjugating protein ligase activity
6	GO:0004764	shikimate 3-dehydrogenase (NADP+) activity	1	1	GO:0016616	oxidoreductase activity, acting on the CH-OH group of donors, NAD or NADP as acceptor
6	GO:0004077	biotin-[acetyl-CoA-carboxylase] ligase activity	1	1	GO:0018271	biotin-protein ligase activity
6	GO:0035613	RNA stem-loop binding	1	1	GO:0003723	RNA binding
8	GO:0030350	iron-responsive element binding	1	1	GO:0003729	mRNA binding
7	GO:0004821	histidine-tRNA ligase activity	1	1	GO:0004812	aminoacyl-tRNA ligase activity
6	GO:0050480	imidazolonepropionase activity	1	1	GO:0016812	hydrolase activity, acting on carbon-nitrogen (but not peptide) bonds, in cyclic amides
5	GO:0043398	HLH domain binding	1	1	GO:0019904	protein domain specific binding
6	GO:0003939	L-iditol 2-dehydrogenase activity	1	1	GO:0016616	oxidoreductase activity, acting on the CH-OH group of donors, NAD or NADP as acceptor
6	GO:0009014	succinyl-diaminopimelate desuccinylase activity	1	1	GO:0016811	hydrolase activity, acting on carbon-nitrogen (but not peptide) bonds, in linear amides
5	GO:0070577	lysine-acetylated histone binding	1	1	GO:0042393	histone binding
4	GO:0051787	misfolded protein binding	1	1	GO:0005515	protein binding
7	GO:0016262	protein N-acetylglucosaminyltransferase activity	1	1	GO:0008375	acetylglucosaminyltransferase activity
6	GO:0019903	protein phosphatase binding	1	1	GO:0019902	phosphatase binding
6	GO:0003855	3-dehydroquinate dehydratase activity	1	1	GO:0016836	hydro-lyase activity
5	GO:0044540	L-cystine L-cysteine-lyase (deaminating)	1	1	GO:0016846	carbon-sulfur lyase activity
7	GO:0050640	isopenicillin-N N-acyltransferase activity	1	1	GO:0016410	N-acyltransferase activity
6	GO:0008728	GTP diphosphokinase activity	1	1	GO:0016778	diphosphotransferase activity
4	GO:0043024	ribosomal small subunit binding	1	1	GO:0043021	ribonucleoprotein complex binding
4	GO:0043365	[formate-C-acetyltransferase]-activating enzyme activity	1	1	GO:0070283, GO:0043364, GO:0016491	radical SAM enzyme activity, catalysis of free radical formation, oxidoreductase activity
6	GO:0008448	N-acetylglucosamine-6-phosphate deacetylase activity	1	1	GO:0016811, GO:0019213	hydrolase activity, acting on carbon-nitrogen (but not peptide) bonds, in linear amides, deacetylase activity
7	GO:0016509	long-chain-3-hydroxyacyl-CoA dehydrogenase activity	1	1	GO:0003857	3-hydroxyacyl-CoA dehydrogenase activity
6	GO:0050188	phosphoenolpyruvate mutase activity	1	1	GO:0016868	intramolecular transferase activity, phosphotransferases
6	GO:0003949	1-(5-phosphoribosyl)-5-[(5-phosphoribosylamino)methylideneamino]imidazole-4-carboxamide isomerase activity	1	1	GO:0016861	intramolecular oxidoreductase activity, interconverting aldoses and ketoses
6	GO:0071936	coreceptor activity involved in Wnt signaling pathway	1	1	GO:0015026	coreceptor activity
10	GO:0022820	potassium ion symporter activity	1	1	GO:0015079, GO:0015293	potassium ion transmembrane transporter activity, symporter activity
7	GO:0046966	thyroid hormone receptor binding	1	1	GO:0035257, GO:0008134	nuclear hormone receptor binding, transcription factor binding
5	GO:0000286	alanine dehydrogenase activity	1	1	GO:0016638	oxidoreductase activity, acting on the CH-NH2 group of donors
6	GO:0000246	delta24(24-1) sterol reductase activity	1	1	GO:0016628	oxidoreductase activity, acting on the CH-CH group of donors, NAD or NADP as acceptor
7	GO:0003827	alpha-1,3-mannosylglycoprotein 2-beta-N-acetylglucosaminyltransferase activity	1	1	GO:0008375	acetylglucosaminyltransferase activity
6	GO:0008742	L-ribulose-phosphate 4-epimerase activity	1	1	GO:0016857	racemase and epimerase activity, acting on carbohydrates and derivatives
6	GO:0009016	succinyldiaminopimelate transaminase activity	1	1	GO:0008483	transaminase activity
6	GO:0034584	piRNA binding	1	1	GO:0003723	RNA binding
5	GO:0008083	growth factor activity	1	1	GO:0005102	receptor binding
8	GO:0031177	phosphopantetheine binding	1	1	GO:0019842, GO:0033218, GO:0072341	vitamin binding, amide binding, modified amino acid binding
9	GO:0008852	exodeoxyribonuclease I activity	1	1	GO:0016895	exodeoxyribonuclease activity, producing 5'-phosphomonoesters
6	GO:0008667	2,3-dihydro-2,3-dihydroxybenzoate dehydrogenase activity	1	1	GO:0016628	oxidoreductase activity, acting on the CH-CH group of donors, NAD or NADP as acceptor
6	GO:0004590	orotidine-5'-phosphate decarboxylase activity	1	1	GO:0016831	carboxy-lyase activity
6	GO:0008879	glucose-1-phosphate thymidylyltransferase activity	1	1	GO:0016779	nucleotidyltransferase activity
5	GO:0008676	3-deoxy-8-phosphooctulonate synthase activity	1	1	GO:0016765	transferase activity, transferring alkyl or aryl (other than methyl) groups
4	GO:0044183	protein binding involved in protein folding	1	1	GO:0005515	protein binding
5	GO:0070411	I-SMAD binding	1	1	GO:0046332	SMAD binding
8	GO:0003831	beta-N-acetylglucosaminylglycopeptide beta-1,4-galactosyltransferase activity	1	1	GO:0035250	UDP-galactosyltransferase activity
7	GO:0033717	gluconate 2-dehydrogenase (acceptor) activity	1	1	GO:0008875	gluconate dehydrogenase activity
6	GO:0070739	protein-glutamic acid ligase activity	1	1	GO:0016881	acid-amino acid ligase activity
12	GO:0008508	bile acid:sodium symporter activity	1	1	GO:0015296, GO:0005343, GO:0015125	anion:cation symporter activity, organic acid:sodium symporter activity, bile acid transmembrane transporter activity
7	GO:0004647	phosphoserine phosphatase activity	1	1	GO:0016791	phosphatase activity
7	GO:0009678	hydrogen-translocating pyrophosphatase activity	1	1	GO:0016462, GO:0015405	pyrophosphatase activity, P-P-bond-hydrolysis-driven transmembrane transporter activity
6	GO:0016984	ribulose-bisphosphate carboxylase activity	1	1	GO:0016831	carboxy-lyase activity
6	GO:0080019	fatty-acyl-CoA reductase (alcohol-forming) activity	1	1	GO:0016620	oxidoreductase activity, acting on the aldehyde or oxo group of donors, NAD or NADP as acceptor
6	GO:0050515	4-(cytidine 5'-diphospho)-2-C-methyl-D-erythritol kinase activity	1	1	GO:0016773, GO:0016301	phosphotransferase activity, alcohol group as acceptor, kinase activity
7	GO:0008108	UDP-glucose:hexose-1-phosphate uridylyltransferase activity	1	1	GO:0070569	uridylyltransferase activity
6	GO:0004409	homoaconitate hydratase activity	1	1	GO:0016836	hydro-lyase activity
8	GO:0003983	UTP:glucose-1-phosphate uridylyltransferase activity	1	1	GO:0051748	UTP-monosaccharide-1-phosphate uridylyltransferase activity
6	GO:0004134	4-alpha-glucanotransferase activity	1	1	GO:0004133, GO:0016758	glycogen debranching enzyme activity, transferase activity, transferring hexosyl groups
6	GO:0004424	imidazoleglycerol-phosphate dehydratase activity	1	1	GO:0016836	hydro-lyase activity
6	GO:0004794	L-threonine ammonia-lyase activity	1	1	GO:0016841	ammonia-lyase activity
5	GO:0008824	cyanate hydratase activity	1	1	GO:0016840	carbon-nitrogen lyase activity
6	GO:0008446	GDP-mannose 4,6-dehydratase activity	1	1	GO:0016836	hydro-lyase activity
6	GO:0038025	reelin receptor activity	1	1	GO:0004888	transmembrane signaling receptor activity
6	GO:0047949	glutarate-semialdehyde dehydrogenase activity	1	1	GO:0016620	oxidoreductase activity, acting on the aldehyde or oxo group of donors, NAD or NADP as acceptor
9	GO:0008469	histone-arginine N-methyltransferase activity	1	1	GO:0042054, GO:0016274	histone methyltransferase activity, protein-arginine N-methyltransferase activity
6	GO:0043715	2,3-diketo-5-methylthiopentyl-1-phosphate enolase activity	1	1	GO:0016862	intramolecular oxidoreductase activity, interconverting keto- and enol-groups
6	GO:0004615	phosphomannomutase activity	1	1	GO:0016868	intramolecular transferase activity, phosphotransferases
5	GO:0004364	glutathione transferase activity	1	1	GO:0016765	transferase activity, transferring alkyl or aryl (other than methyl) groups
6	GO:0008840	4-hydroxy-tetrahydrodipicolinate synthase	1	1	GO:0016836	hydro-lyase activity
4	GO:0003923	GPI-anchor transamidase activity	1	1	GO:0016787	hydrolase activity
6	GO:0008763	UDP-N-acetylmuramate-L-alanine ligase activity	1	1	GO:0016881	acid-amino acid ligase activity
8	GO:0030331	estrogen receptor binding	1	1	GO:0035258	steroid hormone receptor binding
7	GO:0052739	phosphatidylserine 1-acylhydrolase activity	1	1	GO:0004620, GO:0052689	phospholipase activity, carboxylic ester hydrolase activity
8	GO:0031492	nucleosomal DNA binding	1	1	GO:0031490, GO:0031491	chromatin DNA binding, nucleosome binding
3	GO:0008987	quinolinate synthetase A activity	1	1	GO:0003824	catalytic activity
7	GO:0009384	N-acylmannosamine kinase activity	1	1	GO:0016773, GO:0019200	phosphotransferase activity, alcohol group as acceptor, carbohydrate kinase activity
4	GO:0043236	laminin binding	1	1	GO:0005515, GO:0050840	protein binding, extracellular matrix binding
7	GO:0050500	1,3-beta-galactosyl-N-acetylhexosamine phosphorylase activity	1	1	GO:0004645	phosphorylase activity
6	GO:0030348	syntaxin-3 binding	1	1	GO:0019905	syntaxin binding
4	GO:0042925	benzoate transporter activity	1	1	GO:0042910	xenobiotic transporter activity
6	GO:0004174	electron-transferring-flavoprotein dehydrogenase activity	1	1	GO:0016649	oxidoreductase activity, acting on the CH-NH group of donors, quinone or similar compound as acceptor
7	GO:0004810	tRNA adenylyltransferase activity	1	1	GO:0070566	adenylyltransferase activity
10	GO:0008574	plus-end-directed microtubule motor activity	1	1	GO:0003777	microtubule motor activity
4	GO:0019210	kinase inhibitor activity	1	1	GO:0004857, GO:0019207	enzyme inhibitor activity, kinase regulator activity
6	GO:0047304	2-aminoethylphosphonate-pyruvate transaminase activity	1	1	GO:0008483	transaminase activity
6	GO:0008694	3-octaprenyl-4-hydroxybenzoate carboxy-lyase activity	1	1	GO:0016831	carboxy-lyase activity
7	GO:0050321	tau-protein kinase activity	1	1	GO:0004672	protein kinase activity
6	GO:0004614	phosphoglucomutase activity	1	1	GO:0016868	intramolecular transferase activity, phosphotransferases
6	GO:0008892	guanine deaminase activity	1	1	GO:0019239, GO:0016814	deaminase activity, hydrolase activity, acting on carbon-nitrogen (but not peptide) bonds, in cyclic amidines
7	GO:0052842	inositol diphosphate pentakisphosphate diphosphatase activity	1	1	GO:0016462	pyrophosphatase activity
6	GO:0008474	palmitoyl-(protein) hydrolase activity	1	1	GO:0098599, GO:0016790	palmitoyl hydrolase activity, thiolester hydrolase activity
7	GO:0004035	alkaline phosphatase activity	1	1	GO:0016791	phosphatase activity
9	GO:0030552	cAMP binding	1	1	GO:0030551, GO:0043168, GO:0032559	cyclic nucleotide binding, anion binding, adenyl ribonucleotide binding
7	GO:0004605	phosphatidate cytidylyltransferase activity	1	1	GO:0070567	cytidylyltransferase activity
9	GO:0015321	sodium-dependent phosphate transmembrane transporter activity	1	1	GO:0015114	phosphate ion transmembrane transporter activity
6	GO:0004049	anthranilate synthase activity	1	1	GO:0016833	oxo-acid-lyase activity
7	GO:0004021	L-alanine:2-oxoglutarate aminotransferase activity	1	1	GO:0047635	alanine-oxo-acid transaminase activity
6	GO:0008901	ferredoxin hydrogenase activity	1	1	GO:0016699	oxidoreductase activity, acting on hydrogen as donor, iron-sulfur protein as acceptor
6	GO:0008966	phosphoglucosamine mutase activity	1	1	GO:0016868	intramolecular transferase activity, phosphotransferases
7	GO:0050112	inositol 2-dehydrogenase activity	1	1	GO:0004022	alcohol dehydrogenase (NAD) activity
6	GO:0008998	ribonucleoside-triphosphate reductase activity	1	1	GO:0016728	oxidoreductase activity, acting on CH or CH2 groups, disulfide as acceptor
9	GO:0004572	mannosyl-oligosaccharide 1,3-1,6-alpha-mannosidase activity	1	1	GO:0015924	mannosyl-oligosaccharide mannosidase activity
6	GO:0047952	glycerol-3-phosphate dehydrogenase [NAD(P)+] activity	1	1	GO:0016616	oxidoreductase activity, acting on the CH-OH group of donors, NAD or NADP as acceptor
10	GO:0003957	NAD(P)+ transhydrogenase (B-specific) activity	1	1	GO:0015078, GO:0008746	hydrogen ion transmembrane transporter activity, NAD(P)+ transhydrogenase activity
5	GO:0005125	cytokine activity	1	1	GO:0005102	receptor binding
12	GO:0005242	inward rectifier potassium channel activity	1	1	GO:0015276, GO:0005249	ligand-gated ion channel activity, voltage-gated potassium channel activity
6	GO:0034015	L-ribulose-5-phosphate 3-epimerase activity	1	1	GO:0016857	racemase and epimerase activity, acting on carbohydrates and derivatives
3	GO:0005055	laminin receptor activity	1	1	GO:0004872	receptor activity
7	GO:0019187	beta-1,4-mannosyltransferase activity	1	1	GO:0000030	mannosyltransferase activity
9	GO:0008271	secondary active sulfate transmembrane transporter activity	1	1	GO:0015291, GO:0015116	secondary active transmembrane transporter activity, sulfate transmembrane transporter activity
5	GO:0030229	very-low-density lipoprotein particle receptor activity	1	1	GO:0030228	lipoprotein particle receptor activity
7	GO:0046921	alpha-(1->6)-fucosyltransferase activity	1	1	GO:0008417	fucosyltransferase activity
7	GO:0043716	2-hydroxy-3-keto-5-methylthiopentenyl-1-phosphate phosphatase activity	1	1	GO:0016791	phosphatase activity
6	GO:0008752	FMN reductase activity	1	1	GO:0016646	oxidoreductase activity, acting on the CH-NH group of donors, NAD or NADP as acceptor
4	GO:0043560	insulin receptor substrate binding	1	1	GO:0005515	protein binding
8	GO:0000400	four-way junction DNA binding	1	1	GO:0000217	DNA secondary structure binding
6	GO:0004765	shikimate kinase activity	1	1	GO:0016773, GO:0016301	phosphotransferase activity, alcohol group as acceptor, kinase activity
7	GO:0042809	vitamin D receptor binding	1	1	GO:0035257, GO:0008134	nuclear hormone receptor binding, transcription factor binding
6	GO:0047980	hippurate hydrolase activity	1	1	GO:0016811	hydrolase activity, acting on carbon-nitrogen (but not peptide) bonds, in linear amides
6	GO:0043015	gamma-tubulin binding	1	1	GO:0015631	tubulin binding
9	GO:0004691	cAMP-dependent protein kinase activity	1	1	GO:0004690	cyclic nucleotide-dependent protein kinase activity
11	GO:0004004	ATP-dependent RNA helicase activity	1	1	GO:0003724, GO:0008026, GO:0008186	RNA helicase activity, ATP-dependent helicase activity, RNA-dependent ATPase activity
4	GO:0008200	ion channel inhibitor activity	1	1	GO:0016248	channel inhibitor activity
6	GO:0001106	RNA polymerase II transcription corepressor activity	1	1	GO:0001104, GO:0003714, GO:0001191	RNA polymerase II transcription cofactor activity, transcription corepressor activity, RNA polymerase II transcription factor binding transcription factor activity involved in negative regulation of transcription
5	GO:0008035	high-density lipoprotein particle binding	1	1	GO:0071813	lipoprotein particle binding
7	GO:0003990	acetylcholinesterase activity	1	1	GO:0004104	cholinesterase activity
7	GO:0004349	glutamate 5-kinase activity	1	1	GO:0016774, GO:0019202	phosphotransferase activity, carboxyl group as acceptor, amino acid kinase activity
6	GO:0016152	mercury (II) reductase activity	1	1	GO:0016723	oxidoreductase activity, oxidizing metal ions, NAD or NADP as acceptor
6	GO:0008677	2-dehydropantoate 2-reductase activity	1	1	GO:0016616	oxidoreductase activity, acting on the CH-OH group of donors, NAD or NADP as acceptor
6	GO:0003867	4-aminobutyrate transaminase activity	1	1	GO:0008483	transaminase activity
6	GO:0004640	phosphoribosylanthranilate isomerase activity	1	1	GO:0016861	intramolecular oxidoreductase activity, interconverting aldoses and ketoses
7	GO:0004823	leucine-tRNA ligase activity	1	1	GO:0004812	aminoacyl-tRNA ligase activity
6	GO:0008814	citrate CoA-transferase activity	1	1	GO:0008410	CoA-transferase activity
6	GO:0003955	NAD(P)H dehydrogenase (quinone) activity	1	1	GO:0016655	oxidoreductase activity, acting on NAD(P)H, quinone or similar compound as acceptor
10	GO:0004671	protein C-terminal S-isoprenylcysteine carboxyl O-methyltransferase activity	1	1	GO:0008757, GO:0003880	S-adenosylmethionine-dependent methyltransferase activity, protein C-terminal carboxyl O-methyltransferase activity
5	GO:0033749	histone demethylase activity (H4-R3 specific)	1	1	GO:0032452	histone demethylase activity
6	GO:0008482	sulfite oxidase activity	1	1	GO:0016670	oxidoreductase activity, acting on a sulfur group of donors, oxygen as acceptor
6	GO:0004397	histidine ammonia-lyase activity	1	1	GO:0016841	ammonia-lyase activity
7	GO:0030789	precorrin-3B C17-methyltransferase activity	1	1	GO:0008757	S-adenosylmethionine-dependent methyltransferase activity
6	GO:0004668	protein-arginine deiminase activity	1	1	GO:0016813	hydrolase activity, acting on carbon-nitrogen (but not peptide) bonds, in linear amidines
6	GO:0004399	histidinol dehydrogenase activity	1	1	GO:0016616	oxidoreductase activity, acting on the CH-OH group of donors, NAD or NADP as acceptor
7	GO:0016500	protein-hormone receptor activity	1	1	GO:0004930	G-protein coupled receptor activity
6	GO:0004051	arachidonate 5-lipoxygenase activity	1	1	GO:0016702	oxidoreductase activity, acting on single donors with incorporation of molecular oxygen, incorporation of two atoms of oxygen
14	GO:0015416	organic phosphonate transmembrane-transporting ATPase activity	1	1	GO:0015604, GO:0043225, GO:0015605	organic phosphonate transmembrane transporter activity, anion transmembrane-transporting ATPase activity, organophosphate ester transmembrane transporter activity
8	GO:0005000	vasopressin receptor activity	1	1	GO:0008528	G-protein coupled peptide receptor activity
7	GO:0005545	1-phosphatidylinositol binding	1	1	GO:0035091	phosphatidylinositol binding
11	GO:0032142	single guanine insertion binding	1	1	GO:0032138	single base insertion or deletion binding
6	GO:0016155	formyltetrahydrofolate dehydrogenase activity	1	1	GO:0016646	oxidoreductase activity, acting on the CH-NH group of donors, NAD or NADP as acceptor
8	GO:0001054	RNA polymerase I activity	1	1	GO:0003899	DNA-directed RNA polymerase activity
5	GO:0004344	glucose dehydrogenase activity	1	1	GO:0016614	oxidoreductase activity, acting on CH-OH group of donors
4	GO:0009037	tyrosine-based site-specific recombinase activity	1	1	GO:0009009, GO:0008907	site-specific recombinase activity, integrase activity
5	GO:0004766	spermidine synthase activity	1	1	GO:0016765	transferase activity, transferring alkyl or aryl (other than methyl) groups
7	GO:0018576	catechol 1,2-dioxygenase activity	1	1	GO:0019114	catechol dioxygenase activity
7	GO:0008893	guanosine-3',5'-bis(diphosphate) 3'-diphosphatase activity	1	1	GO:0016794	diphosphoric monoester hydrolase activity
13	GO:0015424	amino acid-transporting ATPase activity	1	1	GO:0031263, GO:0015171	amine-transporting ATPase activity, amino acid transmembrane transporter activity
5	GO:0030507	spectrin binding	1	1	GO:0008092	cytoskeletal protein binding
8	GO:0016422	mRNA (2'-O-methyladenosine-N6-)-methyltransferase activity	1	1	GO:0008174	mRNA methyltransferase activity
9	GO:0004719	protein-L-isoaspartate (D-aspartate) O-methyltransferase activity	1	1	GO:0008757, GO:0051998	S-adenosylmethionine-dependent methyltransferase activity, protein carboxyl O-methyltransferase activity
6	GO:0050080	malonyl-CoA decarboxylase activity	1	1	GO:0016831	carboxy-lyase activity
6	GO:0004788	thiamine diphosphokinase activity	1	1	GO:0016778	diphosphotransferase activity
6	GO:0031210	phosphatidylcholine binding	1	1	GO:0043169, GO:0005543, GO:0043178, GO:0050997	cation binding, phospholipid binding, alcohol binding, quaternary ammonium group binding
8	GO:0008837	diaminopimelate epimerase activity	1	1	GO:0047661	amino-acid racemase activity
5	GO:0051117	ATPase binding	1	1	GO:0019899	enzyme binding
4	GO:0034185	apolipoprotein binding	1	1	GO:0005515	protein binding
8	GO:0017137	Rab GTPase binding	1	1	GO:0017016	Ras GTPase binding
6	GO:0035198	miRNA binding	1	1	GO:0003723	RNA binding
7	GO:0008930	methylthioadenosine nucleosidase activity	1	1	GO:0008477	purine nucleosidase activity
8	GO:0000014	single-stranded DNA endodeoxyribonuclease activity	1	1	GO:0004520	endodeoxyribonuclease activity
6	GO:0042289	MHC class II protein binding	1	1	GO:0042287	MHC protein binding
6	GO:0032405	MutLalpha complex binding	1	1	GO:0032404	mismatch repair complex binding
5	GO:0080146	L-cysteine desulfhydrase activity	1	1	GO:0016846	carbon-sulfur lyase activity
5	GO:0016712	oxidoreductase activity, acting on paired donors, with incorporation or reduction of molecular oxygen, reduced flavin or flavoprotein as one donor, and incorporation of one atom of oxygen	1	1	GO:0004497, GO:0016705	monooxygenase activity, oxidoreductase activity, acting on paired donors, with incorporation or reduction of molecular oxygen
7	GO:0090566	protein-phosphocysteine-N,N'-diacetylchitobiose phosphotransferase system transporter activity	1	1	GO:0090563	protein-phosphocysteine-sugar phosphotransferase activity
5	GO:0017166	vinculin binding	1	1	GO:0008092	cytoskeletal protein binding
6	GO:0008804	carbamate kinase activity	1	1	GO:0016301, GO:0016774	kinase activity, phosphotransferase activity, carboxyl group as acceptor
6	GO:0008795	NAD+ synthase activity	1	1	GO:0016880	acid-ammonia (or amide) ligase activity
3	GO:0008307	structural constituent of muscle	1	1	GO:0005198	structural molecule activity
6	GO:0016990	arginine deiminase activity	1	1	GO:0016813	hydrolase activity, acting on carbon-nitrogen (but not peptide) bonds, in linear amidines
7	GO:0030788	precorrin-2 C20-methyltransferase activity	1	1	GO:0008757	S-adenosylmethionine-dependent methyltransferase activity
7	GO:0004413	homoserine kinase activity	1	1	GO:0016773, GO:0019202	phosphotransferase activity, alcohol group as acceptor, amino acid kinase activity
6	GO:0004658	propionyl-CoA carboxylase activity	1	1	GO:0016421	CoA carboxylase activity
8	GO:0004849	uridine kinase activity	1	1	GO:0019206	nucleoside kinase activity
8	GO:0004985	opioid receptor activity	1	1	GO:0008528	G-protein coupled peptide receptor activity
6	GO:0050538	N-carbamoyl-L-amino-acid hydrolase activity	1	1	GO:0016811	hydrolase activity, acting on carbon-nitrogen (but not peptide) bonds, in linear amides
6	GO:0004161	dimethylallyltranstransferase activity	1	1	GO:0004659	prenyltransferase activity
7	GO:0004817	cysteine-tRNA ligase activity	1	1	GO:0004812	aminoacyl-tRNA ligase activity
5	GO:0005501	retinoid binding	1	1	GO:0019840	isoprenoid binding
10	GO:0015137	citrate transmembrane transporter activity	1	1	GO:0015142	tricarboxylic acid transmembrane transporter activity
7	GO:0004100	chitin synthase activity	1	1	GO:0008375	acetylglucosaminyltransferase activity
6	GO:0004048	anthranilate phosphoribosyltransferase activity	1	1	GO:0016763	transferase activity, transferring pentosyl groups
8	GO:0004001	adenosine kinase activity	1	1	GO:0019206	nucleoside kinase activity
7	GO:0004550	nucleoside diphosphate kinase activity	1	1	GO:0016776, GO:0019205	phosphotransferase activity, phosphate group as acceptor, nucleobase-containing compound kinase activity
6	GO:0003991	acetylglutamate kinase activity	1	1	GO:0016301, GO:0016774	kinase activity, phosphotransferase activity, carboxyl group as acceptor
4	GO:0071889	14-3-3 protein binding	1	1	GO:0005515	protein binding
5	GO:0030410	nicotianamine synthase activity	1	1	GO:0016765	transferase activity, transferring alkyl or aryl (other than methyl) groups
5	GO:0005041	low-density lipoprotein receptor activity	1	1	GO:0030228	lipoprotein particle receptor activity
5	GO:0018492	carbon-monoxide dehydrogenase (acceptor) activity	1	1	GO:0016903	oxidoreductase activity, acting on the aldehyde or oxo group of donors
6	GO:0045543	gibberellin 2-beta-dioxygenase activity	1	1	GO:0016706	oxidoreductase activity, acting on paired donors, with incorporation or reduction of molecular oxygen, 2-oxoglutarate as one donor, and incorporation of one atom each of oxygen into both donors
5	GO:0031433	telethonin binding	1	1	GO:0008092	cytoskeletal protein binding
7	GO:0004612	phosphoenolpyruvate carboxykinase (ATP) activity	1	1	GO:0004611	phosphoenolpyruvate carboxykinase activity
6	GO:0003861	3-isopropylmalate dehydratase activity	1	1	GO:0016836	hydro-lyase activity
7	GO:0030798	trans-aconitate 2-methyltransferase activity	1	1	GO:0008757	S-adenosylmethionine-dependent methyltransferase activity
8	GO:0004042	acetyl-CoA:L-glutamate N-acetyltransferase activity	1	1	GO:0008080	N-acetyltransferase activity
10	GO:0042800	histone methyltransferase activity (H3-K4 specific)	1	1	GO:0018024	histone-lysine N-methyltransferase activity
5	GO:0005178	integrin binding	1	1	GO:0032403, GO:0050839, GO:0005102	protein complex binding, cell adhesion molecule binding, receptor binding
5	GO:0004156	dihydropteroate synthase activity	1	1	GO:0016765	transferase activity, transferring alkyl or aryl (other than methyl) groups
6	GO:0043784	cob(II)yrinic acid a,c-diamide reductase activity	1	1	GO:0043783	oxidoreductase activity, oxidizing metal ions with flavin as acceptor
7	GO:0004355	glutamate synthase (NADPH) activity	1	1	GO:0045181	glutamate synthase activity, NAD(P)H as acceptor
5	GO:0004392	heme oxygenase (decyclizing) activity	1	1	GO:0016705	oxidoreductase activity, acting on paired donors, with incorporation or reduction of molecular oxygen
7	GO:0004831	tyrosine-tRNA ligase activity	1	1	GO:0004812	aminoacyl-tRNA ligase activity
6	GO:0050242	pyruvate, phosphate dikinase activity	1	1	GO:0016781	phosphotransferase activity, paired acceptors
9	GO:0004983	neuropeptide Y receptor activity	1	1	GO:0008188	neuropeptide receptor activity
7	GO:0004856	xylulokinase activity	1	1	GO:0016773, GO:0019200	phosphotransferase activity, alcohol group as acceptor, carbohydrate kinase activity
5	GO:0004418	hydroxymethylbilane synthase activity	1	1	GO:0016765	transferase activity, transferring alkyl or aryl (other than methyl) groups
7	GO:0008970	phosphatidylcholine 1-acylhydrolase activity	1	1	GO:0004620, GO:0052689	phospholipase activity, carboxylic ester hydrolase activity
2	GO:0016247	channel regulator activity	2	0.96	GO:0003674	molecular_function
8	GO:0051998	protein carboxyl O-methyltransferase activity	2	0.96	GO:0008276, GO:0010340	protein methyltransferase activity, carboxyl-O-methyltransferase activity
5	GO:0051427	hormone receptor binding	2	0.94	GO:0005102	receptor binding
5	GO:0001653	peptide receptor activity	3	0.94	GO:0038023	signaling receptor activity
5	GO:0015665	alcohol transmembrane transporter activity	4	0.86	GO:0022891, GO:1901618	substrate-specific transmembrane transporter activity, organic hydroxy compound transmembrane transporter activity
9	GO:0032135	DNA insertion or deletion binding	1	0.72	GO:0030983	mismatched DNA binding
3	GO:0032451	demethylase activity	1	0.72	GO:0003824	catalytic activity
10	GO:0015175	neutral amino acid transmembrane transporter activity	2	0.72	GO:0015171	amino acid transmembrane transporter activity
5	GO:0030295	protein kinase activator activity	2	0.72	GO:0019887, GO:0019209	protein kinase regulator activity, kinase activator activity
4	GO:0016822	hydrolase activity, acting on acid carbon-carbon bonds	2	0.72	GO:0016787	hydrolase activity
10	GO:0005416	cation:amino acid symporter activity	2	0.72	GO:0015294, GO:0015171	solute:cation symporter activity, amino acid transmembrane transporter activity
8	GO:0015149	hexose transmembrane transporter activity	2	0.72	GO:0015145	monosaccharide transmembrane transporter activity
6	GO:0071617	lysophospholipid acyltransferase activity	2	0.72	GO:0016747	transferase activity, transferring acyl groups other than amino-acyl groups
6	GO:0008875	gluconate dehydrogenase activity	1	0.6	GO:0016616	oxidoreductase activity, acting on the CH-OH group of donors, NAD or NADP as acceptor
6	GO:0030572	phosphatidyltransferase activity	1	0.6	GO:0016780	phosphotransferase activity, for other substituted phosphate groups
7	GO:0000217	DNA secondary structure binding	1	0.6	GO:0043566	structure-specific DNA binding
7	GO:0015322	secondary active oligopeptide transmembrane transporter activity	1	0.6	GO:0015291, GO:0035673	secondary active transmembrane transporter activity, oligopeptide transmembrane transporter activity
7	GO:0016413	O-acetyltransferase activity	1	0.6	GO:0008374, GO:0016407	O-acyltransferase activity, acetyltransferase activity
7	GO:0003988	acetyl-CoA C-acyltransferase activity	1	0.6	GO:0016408	C-acyltransferase activity
6	GO:0016160	amylase activity	1	0.6	GO:0004553	hydrolase activity, hydrolyzing O-glycosyl compounds
7	GO:0051748	UTP-monosaccharide-1-phosphate uridylyltransferase activity	1	0.6	GO:0070569	uridylyltransferase activity
6	GO:0047635	alanine-oxo-acid transaminase activity	1	0.6	GO:0008483	transaminase activity
12	GO:0031263	amine-transporting ATPase activity	1	0.6	GO:0005275, GO:0042626	amine transmembrane transporter activity, ATPase activity, coupled to transmembrane movement of substances
7	GO:0016419	S-malonyltransferase activity	1	0.6	GO:0016420, GO:0016417	malonyltransferase activity, S-acyltransferase activity
4	GO:0043178	alcohol binding	1	0.6	GO:0036094	small molecule binding
7	GO:0032356	oxidized DNA binding	1	0.6	GO:0003684	damaged DNA binding
3	GO:0008907	integrase activity	1	0.6	GO:0003824	catalytic activity
7	GO:0031545	peptidyl-proline 4-dioxygenase activity	1	0.6	GO:0031543	peptidyl-proline dioxygenase activity
6	GO:0034483	heparan sulfate sulfotransferase activity	1	0.6	GO:0008146	sulfotransferase activity
6	GO:0019114	catechol dioxygenase activity	1	0.6	GO:0016702	oxidoreductase activity, acting on single donors with incorporation of molecular oxygen, incorporation of two atoms of oxygen
5	GO:0001191	RNA polymerase II transcription factor binding transcription factor activity involved in negative regulation of transcription	1	0.6	GO:0001076	RNA polymerase II transcription factor binding transcription factor activity
10	GO:0015125	bile acid transmembrane transporter activity	1	0.6	GO:0005319, GO:1901618, GO:0008028	lipid transporter activity, organic hydroxy compound transmembrane transporter activity, monocarboxylic acid transmembrane transporter activity
9	GO:0001158	enhancer sequence-specific DNA binding	1	0.6	GO:0035326, GO:0000976	enhancer binding, transcription regulatory region sequence-specific DNA binding
6	GO:0090563	protein-phosphocysteine-sugar phosphotransferase activity	1	0.6	GO:0015144, GO:0016773, GO:0022804	carbohydrate transmembrane transporter activity, phosphotransferase activity, alcohol group as acceptor, active transmembrane transporter activity
7	GO:0008174	mRNA methyltransferase activity	1	0.6	GO:0008757, GO:0008173	S-adenosylmethionine-dependent methyltransferase activity, RNA methyltransferase activity
7	GO:0005100	Rho GTPase activator activity	1	0.6	GO:0005099	Ras GTPase activator activity
6	GO:0015927	trehalase activity	1	0.6	GO:0004553	hydrolase activity, hydrolyzing O-glycosyl compounds
5	GO:0061630	ubiquitin protein ligase activity	1	0.6	GO:0004842	ubiquitin-protein transferase activity
8	GO:0008188	neuropeptide receptor activity	1	0.6	GO:0030594, GO:0008528	neurotransmitter receptor activity, G-protein coupled peptide receptor activity
4	GO:0019840	isoprenoid binding	1	0.6	GO:0008289	lipid binding
7	GO:0016749	N-succinyltransferase activity	1	0.6	GO:0016410, GO:0016748	N-acyltransferase activity, succinyltransferase activity
5	GO:0016699	oxidoreductase activity, acting on hydrogen as donor, iron-sulfur protein as acceptor	1	0.6	GO:0016730, GO:0016695	oxidoreductase activity, acting on iron-sulfur proteins as donors, oxidoreductase activity, acting on hydrogen as donor
9	GO:0003880	protein C-terminal carboxyl O-methyltransferase activity	1	0.6	GO:0051998	protein carboxyl O-methyltransferase activity
6	GO:0019787	small conjugating protein ligase activity	1	0.6	GO:0016881	acid-amino acid ligase activity
8	GO:0016435	rRNA (guanine) methyltransferase activity	1	0.6	GO:0008649	rRNA methyltransferase activity
6	GO:0008477	purine nucleosidase activity	1	0.6	GO:0016799	hydrolase activity, hydrolyzing N-glycosyl compounds
5	GO:0043783	oxidoreductase activity, oxidizing metal ions with flavin as acceptor	1	0.6	GO:0016722	oxidoreductase activity, oxidizing metal ions
3	GO:0016248	channel inhibitor activity	1	0.6	GO:0016247	channel regulator activity
3	GO:0043364	catalysis of free radical formation	1	0.6	GO:0003824	catalytic activity
5	GO:0031491	nucleosome binding	1	0.6	GO:0003682, GO:0032403	chromatin binding, protein complex binding
8	GO:0016274	protein-arginine N-methyltransferase activity	1	0.6	GO:0016273, GO:0008276	arginine N-methyltransferase activity, protein methyltransferase activity
3	GO:0042910	xenobiotic transporter activity	1	0.6	GO:0005215	transporter activity
8	GO:0015605	organophosphate ester transmembrane transporter activity	1	0.6	GO:0008514, GO:1901677	organic anion transmembrane transporter activity, phosphate transmembrane transporter activity
9	GO:0015142	tricarboxylic acid transmembrane transporter activity	1	0.6	GO:0046943	carboxylic acid transmembrane transporter activity
3	GO:0009009	site-specific recombinase activity	1	0.6	GO:0003824	catalytic activity
5	GO:0016869	intramolecular transferase activity, transferring amino groups	1	0.6	GO:0016866	intramolecular transferase activity
5	GO:0016862	intramolecular oxidoreductase activity, interconverting keto- and enol-groups	1	0.6	GO:0016860	intramolecular oxidoreductase activity
9	GO:0008490	arsenite secondary active transmembrane transporter activity	1	0.6	GO:0015291, GO:0015105	secondary active transmembrane transporter activity, arsenite transmembrane transporter activity
5	GO:0016670	oxidoreductase activity, acting on a sulfur group of donors, oxygen as acceptor	1	0.6	GO:0016667	oxidoreductase activity, acting on a sulfur group of donors
5	GO:0016649	oxidoreductase activity, acting on the CH-NH group of donors, quinone or similar compound as acceptor	1	0.6	GO:0016645	oxidoreductase activity, acting on the CH-NH group of donors
7	GO:0097506	deaminated base DNA N-glycosylase activity	1	0.6	GO:0019104	DNA N-glycosylase activity
8	GO:0015114	phosphate ion transmembrane transporter activity	1	0.6	GO:0015103	inorganic anion transmembrane transporter activity
4	GO:0098599	palmitoyl hydrolase activity	1	0.6	GO:0016787	hydrolase activity
5	GO:0032404	mismatch repair complex binding	1	0.6	GO:0032403	protein complex binding
6	GO:0047623	adenosine-phosphate deaminase activity	1	0.6	GO:0019239, GO:0016814	deaminase activity, hydrolase activity, acting on carbon-nitrogen (but not peptide) bonds, in cyclic amidines
6	GO:0004022	alcohol dehydrogenase (NAD) activity	1	0.6	GO:0016616	oxidoreductase activity, acting on the CH-OH group of donors, NAD or NADP as acceptor
3	GO:0050840	extracellular matrix binding	1	0.6	GO:0005488	binding
7	GO:0035250	UDP-galactosyltransferase activity	1	0.6	GO:0008194, GO:0008378	UDP-glycosyltransferase activity, galactosyltransferase activity
6	GO:0001727	lipid kinase activity	1	0.6	GO:0016301	kinase activity
6	GO:0016794	diphosphoric monoester hydrolase activity	1	0.6	GO:0042578	phosphoric ester hydrolase activity
6	GO:0031685	adenosine receptor binding	1	0.6	GO:0001664	G-protein coupled receptor binding
5	GO:0016657	oxidoreductase activity, acting on NAD(P)H, nitrogenous group as acceptor	1	0.6	GO:0016651	oxidoreductase activity, acting on NAD(P)H
4	GO:0071813	lipoprotein particle binding	1	0.6	GO:0071814	protein-lipid complex binding
5	GO:0016723	oxidoreductase activity, oxidizing metal ions, NAD or NADP as acceptor	1	0.6	GO:0016722	oxidoreductase activity, oxidizing metal ions
5	GO:0001099	basal RNA polymerase II transcription machinery binding	1	0.6	GO:0001098	basal transcription machinery binding
5	GO:0019902	phosphatase binding	1	0.6	GO:0019899	enzyme binding
7	GO:0035258	steroid hormone receptor binding	1	0.6	GO:0035257	nuclear hormone receptor binding
4	GO:0015604	organic phosphonate transmembrane transporter activity	1	0.6	GO:0022857	transmembrane transporter activity
5	GO:0018271	biotin-protein ligase activity	1	0.6	GO:0016879	ligase activity, forming carbon-nitrogen bonds
3	GO:0050997	quaternary ammonium group binding	1	0.6	GO:0005488	binding
6	GO:0016793	triphosphoric monoester hydrolase activity	1	0.6	GO:0042578	phosphoric ester hydrolase activity
7	GO:0019798	procollagen-proline dioxygenase activity	1	0.6	GO:0031543	peptidyl-proline dioxygenase activity
7	GO:0010340	carboxyl-O-methyltransferase activity	2	0.58	GO:0008171	O-methyltransferase activity
7	GO:0015145	monosaccharide transmembrane transporter activity	2	0.43	GO:0051119	sugar transmembrane transporter activity
4	GO:0019209	kinase activator activity	2	0.43	GO:0019207, GO:0008047	kinase regulator activity, enzyme activator activity
7	GO:0016273	arginine N-methyltransferase activity	1	0.36	GO:0008757, GO:0008170	S-adenosylmethionine-dependent methyltransferase activity, N-methyltransferase activity
6	GO:0016420	malonyltransferase activity	1	0.36	GO:0016747	transferase activity, transferring acyl groups other than amino-acyl groups
4	GO:0001098	basal transcription machinery binding	1	0.36	GO:0005515	protein binding
6	GO:0031543	peptidyl-proline dioxygenase activity	1	0.36	GO:0051213, GO:0016706	dioxygenase activity, oxidoreductase activity, acting on paired donors, with incorporation or reduction of molecular oxygen, 2-oxoglutarate as one donor, and incorporation of one atom each of oxygen into both donors
4	GO:0016695	oxidoreductase activity, acting on hydrogen as donor	1	0.36	GO:0016491	oxidoreductase activity
8	GO:0035326	enhancer binding	1	0.36	GO:0044212	transcription regulatory region DNA binding
3	GO:0071814	protein-lipid complex binding	1	0.36	GO:0005488	binding
6	GO:0035673	oligopeptide transmembrane transporter activity	1	0.36	GO:0015198, GO:0042887	oligopeptide transporter activity, amide transmembrane transporter activity
5	GO:0005275	amine transmembrane transporter activity	1	0.36	GO:0022891, GO:0022804	substrate-specific transmembrane transporter activity, active transmembrane transporter activity
6	GO:0016748	succinyltransferase activity	1	0.36	GO:0016747	transferase activity, transferring acyl groups other than amino-acyl groups
5	GO:0042887	amide transmembrane transporter activity	1	0.22	GO:0022891	substrate-specific transmembrane transporter activity
5	GO:0015198	oligopeptide transporter activity	1	0.22	GO:0015197	peptide transporter activity
