# Supplementary material for: First Insights into the Subterranean Crustacean Bathynellacea Transcriptome: Transcriptionally Reduced Opsin Repertoire and Evidence of Conserved Homeostasis Regulatory Mechanisms
Source: PLoS One. 2017 Jan 20;12(1):e0170424. doi: 10.1371/journal.pone.0170424 (PMC5249073; doi:10.1371/journal.pone.0170424)
Supplement: S5 Table — (XLSX) [file pone.0170424.s008.xlsx]

## Sheet: S5 Table
LevelGO	Term(Acc)	Term(Name)	#Seq	Score	Parents(Acc)	Parents(Name)
2	GO:0016020	membrane	2168	1384.76	GO:0005575	cellular_component
5	GO:0016021	integral component of membrane	1128	1066.14	GO:0044425, GO:0031224	membrane part, intrinsic component of membrane
3	GO:0044464	cell part	3141	971.48	GO:0005623, GO:0005575	cell, cellular_component
6	GO:0005737	cytoplasm	1553	959.94	GO:0044424	intracellular part
5	GO:0044424	intracellular part	2500	938.2	GO:0044464, GO:0005622	cell part, intracellular
4	GO:0005622	intracellular	2729	791.92	GO:0044464	cell part
3	GO:0044425	membrane part	1344	784.11	GO:0016020, GO:0005575	membrane, cellular_component
4	GO:0031224	intrinsic component of membrane	1133	643.88	GO:0044425	membrane part
2	GO:0005623	cell	3142	585.24	GO:0005575	cellular_component
8	GO:0005634	nucleus	708	561.39	GO:0043231	intracellular membrane-bounded organelle
6	GO:0043229	intracellular organelle	1716	546.93	GO:0043226, GO:0044424	organelle, intracellular part
7	GO:0043231	intracellular membrane-bounded organelle	1061	529.67	GO:0043229, GO:0043227	intracellular organelle, membrane-bounded organelle
7	GO:0044444	cytoplasmic part	892	498.24	GO:0005737, GO:0044424	cytoplasm, intracellular part
3	GO:0043234	protein complex	870	394.16	GO:0032991	macromolecular complex
2	GO:0032991	macromolecular complex	1207	372.07	GO:0005575	cellular_component
3	GO:0043227	membrane-bounded organelle	1092	361.94	GO:0043226	organelle
2	GO:0043226	organelle	1759	357.16	GO:0005575	cellular_component
7	GO:0043232	intracellular non-membrane-bounded organelle	787	327.38	GO:0043229, GO:0043228	intracellular organelle, non-membrane-bounded organelle
5	GO:0005886	plasma membrane	432	321.45	GO:0016020, GO:0044464, GO:0071944	membrane, cell part, cell periphery
7	GO:0044446	intracellular organelle part	725	245.58	GO:0043229, GO:0044424, GO:0044422	intracellular organelle, intracellular part, organelle part
8	GO:0005840	ribosome	264	224.56	GO:0044444, GO:0030529, GO:0043232	cytoplasmic part, ribonucleoprotein complex, intracellular non-membrane-bounded organelle
4	GO:0071944	cell periphery	486	206.43	GO:0044464	cell part
8	GO:0005856	cytoskeleton	384	203.97	GO:0043232	intracellular non-membrane-bounded organelle
6	GO:0030529	ribonucleoprotein complex	347	202.5	GO:0032991, GO:0044424	macromolecular complex, intracellular part
3	GO:0043228	non-membrane-bounded organelle	796	199.27	GO:0043226	organelle
9	GO:0044430	cytoskeletal part	287	182.28	GO:0044446, GO:0005856	intracellular organelle part, cytoskeleton
3	GO:0044422	organelle part	739	167.5	GO:0043226, GO:0005575	organelle, cellular_component
9	GO:0015630	microtubule cytoskeleton	177	123.12	GO:0005856	cytoskeleton
4	GO:0012505	endomembrane system	221	115.57	GO:0044464	cell part
10	GO:0005874	microtubule	108	105.72	GO:0015630, GO:0043234, GO:0044430	microtubule cytoskeleton, protein complex, cytoskeletal part
8	GO:0005739	mitochondrion	149	100.87	GO:0044444, GO:0043231	cytoplasmic part, intracellular membrane-bounded organelle
2	GO:0005576	extracellular region	155	86.08	GO:0005575	cellular_component
8	GO:0005829	cytosol	121	84.75	GO:0044444	cytoplasmic part
9	GO:0015629	actin cytoskeleton	134	83.92	GO:0005856	cytoskeleton
8	GO:0005783	endoplasmic reticulum	106	77.27	GO:0044444, GO:0043231, GO:0012505	cytoplasmic part, intracellular membrane-bounded organelle, endomembrane system
6	GO:0044459	plasma membrane part	162	72.5	GO:0044425, GO:0005886, GO:0044464	membrane part, plasma membrane, cell part
4	GO:0031090	organelle membrane	175	71.51	GO:0043227, GO:0016020, GO:0044422	membrane-bounded organelle, membrane, organelle part
9	GO:0044428	nuclear part	190	70.32	GO:0044446, GO:0005634	intracellular organelle part, nucleus
10	GO:0031981	nuclear lumen	151	69.05	GO:0070013, GO:0044428	intracellular organelle lumen, nuclear part
10	GO:0016459	myosin complex	69	69	GO:0015629, GO:0043234, GO:0044430	actin cytoskeleton, protein complex, cytoskeletal part
8	GO:0005794	Golgi apparatus	96	67.63	GO:0044444, GO:0043231, GO:0012505	cytoplasmic part, intracellular membrane-bounded organelle, endomembrane system
2	GO:0030054	cell junction	100	63.99	GO:0005575	cellular_component
4	GO:1902494	catalytic complex	200	58.14	GO:0043234	protein complex
6	GO:0070062	extracellular vesicular exosome	55	55	GO:0065010, GO:0031988	extracellular membrane-bounded organelle, membrane-bounded vesicle
5	GO:0098588	bounding membrane of organelle	120	54.09	GO:0031090	organelle membrane
11	GO:0005730	nucleolus	52	50.72	GO:0031981, GO:0044428, GO:0043232	nuclear lumen, nuclear part, intracellular non-membrane-bounded organelle
8	GO:0070013	intracellular organelle lumen	166	50.05	GO:0044446, GO:0043233	intracellular organelle part, organelle lumen
8	GO:0005887	integral component of plasma membrane	60	48.8	GO:0031226, GO:0016021, GO:0044459	intrinsic component of plasma membrane, integral component of membrane, plasma membrane part
2	GO:0045202	synapse	88	47.38	GO:0005575	cellular_component
8	GO:0005694	chromosome	97	46.66	GO:0043232	intracellular non-membrane-bounded organelle
4	GO:0031988	membrane-bounded vesicle	105	46.48	GO:0031982	vesicle
4	GO:0042995	cell projection	85	41.88	GO:0044464	cell part
11	GO:0005654	nucleoplasm	86	41.16	GO:0031981, GO:0044428	nuclear lumen, nuclear part
5	GO:1990234	transferase complex	109	38.01	GO:1902494	catalytic complex
3	GO:0044456	synapse part	65	37.64	GO:0045202, GO:0005575	synapse, cellular_component
11	GO:0005813	centrosome	35	34.2	GO:0005815, GO:0043232	microtubule organizing center, intracellular non-membrane-bounded organelle
12	GO:0005743	mitochondrial inner membrane	36	33.52	GO:0019866, GO:0031966	organelle inner membrane, mitochondrial membrane
3	GO:0031982	vesicle	112	33.12	GO:0043226	organelle
5	GO:0065010	extracellular membrane-bounded organelle	55	33	GO:0043230, GO:0043227	extracellular organelle, membrane-bounded organelle
8	GO:0045211	postsynaptic membrane	33	33	GO:0097060	synaptic membrane
10	GO:0005789	endoplasmic reticulum membrane	42	32.83	GO:0044425, GO:0044432, GO:0031090, GO:0042175, GO:0098589, GO:0098588	membrane part, endoplasmic reticulum part, organelle membrane, nuclear outer membrane-endoplasmic reticulum membrane network, membrane region, bounding membrane of organelle
9	GO:0044391	ribosomal subunit	61	32.04	GO:0044444, GO:0044446, GO:0030529, GO:0005840	cytoplasmic part, intracellular organelle part, ribonucleoprotein complex, ribosome
10	GO:0005815	microtubule organizing center	47	31.36	GO:0015630, GO:0044430	microtubule cytoskeleton, cytoskeletal part
7	GO:0031226	intrinsic component of plasma membrane	62	30.88	GO:0031224, GO:0044459	intrinsic component of membrane, plasma membrane part
10	GO:0015935	small ribosomal subunit	38	30.8	GO:0044391	ribosomal subunit
10	GO:0005875	microtubule associated complex	50	30.68	GO:0015630, GO:0043234, GO:0044430	microtubule cytoskeleton, protein complex, cytoskeletal part
3	GO:0044421	extracellular region part	87	30.13	GO:0005576, GO:0005575	extracellular region, cellular_component
4	GO:0043233	organelle lumen	166	30.03	GO:0031974, GO:0044422	membrane-enclosed lumen, organelle part
8	GO:0030117	membrane coat	52	29.96	GO:0044444, GO:0044425, GO:0048475, GO:0043234	cytoplasmic part, membrane part, coated membrane, protein complex
4	GO:0031975	envelope	110	29.81	GO:0044464	cell part
7	GO:0009279	cell outer membrane	28	28	GO:0030313, GO:0044462, GO:0019867	cell envelope, external encapsulating structure part, outer membrane
11	GO:0031966	mitochondrial membrane	46	27.87	GO:0005740, GO:0031090, GO:0044429	mitochondrial envelope, organelle membrane, mitochondrial part
8	GO:0070993	translation preinitiation complex	24	27.6	GO:0044444, GO:0030529	cytoplasmic part, ribonucleoprotein complex
9	GO:0044432	endoplasmic reticulum part	45	27.52	GO:0005783, GO:0044444, GO:0044446	endoplasmic reticulum, cytoplasmic part, intracellular organelle part
11	GO:0005871	kinesin complex	28	27.4	GO:0005875	microtubule associated complex
6	GO:0005667	transcription factor complex	40	27.24	GO:0044424, GO:0043234	intracellular part, protein complex
12	GO:0044451	nucleoplasm part	61	26.93	GO:0005654, GO:0044428	nucleoplasm, nuclear part
8	GO:0031967	organelle envelope	72	26.88	GO:0044446, GO:0043227, GO:0031975	intracellular organelle part, membrane-bounded organelle, envelope
9	GO:0044445	cytosolic part	52	26.26	GO:0044444, GO:0005829	cytoplasmic part, cytosol
4	GO:0097458	neuron part	36	25.78	GO:0044464	cell part
7	GO:0097060	synaptic membrane	41	25.4	GO:0044456, GO:0044459	synapse part, plasma membrane part
3	GO:0019867	outer membrane	40	25.37	GO:0016020	membrane
5	GO:0042175	nuclear outer membrane-endoplasmic reticulum membrane network	50	24.9	GO:0044425, GO:0016020, GO:0044464, GO:0012505, GO:0098589	membrane part, membrane, cell part, endomembrane system, membrane region
4	GO:0016469	proton-transporting two-sector ATPase complex	71	24.89	GO:0044425, GO:0043234	membrane part, protein complex
4	GO:0070469	respiratory chain	26	24.72	GO:0044425	membrane part
10	GO:0000785	chromatin	40	23.78	GO:0032991, GO:0044427	macromolecular complex, chromosomal part
9	GO:0044427	chromosomal part	61	23.76	GO:0044446, GO:0005694	intracellular organelle part, chromosome
10	GO:0005945	6-phosphofructokinase complex	23	23	GO:0044445, GO:1990234	cytosolic part, transferase complex
5	GO:0019013	viral nucleocapsid	23	23	GO:0044423, GO:0019028	virion part, viral capsid
5	GO:0030313	cell envelope	38	22.8	GO:0031975	envelope
9	GO:0044431	Golgi apparatus part	42	22.72	GO:0044444, GO:0044446, GO:0005794	cytoplasmic part, intracellular organelle part, Golgi apparatus
10	GO:0015934	large ribosomal subunit	23	22.6	GO:0044391	ribosomal subunit
9	GO:0019866	organelle inner membrane	39	22.31	GO:0031967, GO:0031090, GO:0044424	organelle envelope, organelle membrane, intracellular part
6	GO:0044462	external encapsulating structure part	37	22.2	GO:0044464, GO:0030312	cell part, external encapsulating structure
9	GO:0044429	mitochondrial part	61	21.45	GO:0044444, GO:0044446, GO:0005739	cytoplasmic part, intracellular organelle part, mitochondrion
4	GO:0098589	membrane region	60	21.44	GO:0044425, GO:0016020	membrane part, membrane
10	GO:0005740	mitochondrial envelope	51	21.32	GO:0031967, GO:0044429	organelle envelope, mitochondrial part
6	GO:0000502	proteasome complex	33	21.27	GO:0044424, GO:0043234	intracellular part, protein complex
8	GO:0031410	cytoplasmic vesicle	62	21.2	GO:0044444, GO:0043229, GO:0031982	cytoplasmic part, intracellular organelle, vesicle
5	GO:0043005	neuron projection	35	21.18	GO:0097458, GO:0042995	neuron part, cell projection
10	GO:0005891	voltage-gated calcium channel complex	21	21	GO:0034704, GO:0044459	calcium channel complex, plasma membrane part
2	GO:0031974	membrane-enclosed lumen	173	20.9	GO:0005575	cellular_component
9	GO:0016023	cytoplasmic membrane-bounded vesicle	52	20.8	GO:0043231, GO:0031410, GO:0031988	intracellular membrane-bounded organelle, cytoplasmic vesicle, membrane-bounded vesicle
5	GO:0033178	proton-transporting two-sector ATPase complex, catalytic domain	34	20.64	GO:0044425, GO:0016469, GO:0043234	membrane part, proton-transporting two-sector ATPase complex, protein complex
5	GO:0033177	proton-transporting two-sector ATPase complex, proton-transporting domain	36	20.24	GO:0044425, GO:0016469, GO:0043234	membrane part, proton-transporting two-sector ATPase complex, protein complex
11	GO:0000786	nucleosome	21	20.2	GO:0000785, GO:0044815, GO:0032993, GO:0044427, GO:1990104	chromatin, DNA packaging complex, protein-DNA complex, chromosomal part, DNA bending complex
8	GO:0005852	eukaryotic translation initiation factor 3 complex	20	20	GO:0044444, GO:0043234	cytoplasmic part, protein complex
4	GO:0019028	viral capsid	29	19.8	GO:0044423	virion part
4	GO:0043230	extracellular organelle	55	19.8	GO:0043226, GO:0044421	organelle, extracellular region part
12	GO:0005861	troponin complex	19	19	GO:0044449, GO:0043234, GO:0005865, GO:0044430	contractile fiber part, protein complex, striated muscle thin filament, cytoskeletal part
6	GO:0045259	proton-transporting ATP synthase complex	32	18.96	GO:0016469, GO:0044424	proton-transporting two-sector ATPase complex, intracellular part
3	GO:0044423	virion part	30	18.12	GO:0019012, GO:0005575	virion, cellular_component
9	GO:0016282	eukaryotic 43S preinitiation complex	18	18	GO:0070993	translation preinitiation complex
9	GO:0033290	eukaryotic 48S preinitiation complex	18	18	GO:0070993	translation preinitiation complex
11	GO:0022627	cytosolic small ribosomal subunit	18	18	GO:0022626, GO:0044445, GO:0015935	cytosolic ribosome, cytosolic part, small ribosomal subunit
6	GO:0005925	focal adhesion	18	18	GO:0005924	cell-substrate adherens junction
4	GO:0005921	gap junction	18	18	GO:0005911	cell-cell junction
3	GO:0048475	coated membrane	52	17.98	GO:0016020	membrane
4	GO:0005615	extracellular space	19	17.96	GO:0044421	extracellular region part
10	GO:0000139	Golgi membrane	37	17.88	GO:0044431, GO:0031090, GO:0098588	Golgi apparatus part, organelle membrane, bounding membrane of organelle
5	GO:0033176	proton-transporting V-type ATPase complex	34	17.52	GO:0016469	proton-transporting two-sector ATPase complex
7	GO:0045261	proton-transporting ATP synthase complex, catalytic core F(1)	17	17	GO:0033178, GO:0044424, GO:0045259	proton-transporting two-sector ATPase complex, catalytic domain, intracellular part, proton-transporting ATP synthase complex
13	GO:0030126	COPI vesicle coat	17	17	GO:0044431, GO:0030120, GO:0030663	Golgi apparatus part, vesicle coat, COPI-coated vesicle membrane
3	GO:0005911	cell-cell junction	26	16.92	GO:0030054	cell junction
5	GO:0030312	external encapsulating structure	43	16.54	GO:0044464, GO:0071944	cell part, cell periphery
4	GO:0019898	extrinsic component of membrane	19	15.86	GO:0044425	membrane part
6	GO:0033179	proton-transporting V-type ATPase, V0 domain	19	15.8	GO:0033177, GO:0033176	proton-transporting two-sector ATPase complex, proton-transporting domain, proton-transporting V-type ATPase complex
10	GO:0008021	synaptic vesicle	17	15.8	GO:0044456, GO:0016023	synapse part, cytoplasmic membrane-bounded vesicle
8	GO:0034703	cation channel complex	41	15.4	GO:0034702	ion channel complex
5	GO:0044463	cell projection part	38	15.13	GO:0042995, GO:0044464	cell projection, cell part
4	GO:0044815	DNA packaging complex	26	15.12	GO:0043234	protein complex
9	GO:0044449	contractile fiber part	26	15.02	GO:0044444, GO:0043292, GO:0044422	cytoplasmic part, contractile fiber, organelle part
5	GO:1990204	oxidoreductase complex	25	14.62	GO:0005623, GO:0044464, GO:1902494	cell, cell part, catalytic complex
7	GO:0045263	proton-transporting ATP synthase complex, coupling factor F(o)	15	14.6	GO:0033177, GO:0044424, GO:0045259	proton-transporting two-sector ATPase complex, proton-transporting domain, intracellular part, proton-transporting ATP synthase complex
8	GO:0005768	endosome	24	14.49	GO:0044444, GO:0043231, GO:0012505	cytoplasmic part, intracellular membrane-bounded organelle, endomembrane system
4	GO:0005912	adherens junction	27	14.44	GO:0070161	anchoring junction
11	GO:0031965	nuclear membrane	15	14.2	GO:0005635, GO:0031090, GO:0044428	nuclear envelope, organelle membrane, nuclear part
10	GO:0005819	spindle	23	14.12	GO:0015630, GO:0043232, GO:0044430	microtubule cytoskeleton, intracellular non-membrane-bounded organelle, cytoskeletal part
6	GO:0000151	ubiquitin ligase complex	24	14	GO:1990234, GO:0044424, GO:1902494	transferase complex, intracellular part, catalytic complex
7	GO:0031461	cullin-RING ubiquitin ligase complex	18	14	GO:0000151	ubiquitin ligase complex
10	GO:0005635	nuclear envelope	20	13.48	GO:0031967, GO:0012505, GO:0044428	organelle envelope, endomembrane system, nuclear part
13	GO:0016592	mediator complex	13	13	GO:0043234, GO:0044451	protein complex, nucleoplasm part
8	GO:0019773	proteasome core complex, alpha-subunit complex	13	13	GO:0005839, GO:0044424, GO:0043234	proteasome core complex, intracellular part, protein complex
10	GO:0030017	sarcomere	26	12.88	GO:0030016, GO:0044449	myofibril, contractile fiber part
9	GO:0034704	calcium channel complex	21	12.6	GO:0034703	cation channel complex
3	GO:0032993	protein-DNA complex	22	12.48	GO:0032991	macromolecular complex
6	GO:0033180	proton-transporting V-type ATPase, V1 domain	14	12.4	GO:0033178, GO:0033176	proton-transporting two-sector ATPase complex, catalytic domain, proton-transporting V-type ATPase complex
11	GO:0005865	striated muscle thin filament	20	12.4	GO:0015629, GO:0030017, GO:0036379, GO:0044430	actin cytoskeleton, sarcomere, myofilament, cytoskeletal part
10	GO:0022626	cytosolic ribosome	20	12.4	GO:0044445, GO:0005840	cytosolic part, ribosome
12	GO:0030120	vesicle coat	23	12.31	GO:0030662, GO:0030117, GO:0044433	coated vesicle membrane, membrane coat, cytoplasmic vesicle part
11	GO:0005876	spindle microtubule	15	12.2	GO:0005874, GO:0005819	microtubule, spindle
4	GO:1990104	DNA bending complex	21	12.12	GO:0043234	protein complex
6	GO:0030424	axon	23	12.1	GO:0043005	neuron projection
4	GO:0042555	MCM complex	12	12	GO:0043234	protein complex
12	GO:0008091	spectrin	12	12	GO:0030864, GO:0044448, GO:0044430	cortical actin cytoskeleton, cell cortex part, cytoskeletal part
13	GO:0000790	nuclear chromatin	15	11.96	GO:0000785, GO:0044454	chromatin, nuclear chromosome part
4	GO:0009986	cell surface	14	11.76	GO:0044464	cell part
10	GO:0005759	mitochondrial matrix	13	11.76	GO:0070013, GO:0044429	intracellular organelle lumen, mitochondrial part
5	GO:0005924	cell-substrate adherens junction	19	11.4	GO:0005912, GO:0030055	adherens junction, cell-substrate junction
10	GO:0030131	clathrin adaptor complex	12	11.2	GO:0030119, GO:0030118	AP-type membrane coat adaptor complex, clathrin coat
12	GO:0030663	COPI-coated vesicle membrane	18	11.2	GO:0030660, GO:0030662, GO:0030137	Golgi-associated vesicle membrane, coated vesicle membrane, COPI-coated vesicle
2	GO:0031012	extracellular matrix	19	11.12	GO:0005575	cellular_component
5	GO:0001726	ruffle	11	11	GO:0042995, GO:0031252	cell projection, cell leading edge
2	GO:0019012	virion	30	10.87	GO:0005575	cellular_component
6	GO:1902495	transmembrane transporter complex	58	10.37	GO:0044425, GO:0016021, GO:1990351	membrane part, integral component of membrane, transporter complex
4	GO:0030496	midbody	10	10	GO:0044464	cell part
8	GO:0009331	glycerol-3-phosphate dehydrogenase complex	10	10	GO:0044444, GO:1990204	cytoplasmic part, oxidoreductase complex
10	GO:0008076	voltage-gated potassium channel complex	10	10	GO:0005887, GO:0034705, GO:0044459	integral component of plasma membrane, potassium channel complex, plasma membrane part
10	GO:0005774	vacuolar membrane	20	9.92	GO:0031090, GO:0098588, GO:0044437	organelle membrane, bounding membrane of organelle, vacuolar part
4	GO:0005578	proteinaceous extracellular matrix	14	9.88	GO:0031012, GO:0044421	extracellular matrix, extracellular region part
3	GO:0070161	anchoring junction	28	9.86	GO:0030054	cell junction
7	GO:0005839	proteasome core complex	15	9.8	GO:0000502, GO:0044424, GO:0043234	proteasome complex, intracellular part, protein complex
13	GO:0016591	DNA-directed RNA polymerase II, holoenzyme	16	9.8	GO:0055029, GO:0044451	nuclear DNA-directed RNA polymerase complex, nucleoplasm part
11	GO:0030660	Golgi-associated vesicle membrane	23	9.8	GO:0005798, GO:0030659, GO:0000139	Golgi-associated vesicle, cytoplasmic vesicle membrane, Golgi membrane
9	GO:0030118	clathrin coat	15	9.6	GO:0030117	membrane coat
10	GO:0005681	spliceosomal complex	10	9.6	GO:0030529, GO:0044428	ribonucleoprotein complex, nuclear part
11	GO:0031227	intrinsic component of endoplasmic reticulum membrane	14	9.4	GO:0031300, GO:0044432, GO:0005789	intrinsic component of organelle membrane, endoplasmic reticulum part, endoplasmic reticulum membrane
4	GO:0045177	apical part of cell	11	9.4	GO:0044464	cell part
11	GO:0030286	dynein complex	13	9.4	GO:0005875, GO:1902494	microtubule associated complex, catalytic complex
12	GO:0044454	nuclear chromosome part	19	9.34	GO:0000228, GO:0044428, GO:0044427	nuclear chromosome, nuclear part, chromosomal part
10	GO:0030659	cytoplasmic vesicle membrane	31	9.33	GO:0016023, GO:0012506, GO:0044433	cytoplasmic membrane-bounded vesicle, vesicle membrane, cytoplasmic vesicle part
5	GO:0005929	cilium	21	9.3	GO:0042995, GO:0043226	cell projection, organelle
7	GO:0034702	ion channel complex	41	9.24	GO:0044425, GO:0016021, GO:1902495	membrane part, integral component of membrane, transmembrane transporter complex
7	GO:0098590	plasma membrane region	12	9.24	GO:0016020, GO:0044459, GO:0098589	membrane, plasma membrane part, membrane region
9	GO:0005769	early endosome	10	9.2	GO:0005768	endosome
9	GO:0044433	cytoplasmic vesicle part	35	9.2	GO:0044444, GO:0044446, GO:0031410	cytoplasmic part, intracellular organelle part, cytoplasmic vesicle
8	GO:0043292	contractile fiber	26	9.01	GO:0044444, GO:0043232	cytoplasmic part, intracellular non-membrane-bounded organelle
12	GO:0016363	nuclear matrix	9	9	GO:0034399, GO:0044428	nuclear periphery, nuclear part
9	GO:0005890	sodium:potassium-exchanging ATPase complex	9	9	GO:0005887, GO:0090533, GO:0044459	integral component of plasma membrane, cation-transporting ATPase complex, plasma membrane part
10	GO:0001518	voltage-gated sodium channel complex	9	9	GO:0005887, GO:0044459, GO:0034706	integral component of plasma membrane, plasma membrane part, sodium channel complex
9	GO:0043195	terminal bouton	9	9	GO:0044456, GO:0043679, GO:0033267	synapse part, axon terminus, axon part
7	GO:0030288	outer membrane-bounded periplasmic space	9	9	GO:0030313, GO:0044462, GO:0042597	cell envelope, external encapsulating structure part, periplasmic space
11	GO:0000228	nuclear chromosome	24	9	GO:0031981, GO:0044428, GO:0005694	nuclear lumen, nuclear part, chromosome
16	GO:0035267	NuA4 histone acetyltransferase complex	9	9	GO:0043189	H4/H2A histone acetyltransferase complex
12	GO:0030176	integral component of endoplasmic reticulum membrane	10	9	GO:0031227, GO:0031301, GO:0044432	intrinsic component of endoplasmic reticulum membrane, integral component of organelle membrane, endoplasmic reticulum part
11	GO:0090575	RNA polymerase II transcription factor complex	16	9	GO:0044798	nuclear transcription factor complex
10	GO:0055029	nuclear DNA-directed RNA polymerase complex	20	8.88	GO:0044428, GO:0000428	nuclear part, DNA-directed RNA polymerase complex
6	GO:0031301	integral component of organelle membrane	14	8.76	GO:0016021, GO:0031300, GO:0044422	integral component of membrane, intrinsic component of organelle membrane, organelle part
11	GO:0030662	coated vesicle membrane	25	8.59	GO:0030135, GO:0030659, GO:0098588	coated vesicle, cytoplasmic vesicle membrane, bounding membrane of organelle
12	GO:0000776	kinetochore	8	8.52	GO:0000775, GO:0043234, GO:0044427, GO:0043232	chromosome, centromeric region, protein complex, chromosomal part, intracellular non-membrane-bounded organelle
11	GO:0016471	vacuolar proton-transporting V-type ATPase complex	13	8.2	GO:0005774, GO:0044437, GO:0033176	vacuolar membrane, vacuolar part, proton-transporting V-type ATPase complex
7	GO:0098533	ATPase dependent transmembrane transport complex	17	8.04	GO:0044425, GO:1902495, GO:0016020, GO:1902494	membrane part, transmembrane transporter complex, membrane, catalytic complex
12	GO:0000220	vacuolar proton-transporting V-type ATPase, V0 domain	8	8	GO:0033179, GO:0016471, GO:0044437	proton-transporting V-type ATPase, V0 domain, vacuolar proton-transporting V-type ATPase complex, vacuolar part
8	GO:0043190	ATP-binding cassette (ABC) transporter complex	8	8	GO:0005886, GO:0043234, GO:0098533, GO:0044459	plasma membrane, protein complex, ATPase dependent transmembrane transport complex, plasma membrane part
9	GO:0030119	AP-type membrane coat adaptor complex	14	7.92	GO:0044444, GO:0044425, GO:0030117, GO:0043234	cytoplasmic part, membrane part, membrane coat, protein complex
5	GO:0036477	somatodendritic compartment	13	7.92	GO:0097458	neuron part
9	GO:0000793	condensed chromosome	15	7.87	GO:0005694	chromosome
6	GO:0008287	protein serine/threonine phosphatase complex	13	7.8	GO:0044464, GO:1903293	cell part, phosphatase complex
10	GO:0005764	lysosome	9	7.76	GO:0000323	lytic vacuole
9	GO:0030016	myofibril	26	7.73	GO:0043292	contractile fiber
4	GO:1990391	DNA repair complex	13	7.68	GO:0043234	protein complex
5	GO:0031300	intrinsic component of organelle membrane	18	7.66	GO:0031224, GO:0044422	intrinsic component of membrane, organelle part
5	GO:0030175	filopodium	8	7.6	GO:0042995	cell projection
4	GO:0031252	cell leading edge	13	7.56	GO:0044464	cell part
10	GO:0030135	coated vesicle	29	7.55	GO:0016023	cytoplasmic membrane-bounded vesicle
6	GO:0044441	ciliary part	12	7.49	GO:0005929, GO:0044463, GO:0044422	cilium, cell projection part, organelle part
10	GO:0036379	myofilament	20	7.44	GO:0030016, GO:0044449	myofibril, contractile fiber part
10	GO:0010008	endosome membrane	10	7.36	GO:0044440, GO:0031090, GO:0098588	endosomal part, organelle membrane, bounding membrane of organelle
11	GO:0030864	cortical actin cytoskeleton	12	7.2	GO:0015629, GO:0030863, GO:0044430	actin cytoskeleton, cortical cytoskeleton, cytoskeletal part
6	GO:0030425	dendrite	8	7.2	GO:0036477, GO:0043005	somatodendritic compartment, neuron projection
8	GO:0005952	cAMP-dependent protein kinase complex	7	7	GO:1902554, GO:0044424	serine/threonine protein kinase complex, intracellular part
8	GO:0016324	apical plasma membrane	7	7	GO:0016020, GO:0005886, GO:0098590, GO:0045177, GO:0044459	membrane, plasma membrane, plasma membrane region, apical part of cell, plasma membrane part
8	GO:0005811	lipid particle	7	7	GO:0043232	intracellular non-membrane-bounded organelle
11	GO:0035371	microtubule plus-end	7	7	GO:0005874, GO:0044430	microtubule, cytoskeletal part
12	GO:0000235	astral microtubule	7	7	GO:0005876, GO:0005818, GO:0005881	spindle microtubule, aster, cytoplasmic microtubule
8	GO:0048471	perinuclear region of cytoplasm	7	7	GO:0044444	cytoplasmic part
7	GO:0071595	Nem1-Spo7 phosphatase complex	7	7	GO:0044425, GO:0008287, GO:0042175	membrane part, protein serine/threonine phosphatase complex, nuclear outer membrane-endoplasmic reticulum membrane network
7	GO:0033267	axon part	15	6.84	GO:0097458, GO:0044463, GO:0030424	neuron part, cell projection part, axon
3	GO:0030055	cell-substrate junction	19	6.84	GO:0030054	cell junction
9	GO:0044448	cell cortex part	18	6.79	GO:0005938, GO:0044444	cell cortex, cytoplasmic part
11	GO:0030137	COPI-coated vesicle	18	6.72	GO:0005798, GO:0030135	Golgi-associated vesicle, coated vesicle
8	GO:0005773	vacuole	27	6.32	GO:0044444, GO:0043231	cytoplasmic part, intracellular membrane-bounded organelle
4	GO:1990351	transporter complex	58	6.22	GO:0043234	protein complex
11	GO:0005881	cytoplasmic microtubule	9	6.2	GO:0044444, GO:0005874	cytoplasmic part, microtubule
8	GO:0005938	cell cortex	20	6.08	GO:0044444, GO:0071944	cytoplasmic part, cell periphery
6	GO:0043025	neuronal cell body	6	6	GO:0097458, GO:0036477, GO:0044297	neuron part, somatodendritic compartment, cell body
8	GO:0045169	fusome	6	6	GO:0044444	cytoplasmic part
8	GO:0044295	axonal growth cone	6	6	GO:0033267, GO:0030426	axon part, growth cone
6	GO:0009380	excinuclease repair complex	6	6	GO:1990391, GO:0044424, GO:1902494	DNA repair complex, intracellular part, catalytic complex
7	GO:1902554	serine/threonine protein kinase complex	14	6	GO:1902911	protein kinase complex
8	GO:0042734	presynaptic membrane	6	6	GO:0097458, GO:0097060	neuron part, synaptic membrane
11	GO:0034399	nuclear periphery	9	6	GO:0031981, GO:0044428	nuclear lumen, nuclear part
6	GO:0009325	nitrate reductase complex	6	6	GO:1990204	oxidoreductase complex
4	GO:0034464	BBSome	6	6	GO:0043234	protein complex
9	GO:0034705	potassium channel complex	10	6	GO:0034703	cation channel complex
3	GO:0031594	neuromuscular junction	6	6	GO:0045202	synapse
8	GO:0019005	SCF ubiquitin ligase complex	6	6	GO:0031461	cullin-RING ubiquitin ligase complex
11	GO:0005758	mitochondrial intermembrane space	6	6	GO:0005740, GO:0031970, GO:0044429	mitochondrial envelope, organelle envelope lumen, mitochondrial part
9	GO:0044437	vacuolar part	20	5.95	GO:0044444, GO:0044446, GO:0005773	cytoplasmic part, intracellular organelle part, vacuole
10	GO:0005798	Golgi-associated vesicle	23	5.88	GO:0044431, GO:0016023	Golgi apparatus part, cytoplasmic membrane-bounded vesicle
6	GO:0032300	mismatch repair complex	6	5.8	GO:1990391, GO:0044424, GO:0043234	DNA repair complex, intracellular part, protein complex
5	GO:0012506	vesicle membrane	31	5.6	GO:0031988, GO:0031090	membrane-bounded vesicle, organelle membrane
15	GO:0043189	H4/H2A histone acetyltransferase complex	9	5.4	GO:1902562	H4 histone acetyltransferase complex
8	GO:0043679	axon terminus	9	5.4	GO:0033267, GO:0044306	axon part, neuron projection terminus
9	GO:0034706	sodium channel complex	9	5.4	GO:0034703	cation channel complex
10	GO:0044798	nuclear transcription factor complex	16	5.4	GO:0005667, GO:0044428	transcription factor complex, nuclear part
8	GO:0090533	cation-transporting ATPase complex	9	5.4	GO:0098533	ATPase dependent transmembrane transport complex
4	GO:0042597	periplasmic space	9	5.4	GO:0044464	cell part
6	GO:0005618	cell wall	6	5.36	GO:0030312	external encapsulating structure
7	GO:0000428	DNA-directed RNA polymerase complex	20	5.33	GO:0030880	RNA polymerase complex
6	GO:1902911	protein kinase complex	16	5.2	GO:1990234	transferase complex
13	GO:0000777	condensed chromosome kinetochore	5	5.2	GO:0000779, GO:0000776	condensed chromosome, centromeric region, kinetochore
8	GO:0016323	basolateral plasma membrane	6	5.2	GO:0016020, GO:0005886, GO:0098590, GO:0044459	membrane, plasma membrane, plasma membrane region, plasma membrane part
11	GO:0000775	chromosome, centromeric region	8	5.11	GO:0098687	chromosomal region
10	GO:0000796	condensin complex	5	5	GO:0044815, GO:0043234, GO:0000793, GO:0044427	DNA packaging complex, protein complex, condensed chromosome, chromosomal part
4	GO:0043235	receptor complex	5	5	GO:0043234	protein complex
8	GO:0005971	ribonucleoside-diphosphate reductase complex	5	5	GO:0044444, GO:1990204	cytoplasmic part, oxidoreductase complex
13	GO:0005858	axonemal dynein complex	5	5	GO:0005868, GO:0044447	cytoplasmic dynein complex, axoneme part
15	GO:0070985	TFIIK complex	5	5	GO:0005675, GO:0090575, GO:0044451	holo TFIIH complex, RNA polymerase II transcription factor complex, nucleoplasm part
5	GO:0030904	retromer complex	5	5	GO:0044425, GO:0044464, GO:0043234, GO:0012505	membrane part, cell part, protein complex, endomembrane system
8	GO:0048500	signal recognition particle	5	5	GO:0044444, GO:0030529	cytoplasmic part, ribonucleoprotein complex
12	GO:0032580	Golgi cisterna membrane	5	5	GO:0031985, GO:0000139	Golgi cisterna, Golgi membrane
8	GO:0032391	photoreceptor connecting cilium	5	5	GO:0031513	nonmotile primary cilium
14	GO:0000812	Swr1 complex	5	5	GO:0097346, GO:0000790, GO:0044454	INO80-type complex, nuclear chromatin, nuclear chromosome part
4	GO:0015627	type II protein secretion system complex	5	5	GO:0044464, GO:0043234	cell part, protein complex
7	GO:0031513	nonmotile primary cilium	8	4.96	GO:0072372	primary cilium
9	GO:0031970	organelle envelope lumen	8	4.8	GO:0044446, GO:0031967, GO:0031974	intracellular organelle part, organelle envelope, membrane-enclosed lumen
5	GO:0005604	basement membrane	7	4.79	GO:0044421, GO:0044420, GO:0005578	extracellular region part, extracellular matrix part, proteinaceous extracellular matrix
10	GO:0005930	axoneme	8	4.8	GO:0044444, GO:0097014, GO:0044441	cytoplasmic part, ciliary cytoplasm, ciliary part
5	GO:0009288	bacterial-type flagellum	9	4.73	GO:0042995, GO:0043228	cell projection, non-membrane-bounded organelle
9	GO:0005777	peroxisome	6	4.72	GO:0042579	microbody
5	GO:1903293	phosphatase complex	13	4.68	GO:1902494	catalytic complex
9	GO:0000323	lytic vacuole	9	4.66	GO:0005773	vacuole
6	GO:0030426	growth cone	7	4.6	GO:0097458, GO:0030427, GO:0044463, GO:0043005	neuron part, site of polarized growth, cell projection part, neuron projection
11	GO:0044450	microtubule organizing center part	7	4.6	GO:0044444, GO:0005815, GO:0044430	cytoplasmic part, microtubule organizing center, cytoskeletal part
4	GO:0044297	cell body	7	4.6	GO:0044464	cell part
9	GO:0044440	endosomal part	10	4.42	GO:0044444, GO:0044446, GO:0005768	cytoplasmic part, intracellular organelle part, endosome
12	GO:0005741	mitochondrial outer membrane	5	4.36	GO:0031968, GO:0098588, GO:0031966	organelle outer membrane, bounding membrane of organelle, mitochondrial membrane
12	GO:0000794	condensed nuclear chromosome	5	4.36	GO:0000793, GO:0000228	condensed chromosome, nuclear chromosome
10	GO:0030863	cortical cytoskeleton	12	4.32	GO:0005856, GO:0044448	cytoskeleton, cell cortex part
11	GO:0005818	aster	7	4.2	GO:0043234, GO:0043232, GO:0005819, GO:0044430	protein complex, intracellular non-membrane-bounded organelle, spindle, cytoskeletal part
4	GO:0030990	intraciliary transport particle	7	4.2	GO:0043234	protein complex
10	GO:0030132	clathrin coat of coated pit	5	4.2	GO:0030118, GO:0005905, GO:0044459	clathrin coat, coated pit, plasma membrane part
9	GO:0036464	cytoplasmic ribonucleoprotein granule	5	4.2	GO:0044444, GO:0035770	cytoplasmic part, ribonucleoprotein granule
10	GO:0014069	postsynaptic density	5	4.2	GO:0044456, GO:0044430	synapse part, cytoskeletal part
11	GO:0097346	INO80-type complex	7	4.2	GO:0070603	SWI/SNF superfamily-type complex
4	GO:0098552	side of membrane	7	4.05	GO:0044425, GO:0016020	membrane part, membrane
12	GO:0000221	vacuolar proton-transporting V-type ATPase, V1 domain	4	4	GO:0016471, GO:0033180, GO:0044437	vacuolar proton-transporting V-type ATPase complex, proton-transporting V-type ATPase, V1 domain, vacuolar part
13	GO:0031262	Ndc80 complex	4	4	GO:0000776, GO:0043234, GO:0044427	kinetochore, protein complex, chromosomal part
12	GO:0016602	CCAAT-binding factor complex	4	4	GO:0090575	RNA polymerase II transcription factor complex
7	GO:0031931	TORC1 complex	4	4	GO:0038201, GO:0043234	TOR complex, protein complex
11	GO:0005680	anaphase-promoting complex	4	4	GO:0031461, GO:0000152	cullin-RING ubiquitin ligase complex, nuclear ubiquitin ligase complex
6	GO:0009349	riboflavin synthase complex	4	4	GO:1990234, GO:0044464	transferase complex, cell part
14	GO:0016605	PML body	4	4	GO:0016604	nuclear body
10	GO:0000015	phosphopyruvate hydratase complex	4	4	GO:0044445, GO:1902494	cytosolic part, catalytic complex
12	GO:0034993	SUN-KASH complex	4	4	GO:0034992, GO:0043234, GO:0044428	microtubule organizing center attachment site, protein complex, nuclear part
5	GO:0030992	intraciliary transport particle B	4	4	GO:0043234, GO:0030990	protein complex, intraciliary transport particle
7	GO:0009897	external side of plasma membrane	4	4	GO:0098552, GO:0009986, GO:0005886, GO:0044459	side of membrane, cell surface, plasma membrane, plasma membrane part
12	GO:0005868	cytoplasmic dynein complex	6	4	GO:0044444, GO:0030286	cytoplasmic part, dynein complex
4	GO:0005581	collagen trimer	4	4	GO:0043234, GO:0005575	protein complex, cellular_component
9	GO:0005834	heterotrimeric G-protein complex	4	4	GO:0031234, GO:0044424, GO:0043234, GO:0044459	extrinsic component of cytoplasmic side of plasma membrane, intracellular part, protein complex, plasma membrane part
14	GO:0005675	holo TFIIH complex	6	4	GO:0032806, GO:0090575, GO:0016591, GO:0044451	carboxy-terminal domain protein kinase complex, RNA polymerase II transcription factor complex, DNA-directed RNA polymerase II, holoenzyme, nucleoplasm part
4	GO:0036062	presynaptic periactive zone	4	4	GO:0044456	synapse part
11	GO:0030136	clathrin-coated vesicle	8	3.91	GO:0030135	coated vesicle
13	GO:0005849	mRNA cleavage factor complex	5	3.8	GO:0043234, GO:0044451	protein complex, nucleoplasm part
10	GO:0098687	chromosomal region	9	3.67	GO:0044427	chromosomal part
13	GO:0000123	histone acetyltransferase complex	13	3.62	GO:0031248, GO:0044451	protein acetyltransferase complex, nucleoplasm part
6	GO:0072372	primary cilium	8	3.58	GO:0005929	cilium
14	GO:1902562	H4 histone acetyltransferase complex	9	3.24	GO:0000123	histone acetyltransferase complex
6	GO:0044306	neuron projection terminus	9	3.24	GO:0097458, GO:0044463, GO:0043005	neuron part, cell projection part, neuron projection
10	GO:0005882	intermediate filament	4	3.2	GO:0045111, GO:0043234, GO:0044430	intermediate filament cytoskeleton, protein complex, cytoskeletal part
3	GO:0044420	extracellular matrix part	7	3.19	GO:0031012, GO:0005575	extracellular matrix, cellular_component
10	GO:0000808	origin recognition complex	4	3.2	GO:0043234, GO:0044427	protein complex, chromosomal part
6	GO:0030880	RNA polymerase complex	20	3.2	GO:1990234, GO:0044424	transferase complex, intracellular part
12	GO:0000779	condensed chromosome, centromeric region	5	3.12	GO:0000775, GO:0000793	chromosome, centromeric region, condensed chromosome
13	GO:0005666	DNA-directed RNA polymerase III complex	3	3	GO:0055029, GO:0044451	nuclear DNA-directed RNA polymerase complex, nucleoplasm part
4	GO:0097223	sperm part	3	3	GO:0044464	cell part
6	GO:0048269	methionine adenosyltransferase complex	3	3	GO:1990234, GO:0044424	transferase complex, intracellular part
7	GO:0033281	TAT protein transport complex	3	3	GO:0043234, GO:0044459	protein complex, plasma membrane part
8	GO:0097225	sperm midpiece	3	3	GO:0097223, GO:0036126, GO:0044441	sperm part, sperm flagellum, ciliary part
8	GO:0005801	cis-Golgi network	3	3	GO:0043231	intracellular membrane-bounded organelle
14	GO:0030130	clathrin coat of trans-Golgi network vesicle	3	3	GO:0012510, GO:0044431, GO:0030125	trans-Golgi network transport vesicle membrane, Golgi apparatus part, clathrin vesicle coat
12	GO:0016939	kinesin II complex	3	3	GO:0005871	kinesin complex
13	GO:0016604	nuclear body	5	3	GO:0044451	nucleoplasm part
14	GO:0005847	mRNA cleavage and polyadenylation specificity factor complex	3	3	GO:0005849	mRNA cleavage factor complex
11	GO:0005765	lysosomal membrane	3	3	GO:0005764, GO:0005774	lysosome, vacuolar membrane
7	GO:0000159	protein phosphatase type 2A complex	3	3	GO:0008287, GO:0044424	protein serine/threonine phosphatase complex, intracellular part
8	GO:0016442	RISC complex	3	3	GO:0031332	RNAi effector complex
11	GO:0030672	synaptic vesicle membrane	3	3	GO:0008021, GO:0044456, GO:0098588, GO:0044433	synaptic vesicle, synapse part, bounding membrane of organelle, cytoplasmic vesicle part
5	GO:0030991	intraciliary transport particle A	3	3	GO:0043234, GO:0030990	protein complex, intraciliary transport particle
10	GO:0032806	carboxy-terminal domain protein kinase complex	7	3	GO:1902554, GO:0043234, GO:0044428	serine/threonine protein kinase complex, protein complex, nuclear part
6	GO:0038201	TOR complex	5	3	GO:0044424	intracellular part
12	GO:0030018	Z disc	3	3	GO:0031674, GO:0044449	I band, contractile fiber part
10	GO:0031105	septin complex	3	3	GO:0032156, GO:0043234, GO:0044448, GO:0044430	septin cytoskeleton, protein complex, cell cortex part, cytoskeletal part
11	GO:0044447	axoneme part	5	3	GO:0044444, GO:0005930, GO:0044441	cytoplasmic part, axoneme, ciliary part
11	GO:0055038	recycling endosome membrane	3	3	GO:0055037, GO:0010008	recycling endosome, endosome membrane
12	GO:0000930	gamma-tubulin complex	3	3	GO:0043234, GO:0044450	protein complex, microtubule organizing center part
11	GO:0031985	Golgi cisterna	5	3	GO:0031984, GO:0044431, GO:0005795	organelle subcompartment, Golgi apparatus part, Golgi stack
11	GO:0036064	ciliary basal body	3	3	GO:0005815, GO:0044463, GO:0044441	microtubule organizing center, cell projection part, ciliary part
10	GO:0000932	cytoplasmic mRNA processing body	3	3	GO:0036464	cytoplasmic ribonucleoprotein granule
11	GO:0005787	signal peptidase complex	3	3	GO:0044425, GO:1990234, GO:0044432, GO:0005789	membrane part, transferase complex, endoplasmic reticulum part, endoplasmic reticulum membrane
7	GO:0036126	sperm flagellum	3	3	GO:0031514, GO:0097223	motile cilium, sperm part
13	GO:0005784	Sec61 translocon complex	3	3	GO:0071256	translocon complex
5	GO:0009341	beta-galactosidase complex	3	3	GO:1902494	catalytic complex
10	GO:0010494	cytoplasmic stress granule	3	3	GO:0036464	cytoplasmic ribonucleoprotein granule
5	GO:0031225	anchored component of membrane	3	3	GO:0044425, GO:0031224	membrane part, intrinsic component of membrane
10	GO:0005802	trans-Golgi network	3	3	GO:0043231, GO:0044431, GO:0005794	intracellular membrane-bounded organelle, Golgi apparatus part, Golgi apparatus
12	GO:0044455	mitochondrial membrane part	6	2.98	GO:0044425, GO:0031966, GO:0044429	membrane part, mitochondrial membrane, mitochondrial part
6	GO:0044461	bacterial-type flagellum part	6	2.89	GO:0044463, GO:0009288, GO:0044424, GO:0044422	cell projection part, bacterial-type flagellum, intracellular part, organelle part
9	GO:0097014	ciliary cytoplasm	8	2.88	GO:0032838, GO:0044441	cell projection cytoplasm, ciliary part
8	GO:0042579	microbody	6	2.83	GO:0044444, GO:0043231	cytoplasmic part, intracellular membrane-bounded organelle
7	GO:0009425	bacterial-type flagellum basal body	4	2.82	GO:0044461	bacterial-type flagellum part
10	GO:0005795	Golgi stack	6	2.8	GO:0044431	Golgi apparatus part
6	GO:0031514	motile cilium	4	2.8	GO:0005929	cilium
4	GO:0030427	site of polarized growth	7	2.76	GO:0044464	cell part
9	GO:0031968	organelle outer membrane	5	2.62	GO:0031967, GO:0031090, GO:0019867, GO:0044424	organelle envelope, organelle membrane, outer membrane, intracellular part
11	GO:0042645	mitochondrial nucleoid	3	2.6	GO:0005759, GO:0009295, GO:0044429, GO:0043232	mitochondrial matrix, nucleoid, mitochondrial part, intracellular non-membrane-bounded organelle
8	GO:0009536	plastid	3	2.6	GO:0044444, GO:0043231	cytoplasmic part, intracellular membrane-bounded organelle
10	GO:0031519	PcG protein complex	3	2.6	GO:0043234, GO:0044428	protein complex, nuclear part
9	GO:0005770	late endosome	4	2.56	GO:0005768	endosome
10	GO:0070603	SWI/SNF superfamily-type complex	7	2.52	GO:0043234, GO:0044428	protein complex, nuclear part
13	GO:0030125	clathrin vesicle coat	5	2.52	GO:0030665, GO:0030118, GO:0030120	clathrin-coated vesicle membrane, clathrin coat, vesicle coat
8	GO:0035770	ribonucleoprotein granule	5	2.52	GO:0030529, GO:0043232	ribonucleoprotein complex, intracellular non-membrane-bounded organelle
10	GO:0030141	secretory granule	3	2.52	GO:0016023, GO:0012505	cytoplasmic membrane-bounded vesicle, endomembrane system
5	GO:0005905	coated pit	5	2.52	GO:0044425, GO:0044464, GO:0012505	membrane part, cell part, endomembrane system
6	GO:0042575	DNA polymerase complex	4	2.4	GO:1990234, GO:0044424	transferase complex, intracellular part
4	GO:0045178	basal part of cell	2	2.4	GO:0044464	cell part
7	GO:0031253	cell projection membrane	4	2.4	GO:0044463, GO:0044459	cell projection part, plasma membrane part
10	GO:0000152	nuclear ubiquitin ligase complex	4	2.4	GO:0000151, GO:0044428	ubiquitin ligase complex, nuclear part
8	GO:0031234	extrinsic component of cytoplasmic side of plasma membrane	4	2.4	GO:0044424, GO:0019897	intracellular part, extrinsic component of plasma membrane
11	GO:0034992	microtubule organizing center attachment site	4	2.4	GO:0005635, GO:0044428	nuclear envelope, nuclear part
4	GO:0032153	cell division site	3	2.36	GO:0044464	cell part
10	GO:0005942	phosphatidylinositol 3-kinase complex	3	2.36	GO:0044445, GO:1990234	cytosolic part, transferase complex
13	GO:0000118	histone deacetylase complex	3	2.36	GO:0044451, GO:1902494	nucleoplasm part, catalytic complex
7	GO:0022624	proteasome accessory complex	4	2.32	GO:0000502, GO:0044424, GO:0043234	proteasome complex, intracellular part, protein complex
5	GO:0045121	membrane raft	4	2.32	GO:0098589	membrane region
7	GO:0043256	laminin complex	3	2.2	GO:0005605, GO:0044421, GO:0044420, GO:0043234	basal lamina, extracellular region part, extracellular matrix part, protein complex
11	GO:0005643	nuclear pore	3	2.2	GO:0046930, GO:0005635, GO:0044428	pore complex, nuclear envelope, nuclear part
11	GO:0000792	heterochromatin	3	2.2	GO:0000785	chromatin
8	GO:0005838	proteasome regulatory particle	3	2.2	GO:0022624, GO:0044424, GO:0043234	proteasome accessory complex, intracellular part, protein complex
7	GO:0031248	protein acetyltransferase complex	13	2.17	GO:1902493, GO:0044424	acetyltransferase complex, intracellular part
2	GO:0009295	nucleoid	4	2.16	GO:0005575	cellular_component
11	GO:0030658	transport vesicle membrane	5	2.04	GO:0030659, GO:0030133, GO:0098588	cytoplasmic vesicle membrane, transport vesicle, bounding membrane of organelle
10	GO:0005833	hemoglobin complex	2	2	GO:0044445, GO:0043234	cytosolic part, protein complex
10	GO:0008290	F-actin capping protein complex	2	2	GO:0015629, GO:0043234, GO:0044430	actin cytoskeleton, protein complex, cytoskeletal part
12	GO:0005637	nuclear inner membrane	2	2	GO:0031965, GO:0019866	nuclear membrane, organelle inner membrane
10	GO:0045179	apical cortex	2	2	GO:0044448, GO:0045177	cell cortex part, apical part of cell
13	GO:0005744	mitochondrial inner membrane presequence translocase complex	2	2	GO:0005743, GO:0044455, GO:0043234	mitochondrial inner membrane, mitochondrial membrane part, protein complex
14	GO:0031011	Ino80 complex	2	2	GO:0033202, GO:0097346, GO:0000790, GO:0044454	DNA helicase complex, INO80-type complex, nuclear chromatin, nuclear chromosome part
7	GO:0030289	protein phosphatase 4 complex	2	2	GO:0008287, GO:0044424	protein serine/threonine phosphatase complex, intracellular part
4	GO:0030057	desmosome	2	2	GO:0005911, GO:0070161	cell-cell junction, anchoring junction
6	GO:0005846	nuclear cap binding complex	2	2	GO:0034518, GO:0044424	RNA cap binding complex, intracellular part
4	GO:0017053	transcriptional repressor complex	2	2	GO:0043234	protein complex
11	GO:0097481	neuronal postsynaptic density	2	2	GO:0097458, GO:0044463, GO:0014069	neuron part, cell projection part, postsynaptic density
5	GO:0009289	pilus	2	2	GO:0042995	cell projection
8	GO:0016035	zeta DNA polymerase complex	2	2	GO:0044446, GO:0042575	intracellular organelle part, DNA polymerase complex
13	GO:0072546	ER membrane protein complex	2	2	GO:0044425, GO:0044432, GO:0043234, GO:0030176	membrane part, endoplasmic reticulum part, protein complex, integral component of endoplasmic reticulum membrane
13	GO:0005664	nuclear origin of replication recognition complex	2	2	GO:0000808, GO:0044454	origin recognition complex, nuclear chromosome part
11	GO:0000922	spindle pole	2	2	GO:0005819, GO:0044430	spindle, cytoskeletal part
9	GO:0009925	basal plasma membrane	2	2	GO:0045178, GO:0016020, GO:0016323, GO:0098590, GO:0044459	basal part of cell, membrane, basolateral plasma membrane, plasma membrane region, plasma membrane part
10	GO:0045180	basal cortex	2	2	GO:0045178, GO:0044448	basal part of cell, cell cortex part
12	GO:0031080	nuclear pore outer ring	2	2	GO:0044425, GO:0005643, GO:0043234, GO:0044428	membrane part, nuclear pore, protein complex, nuclear part
15	GO:0030122	AP-2 adaptor complex	2	2	GO:0030132, GO:0030131, GO:0030128, GO:0044459, GO:0044433	clathrin coat of coated pit, clathrin adaptor complex, clathrin coat of endocytic vesicle, plasma membrane part, cytoplasmic vesicle part
12	GO:0005814	centriole	2	2	GO:0044450, GO:0005813, GO:0043232	microtubule organizing center part, centrosome, intracellular non-membrane-bounded organelle
14	GO:0000788	nuclear nucleosome	2	2	GO:0000786, GO:0000790, GO:0044454	nucleosome, nuclear chromatin, nuclear chromosome part
10	GO:0005788	endoplasmic reticulum lumen	2	2	GO:0070013, GO:0044432	intracellular organelle lumen, endoplasmic reticulum part
14	GO:0005665	DNA-directed RNA polymerase II, core complex	2	2	GO:0016591, GO:0055029, GO:0044451	DNA-directed RNA polymerase II, holoenzyme, nuclear DNA-directed RNA polymerase complex, nucleoplasm part
10	GO:0030123	AP-3 adaptor complex	2	2	GO:0030119	AP-type membrane coat adaptor complex
8	GO:0097228	sperm principal piece	2	2	GO:0097223, GO:0036126, GO:0044441	sperm part, sperm flagellum, ciliary part
11	GO:0031901	early endosome membrane	2	2	GO:0005769, GO:0010008	early endosome, endosome membrane
6	GO:0009338	exodeoxyribonuclease V complex	2	2	GO:0044424, GO:1902494	intracellular part, catalytic complex
8	GO:0005606	laminin-1 complex	2	2	GO:0043256	laminin complex
7	GO:0005727	extrachromosomal circular DNA	2	2	GO:0046821, GO:0044424	extrachromosomal DNA, intracellular part
9	GO:0045120	pronucleus	2	2	GO:0005634	nucleus
14	GO:0005669	transcription factor TFIID complex	2	2	GO:0090575, GO:0016591, GO:0044451	RNA polymerase II transcription factor complex, DNA-directed RNA polymerase II, holoenzyme, nucleoplasm part
7	GO:0043626	PCNA complex	2	2	GO:0044796	DNA polymerase processivity factor complex
3	GO:0060077	inhibitory synapse	2	2	GO:0045202	synapse
10	GO:0005771	multivesicular body	2	2	GO:0005770	late endosome
10	GO:0030077	plasma membrane light-harvesting complex	2	2	GO:0030076, GO:0042716, GO:0044433	light-harvesting complex, plasma membrane-derived chromatophore, cytoplasmic vesicle part
13	GO:0005736	DNA-directed RNA polymerase I complex	2	2	GO:0044452, GO:0055029	nucleolar part, nuclear DNA-directed RNA polymerase complex
8	GO:0045239	tricarboxylic acid cycle enzyme complex	2	2	GO:0044444, GO:0043234	cytoplasmic part, protein complex
4	GO:0016533	cyclin-dependent protein kinase 5 holoenzyme complex	2	2	GO:0043234	protein complex
5	GO:0019031	viral envelope	2	2	GO:0036338	viral membrane
10	GO:0032301	MutSalpha complex	2	2	GO:0044428, GO:0032300	nuclear part, mismatch repair complex
15	GO:0070776	MOZ/MORF histone acetyltransferase complex	2	2	GO:0070775	H3 histone acetyltransferase complex
6	GO:0005956	protein kinase CK2 complex	2	2	GO:0044424, GO:0043234	intracellular part, protein complex
7	GO:0016010	dystrophin-associated glycoprotein complex	2	2	GO:0043234, GO:0044459	protein complex, plasma membrane part
6	GO:0009318	exodeoxyribonuclease VII complex	2	2	GO:0044424, GO:1902494	intracellular part, catalytic complex
9	GO:0008540	proteasome regulatory particle, base subcomplex	2	2	GO:0044424, GO:0043234, GO:0005838	intracellular part, protein complex, proteasome regulatory particle
8	GO:0030687	preribosome, large subunit precursor	2	2	GO:0030684	preribosome
14	GO:0005672	transcription factor TFIIA complex	2	2	GO:0090575, GO:0016591, GO:0044451	RNA polymerase II transcription factor complex, DNA-directed RNA polymerase II, holoenzyme, nucleoplasm part
11	GO:0005641	nuclear envelope lumen	2	2	GO:0005635, GO:0031970, GO:0044428	nuclear envelope, organelle envelope lumen, nuclear part
9	GO:0005901	caveola	2	2	GO:0044853, GO:0045121, GO:0044459	plasma membrane raft, membrane raft, plasma membrane part
14	GO:0005720	nuclear heterochromatin	2	2	GO:0000790, GO:0000792	nuclear chromatin, heterochromatin
7	GO:0043197	dendritic spine	2	2	GO:0044309, GO:0030425, GO:0044463	neuron spine, dendrite, cell projection part
4	GO:0016272	prefoldin complex	2	2	GO:0043234	protein complex
12	GO:0042589	zymogen granule membrane	2	2	GO:0042588, GO:0030667	zymogen granule, secretory granule membrane
13	GO:0035097	histone methyltransferase complex	3	1.96	GO:0044451, GO:0034708	nucleoplasm part, methyltransferase complex
11	GO:0030134	ER to Golgi transport vesicle	3	1.96	GO:0030133, GO:0030135	transport vesicle, coated vesicle
9	GO:0045111	intermediate filament cytoskeleton	4	1.92	GO:0005856	cytoskeleton
10	GO:0030133	transport vesicle	6	1.82	GO:0016023, GO:0012505	cytoplasmic membrane-bounded vesicle, endomembrane system
7	GO:0031332	RNAi effector complex	3	1.8	GO:0030529	ribonucleoprotein complex
9	GO:0032156	septin cytoskeleton	3	1.8	GO:0005856	cytoskeleton
9	GO:0055037	recycling endosome	3	1.8	GO:0005768	endosome
13	GO:0012510	trans-Golgi network transport vesicle membrane	3	1.8	GO:0030660, GO:0030665, GO:0030140, GO:0030658	Golgi-associated vesicle membrane, clathrin-coated vesicle membrane, trans-Golgi network transport vesicle, transport vesicle membrane
12	GO:0071256	translocon complex	3	1.8	GO:0044425, GO:0030867, GO:0044432, GO:0043234	membrane part, rough endoplasmic reticulum membrane, endoplasmic reticulum part, protein complex
7	GO:0030684	preribosome	3	1.8	GO:0030529	ribonucleoprotein complex
11	GO:0031674	I band	3	1.8	GO:0030017, GO:0044449	sarcomere, contractile fiber part
6	GO:0033202	DNA helicase complex	3	1.8	GO:0044424, GO:1902494	intracellular part, catalytic complex
8	GO:0031984	organelle subcompartment	5	1.8	GO:0044446, GO:0043227	intracellular organelle part, membrane-bounded organelle
8	GO:0032838	cell projection cytoplasm	8	1.73	GO:0044444, GO:0044463	cytoplasmic part, cell projection part
9	GO:0005791	rough endoplasmic reticulum	4	1.65	GO:0005783	endoplasmic reticulum
6	GO:0016234	inclusion body	2	1.6	GO:0044424	intracellular part
12	GO:0012507	ER to Golgi transport vesicle membrane	2	1.6	GO:0030662, GO:0030134, GO:0030658	coated vesicle membrane, ER to Golgi transport vesicle, transport vesicle membrane
9	GO:0005776	autophagic vacuole	2	1.6	GO:0005773	vacuole
5	GO:0030027	lamellipodium	2	1.6	GO:0042995, GO:0031252	cell projection, cell leading edge
4	GO:0044291	cell-cell contact zone	2	1.6	GO:0005911	cell-cell junction
14	GO:0070461	SAGA-type complex	2	1.6	GO:0000123	histone acetyltransferase complex
6	GO:0034708	methyltransferase complex	4	1.54	GO:1990234, GO:0044424	transferase complex, intracellular part
12	GO:0030665	clathrin-coated vesicle membrane	5	1.51	GO:0030662, GO:0030136	coated vesicle membrane, clathrin-coated vesicle
7	GO:0019897	extrinsic component of plasma membrane	4	1.44	GO:0019898, GO:0044459	extrinsic component of membrane, plasma membrane part
6	GO:0005605	basal lamina	3	1.32	GO:0044421, GO:0044420, GO:0005604	extracellular region part, extracellular matrix part, basement membrane
6	GO:0046930	pore complex	3	1.32	GO:0044425, GO:0016021, GO:0043234	membrane part, integral component of membrane, protein complex
6	GO:1902493	acetyltransferase complex	13	1.3	GO:1990234	transferase complex
10	GO:0030139	endocytic vesicle	3	1.26	GO:0016023	cytoplasmic membrane-bounded vesicle
8	GO:0044853	plasma membrane raft	2	1.2	GO:0045121, GO:0098590, GO:0044459	membrane raft, plasma membrane region, plasma membrane part
10	GO:0030532	small nuclear ribonucleoprotein complex	2	1.2	GO:0030529, GO:0044428	ribonucleoprotein complex, nuclear part
12	GO:0044452	nucleolar part	2	1.2	GO:0005730, GO:0044428	nucleolus, nuclear part
11	GO:0030667	secretory granule membrane	2	1.2	GO:0030141, GO:0030659, GO:0098588	secretory granule, cytoplasmic vesicle membrane, bounding membrane of organelle
6	GO:0044309	neuron spine	2	1.2	GO:0043005	neuron projection
8	GO:0042716	plasma membrane-derived chromatophore	2	1.2	GO:0044444	cytoplasmic part
14	GO:0030128	clathrin coat of endocytic vesicle	2	1.2	GO:0030669, GO:0030125	clathrin-coated endocytic vesicle membrane, clathrin vesicle coat
10	GO:0044439	peroxisomal part	2	1.2	GO:0005777, GO:0044438	peroxisome, microbody part
6	GO:0030076	light-harvesting complex	2	1.2	GO:0044424, GO:0043234	intracellular part, protein complex
6	GO:0046821	extrachromosomal DNA	2	1.2	GO:0044424	intracellular part
14	GO:0070775	H3 histone acetyltransferase complex	2	1.2	GO:0000123	histone acetyltransferase complex
4	GO:0036338	viral membrane	2	1.2	GO:0044423	virion part
6	GO:0044796	DNA polymerase processivity factor complex	2	1.2	GO:0044424, GO:0043234	intracellular part, protein complex
11	GO:0042588	zymogen granule	2	1.2	GO:0030141	secretory granule
4	GO:0034518	RNA cap binding complex	2	1.2	GO:0043234	protein complex
12	GO:0030140	trans-Golgi network transport vesicle	3	1.08	GO:0030133, GO:0030136, GO:0005798	transport vesicle, clathrin-coated vesicle, Golgi-associated vesicle
11	GO:0030867	rough endoplasmic reticulum membrane	3	1.08	GO:0005791, GO:0005789	rough endoplasmic reticulum, endoplasmic reticulum membrane
11	GO:0000791	euchromatin	1	1	GO:0000785	chromatin
14	GO:0005747	mitochondrial respiratory chain complex I	1	1	GO:0045271, GO:0005746, GO:0044455	respiratory chain complex I, mitochondrial respiratory chain, mitochondrial membrane part
10	GO:0043186	P granule	1	1	GO:0060293, GO:0036464	germ plasm, cytoplasmic ribonucleoprotein granule
8	GO:0071203	WASH complex	1	1	GO:0044444, GO:0043234	cytoplasmic part, protein complex
10	GO:0008278	cohesin complex	1	1	GO:0043234, GO:0000793, GO:0044427	protein complex, condensed chromosome, chromosomal part
10	GO:0000439	core TFIIH complex	1	1	GO:0043234, GO:0044428	protein complex, nuclear part
7	GO:0000307	cyclin-dependent protein kinase holoenzyme complex	1	1	GO:1902911, GO:0044424, GO:0043234	protein kinase complex, intracellular part, protein complex
8	GO:0031258	lamellipodium membrane	1	1	GO:0031253, GO:0030027, GO:0031256	cell projection membrane, lamellipodium, leading edge membrane
8	GO:0031209	SCAR complex	1	1	GO:0044444, GO:0043234	cytoplasmic part, protein complex
14	GO:0005674	transcription factor TFIIF complex	1	1	GO:0090575, GO:0016591, GO:0044451	RNA polymerase II transcription factor complex, DNA-directed RNA polymerase II, holoenzyme, nucleoplasm part
10	GO:0035145	exon-exon junction complex	1	1	GO:0043234, GO:0044428	protein complex, nuclear part
8	GO:0070695	FHF complex	1	1	GO:0044444, GO:0043234	cytoplasmic part, protein complex
11	GO:0072686	mitotic spindle	1	1	GO:0005819	spindle
11	GO:0016507	mitochondrial fatty acid beta-oxidation multienzyme complex	1	1	GO:0005759, GO:0036125, GO:0044429	mitochondrial matrix, fatty acid beta-oxidation multienzyme complex, mitochondrial part
4	GO:0030257	type III protein secretion system complex	1	1	GO:0044464, GO:0043234	cell part, protein complex
7	GO:0035003	subapical complex	1	1	GO:0032991, GO:0043296, GO:0044459	macromolecular complex, apical junction complex, plasma membrane part
8	GO:0034274	Atg12-Atg5-Atg16 complex	1	1	GO:0044444, GO:0043234	cytoplasmic part, protein complex
10	GO:0042641	actomyosin	1	1	GO:0015629, GO:0044430	actin cytoskeleton, cytoskeletal part
8	GO:0016327	apicolateral plasma membrane	1	1	GO:0016020, GO:0005886, GO:0098590, GO:0044459	membrane, plasma membrane, plasma membrane region, plasma membrane part
8	GO:0009276	Gram-negative-bacterium-type cell wall	1	1	GO:0009274, GO:0030313	peptidoglycan-based cell wall, cell envelope
8	GO:0031527	filopodium membrane	1	1	GO:0031253, GO:0030175	cell projection membrane, filopodium
11	GO:0044194	cytolytic granule	1	1	GO:0005764	lysosome
13	GO:0071458	integral component of cytoplasmic side of endoplasmic reticulum membrane	1	1	GO:0030176, GO:0098554	integral component of endoplasmic reticulum membrane, cytoplasmic side of endoplasmic reticulum membrane
8	GO:0032040	small-subunit processome	1	1	GO:0030684	preribosome
10	GO:0002102	podosome	1	1	GO:0015629, GO:0043234, GO:0043232, GO:0044430	actin cytoskeleton, protein complex, intracellular non-membrane-bounded organelle, cytoskeletal part
8	GO:0042613	MHC class II protein complex	1	1	GO:0042611	MHC protein complex
14	GO:0000940	condensed chromosome outer kinetochore	1	1	GO:0000777, GO:0043234, GO:0044427	condensed chromosome kinetochore, protein complex, chromosomal part
15	GO:0031307	integral component of mitochondrial outer membrane	1	1	GO:0031306, GO:0032592	intrinsic component of mitochondrial outer membrane, integral component of mitochondrial membrane
7	GO:0034673	inhibin-betaglycan-ActRII complex	1	1	GO:0043234, GO:0044459	protein complex, plasma membrane part
8	GO:1990075	periciliary membrane compartment	1	1	GO:0031253	cell projection membrane
8	GO:0031201	SNARE complex	1	1	GO:0044444, GO:0044425, GO:0043234	cytoplasmic part, membrane part, protein complex
12	GO:0042582	azurophil granule	1	1	GO:0030141, GO:0005766	secretory granule, primary lysosome
6	GO:0009375	ferredoxin hydrogenase complex	1	1	GO:1990204, GO:0044424	oxidoreductase complex, intracellular part
11	GO:0005685	U1 snRNP	1	1	GO:0030532	small nuclear ribonucleoprotein complex
6	GO:0043512	inhibin A complex	1	1	GO:0043511	inhibin complex
11	GO:0008250	oligosaccharyltransferase complex	1	1	GO:0044425, GO:1990234, GO:0044432, GO:0005789	membrane part, transferase complex, endoplasmic reticulum part, endoplasmic reticulum membrane
4	GO:0030897	HOPS complex	1	1	GO:0044425, GO:0043234	membrane part, protein complex
5	GO:0014704	intercalated disc	1	1	GO:0044291	cell-cell contact zone
6	GO:0005954	calcium- and calmodulin-dependent protein kinase complex	1	1	GO:0044424, GO:0043234	intracellular part, protein complex
10	GO:0000506	glycosylphosphatidylinositol-N-acetylglucosaminyltransferase (GPI-GnT) complex	1	1	GO:0044432, GO:0043234	endoplasmic reticulum part, protein complex
11	GO:0071013	catalytic step 2 spliceosome	1	1	GO:0005681	spliceosomal complex
10	GO:0035861	site of double-strand break	1	1	GO:0044427	chromosomal part
13	GO:0030127	COPII vesicle coat	1	1	GO:0012507, GO:0030120	ER to Golgi transport vesicle membrane, vesicle coat
13	GO:0071556	integral component of lumenal side of endoplasmic reticulum membrane	1	1	GO:0098553, GO:0030176	lumenal side of endoplasmic reticulum membrane, integral component of endoplasmic reticulum membrane
12	GO:0000262	mitochondrial chromosome	1	1	GO:0042645, GO:0000229, GO:0044429	mitochondrial nucleoid, cytoplasmic chromosome, mitochondrial part
12	GO:0031430	M band	1	1	GO:0031672, GO:0044449	A band, contractile fiber part
4	GO:0019008	molybdopterin synthase complex	1	1	GO:0044464, GO:0043234	cell part, protein complex
8	GO:0031235	intrinsic component of the cytoplasmic side of the plasma membrane	1	1	GO:0031226, GO:0009898	intrinsic component of plasma membrane, cytoplasmic side of plasma membrane
11	GO:0005760	gamma DNA polymerase complex	1	1	GO:0005759, GO:0042575, GO:0044429	mitochondrial matrix, DNA polymerase complex, mitochondrial part
14	GO:0008024	positive transcription elongation factor complex b	1	1	GO:0032806, GO:0008023, GO:0044428	carboxy-terminal domain protein kinase complex, transcription elongation factor complex, nuclear part
12	GO:0005652	nuclear lamina	1	1	GO:0034399, GO:0044428	nuclear periphery, nuclear part
7	GO:0009360	DNA polymerase III complex	1	1	GO:0042575	DNA polymerase complex
14	GO:0000778	condensed nuclear chromosome kinetochore	1	1	GO:0000777, GO:0000780, GO:0044454	condensed chromosome kinetochore, condensed nuclear chromosome, centromeric region, nuclear chromosome part
11	GO:0005782	peroxisomal matrix	1	1	GO:0044439, GO:0031907	peroxisomal part, microbody lumen
13	GO:0042720	mitochondrial inner membrane peptidase complex	1	1	GO:0005743, GO:0044455, GO:0043234	mitochondrial inner membrane, mitochondrial membrane part, protein complex
8	GO:0060170	ciliary membrane	1	1	GO:0031253, GO:0031090, GO:0098590, GO:0098588, GO:0044441	cell projection membrane, organelle membrane, plasma membrane region, bounding membrane of organelle, ciliary part
10	GO:0032116	SMC loading complex	1	1	GO:0043234, GO:0044428	protein complex, nuclear part
9	GO:0036038	TCTN-B9D complex	1	1	GO:0035869, GO:0043234, GO:0044441	ciliary transition zone, protein complex, ciliary part
5	GO:0001917	photoreceptor inner segment	1	1	GO:0097458	neuron part
10	GO:0031523	Myb complex	1	1	GO:0043234, GO:0044427	protein complex, chromosomal part
12	GO:0008352	katanin complex	1	1	GO:0005875, GO:0044450	microtubule associated complex, microtubule organizing center part
11	GO:0046540	U4/U6 x U5 tri-snRNP complex	1	1	GO:0030532, GO:0097526	small nuclear ribonucleoprotein complex, spliceosomal tri-snRNP complex
15	GO:0033276	transcription factor TFTC complex	1	1	GO:0090575, GO:0070461, GO:0016591	RNA polymerase II transcription factor complex, SAGA-type complex, DNA-directed RNA polymerase II, holoenzyme
12	GO:0005873	plus-end kinesin complex	1	1	GO:0005871	kinesin complex
11	GO:0000781	chromosome, telomeric region	1	1	GO:0098687	chromosomal region
11	GO:0005778	peroxisomal membrane	1	1	GO:0031903, GO:0044439	microbody membrane, peroxisomal part
15	GO:0016580	Sin3 complex	1	1	GO:0070822	Sin3-type complex
8	GO:0009431	bacterial-type flagellum basal body, MS ring	1	1	GO:0009425, GO:0044461	bacterial-type flagellum basal body, bacterial-type flagellum part
12	GO:0071986	Ragulator complex	1	1	GO:0031902, GO:0044440, GO:0044425, GO:0043234, GO:0045121	late endosome membrane, endosomal part, membrane part, protein complex, membrane raft
13	GO:0042765	GPI-anchor transamidase complex	1	1	GO:0044425, GO:0044432, GO:0030176, GO:1902494	membrane part, endoplasmic reticulum part, integral component of endoplasmic reticulum membrane, catalytic complex
11	GO:0042581	specific granule	1	1	GO:0030141	secretory granule
8	GO:0005850	eukaryotic translation initiation factor 2 complex	1	1	GO:0044444, GO:0043234	cytoplasmic part, protein complex
5	GO:0005913	cell-cell adherens junction	1	1	GO:0005912, GO:0005911	adherens junction, cell-cell junction
12	GO:0035189	Rb-E2F complex	1	1	GO:0090575	RNA polymerase II transcription factor complex
11	GO:0070820	tertiary granule	1	1	GO:0030141	secretory granule
11	GO:0031941	filamentous actin	1	1	GO:0043234, GO:0005884, GO:0044430	protein complex, actin filament, cytoskeletal part
8	GO:0005793	endoplasmic reticulum-Golgi intermediate compartment	1	1	GO:0044444, GO:0043231	cytoplasmic part, intracellular membrane-bounded organelle
10	GO:0045025	mitochondrial degradosome	1	1	GO:0000177, GO:0044429	cytoplasmic exosome (RNase complex), mitochondrial part
6	GO:1902560	GMP reductase complex	1	1	GO:1990204	oxidoreductase complex
7	GO:0031512	motile primary cilium	1	1	GO:0072372	primary cilium
12	GO:1990077	primosome complex	1	1	GO:0030894, GO:0032993, GO:0044427	replisome, protein-DNA complex, chromosomal part
7	GO:0009420	bacterial-type flagellum filament	1	1	GO:0044461	bacterial-type flagellum part
10	GO:0016222	procollagen-proline 4-dioxygenase complex	1	1	GO:1990204, GO:0044432	oxidoreductase complex, endoplasmic reticulum part
14	GO:0035098	ESC/E(Z) complex	1	1	GO:0035097, GO:0031519	histone methyltransferase complex, PcG protein complex
7	GO:0071797	LUBAC complex	1	1	GO:0000151	ubiquitin ligase complex
9	GO:0009507	chloroplast	1	1	GO:0009536	plastid
14	GO:0000276	mitochondrial proton-transporting ATP synthase complex, coupling factor F(o)	1	1	GO:0045263, GO:0044455, GO:0005753	proton-transporting ATP synthase complex, coupling factor F(o), mitochondrial membrane part, mitochondrial proton-transporting ATP synthase complex
10	GO:0009428	bacterial-type flagellum basal body, distal rod, P ring	1	1	GO:0009426, GO:0044461	bacterial-type flagellum basal body, distal rod, bacterial-type flagellum part
9	GO:0032420	stereocilium	1	1	GO:0005902, GO:0044424, GO:0044422, GO:0032421	microvillus, intracellular part, organelle part, stereocilium bundle
14	GO:0016607	nuclear speck	1	1	GO:0016604	nuclear body
8	GO:0009346	citrate lyase complex	1	1	GO:0044444, GO:0043234	cytoplasmic part, protein complex
14	GO:0032039	integrator complex	1	1	GO:0016591, GO:0043234, GO:0044451	DNA-directed RNA polymerase II, holoenzyme, protein complex, nucleoplasm part
7	GO:0009424	bacterial-type flagellum hook	1	1	GO:0044461	bacterial-type flagellum part
10	GO:0042405	nuclear inclusion body	1	1	GO:0016234, GO:0044428	inclusion body, nuclear part
9	GO:0031515	tRNA (m1A) methyltransferase complex	1	1	GO:0043527	tRNA methyltransferase complex
5	GO:0048786	presynaptic active zone	1	1	GO:0097458, GO:0044456	neuron part, synapse part
11	GO:0000421	autophagic vacuole membrane	1	1	GO:0005774, GO:0005776	vacuolar membrane, autophagic vacuole
13	GO:0033557	Slx1-Slx4 complex	1	1	GO:0043234, GO:0044454	protein complex, nuclear chromosome part
6	GO:0005927	muscle tendon junction	1	1	GO:0005924	cell-substrate adherens junction
8	GO:0043590	bacterial nucleoid	1	1	GO:0009295, GO:0043232	nucleoid, intracellular non-membrane-bounded organelle
7	GO:0031932	TORC2 complex	1	1	GO:0038201, GO:0043234	TOR complex, protein complex
8	GO:0045278	plasma membrane respiratory chain complex IV	1	1	GO:0070069, GO:0070470, GO:0045277, GO:0044459	cytochrome complex, plasma membrane respiratory chain, respiratory chain complex IV, plasma membrane part
10	GO:0000938	GARP complex	1	1	GO:0016023, GO:0044431, GO:0043234, GO:0044433	cytoplasmic membrane-bounded vesicle, Golgi apparatus part, protein complex, cytoplasmic vesicle part
4	GO:0002133	polycystin complex	1	1	GO:0043234	protein complex
8	GO:0016281	eukaryotic translation initiation factor 4F complex	1	1	GO:0044444, GO:0043234	cytoplasmic part, protein complex
10	GO:0032302	MutSbeta complex	1	1	GO:0044428, GO:0032300	nuclear part, mismatch repair complex
15	GO:0071339	MLL1 complex	1	1	GO:0044665	MLL1/2 complex
12	GO:0030430	host cell cytoplasm	1	1	GO:0033646	host intracellular part
5	GO:0072562	blood microparticle	1	1	GO:0005615, GO:0044421	extracellular space, extracellular region part
11	GO:0005883	neurofilament	1	1	GO:0044444, GO:0005882	cytoplasmic part, intermediate filament
6	GO:0070419	nonhomologous end joining complex	1	1	GO:1990391, GO:0044424, GO:0043234	DNA repair complex, intracellular part, protein complex
6	GO:0072669	tRNA-splicing ligase complex	1	1	GO:0044424, GO:0043234	intracellular part, protein complex
11	GO:0045095	keratin filament	1	1	GO:0005882	intermediate filament
8	GO:0000164	protein phosphatase type 1 complex	1	1	GO:0044444, GO:0008287	cytoplasmic part, protein serine/threonine phosphatase complex
6	GO:0008043	intracellular ferritin complex	1	1	GO:0070288, GO:0044424	ferritin complex, intracellular part
10	GO:0002177	manchette	1	1	GO:0015630, GO:0044430	microtubule cytoskeleton, cytoskeletal part
6	GO:0032154	cleavage furrow	1	1	GO:0032155, GO:0097610	cell division site part, cell surface furrow
13	GO:0042272	nuclear RNA export factor complex	1	1	GO:0043234, GO:0044451	protein complex, nucleoplasm part
11	GO:0022625	cytosolic large ribosomal subunit	1	1	GO:0022626, GO:0044445, GO:0015934	cytosolic ribosome, cytosolic part, large ribosomal subunit
12	GO:0070772	PAS complex	1	1	GO:0044425, GO:0005774, GO:0035032, GO:0044437	membrane part, vacuolar membrane, phosphatidylinositol 3-kinase complex, class III, vacuolar part
4	GO:0097452	GAIT complex	1	1	GO:0043234	protein complex
10	GO:0030870	Mre11 complex	1	1	GO:0043234, GO:0044428	protein complex, nuclear part
8	GO:0001750	photoreceptor outer segment	1	1	GO:0097458, GO:0031513	neuron part, nonmotile primary cilium
4	GO:0070938	contractile ring	1	1	GO:0044464	cell part
6	GO:0009366	enterobactin synthetase complex	1	1	GO:0044424, GO:0043234	intracellular part, protein complex
7	GO:0009379	Holliday junction helicase complex	1	1	GO:0048476, GO:0033202	Holliday junction resolvase complex, DNA helicase complex
13	GO:0030669	clathrin-coated endocytic vesicle membrane	2	0.72	GO:0030665, GO:0030666, GO:0045334	clathrin-coated vesicle membrane, endocytic vesicle membrane, clathrin-coated endocytic vesicle
5	GO:0098562	cytoplasmic side of membrane	2	0.72	GO:0098552	side of membrane
9	GO:0044438	microbody part	2	0.72	GO:0044444, GO:0044446, GO:0042579	cytoplasmic part, intracellular organelle part, microbody
6	GO:0045277	respiratory chain complex IV	1	0.6	GO:0044425, GO:0070469, GO:0070069, GO:0044424, GO:0043234	membrane part, respiratory chain, cytochrome complex, intracellular part, protein complex
5	GO:0032155	cell division site part	1	0.6	GO:0044464, GO:0032153	cell part, cell division site
14	GO:0031306	intrinsic component of mitochondrial outer membrane	1	0.6	GO:0005741, GO:0098573	mitochondrial outer membrane, intrinsic component of mitochondrial membrane
4	GO:0070288	ferritin complex	1	0.6	GO:0043234	protein complex
14	GO:0044665	MLL1/2 complex	1	0.6	GO:0035097	histone methyltransferase complex
13	GO:0005753	mitochondrial proton-transporting ATP synthase complex	1	0.6	GO:0045259, GO:0005743, GO:0044455	proton-transporting ATP synthase complex, mitochondrial inner membrane, mitochondrial membrane part
6	GO:0048476	Holliday junction resolvase complex	1	0.6	GO:0044424, GO:0043234	intracellular part, protein complex
5	GO:0005902	microvillus	1	0.6	GO:0042995	cell projection
14	GO:0032592	integral component of mitochondrial membrane	1	0.6	GO:0098573, GO:0031301, GO:0044455	intrinsic component of mitochondrial membrane, integral component of organelle membrane, mitochondrial membrane part
11	GO:0031672	A band	1	0.6	GO:0030017, GO:0044449	sarcomere, contractile fiber part
13	GO:0005746	mitochondrial respiratory chain	1	0.6	GO:0005743, GO:0044455, GO:0070469	mitochondrial inner membrane, mitochondrial membrane part, respiratory chain
7	GO:0009898	cytoplasmic side of plasma membrane	1	0.6	GO:0098562, GO:0005886, GO:0044459	cytoplasmic side of membrane, plasma membrane, plasma membrane part
5	GO:0043511	inhibin complex	1	0.6	GO:0005615, GO:0044421, GO:0043234	extracellular space, extracellular region part, protein complex
11	GO:0031902	late endosome membrane	1	0.6	GO:0010008, GO:0005770	endosome membrane, late endosome
10	GO:0031907	microbody lumen	1	0.6	GO:0070013, GO:0044438	intracellular organelle lumen, microbody part
11	GO:0098553	lumenal side of endoplasmic reticulum membrane	1	0.6	GO:0044432, GO:0098576, GO:0005789	endoplasmic reticulum part, lumenal side of membrane, endoplasmic reticulum membrane
9	GO:0000229	cytoplasmic chromosome	1	0.6	GO:0044444, GO:0005694	cytoplasmic part, chromosome
7	GO:0042611	MHC protein complex	1	0.6	GO:0043234, GO:0044459	protein complex, plasma membrane part
8	GO:0060293	germ plasm	1	0.6	GO:0045495	pole plasm
10	GO:0005884	actin filament	1	0.6	GO:0015629, GO:0043234, GO:0044430	actin cytoskeleton, protein complex, cytoskeletal part
11	GO:0005766	primary lysosome	1	0.6	GO:0005764	lysosome
13	GO:0000780	condensed nuclear chromosome, centromeric region	1	0.6	GO:0000794, GO:0000779, GO:0044454	condensed nuclear chromosome, condensed chromosome, centromeric region, nuclear chromosome part
7	GO:0009274	peptidoglycan-based cell wall	1	0.6	GO:0005618	cell wall
11	GO:0098554	cytoplasmic side of endoplasmic reticulum membrane	1	0.6	GO:0098562, GO:0044432, GO:0005789	cytoplasmic side of membrane, endoplasmic reticulum part, endoplasmic reticulum membrane
8	GO:0043527	tRNA methyltransferase complex	1	0.6	GO:0044444, GO:0034708	cytoplasmic part, methyltransferase complex
8	GO:0097526	spliceosomal tri-snRNP complex	1	0.6	GO:0097525	spliceosomal snRNP complex
7	GO:0070470	plasma membrane respiratory chain	1	0.6	GO:0070469, GO:0044459	respiratory chain, plasma membrane part
11	GO:0030894	replisome	1	0.6	GO:0005657, GO:0032993, GO:0044427	replication fork, protein-DNA complex, chromosomal part
9	GO:0009426	bacterial-type flagellum basal body, distal rod	1	0.6	GO:0030694, GO:0044461	bacterial-type flagellum basal body, rod, bacterial-type flagellum part
4	GO:0070069	cytochrome complex	1	0.6	GO:0043234	protein complex
14	GO:0070822	Sin3-type complex	1	0.6	GO:0000118, GO:0000790, GO:0044454	histone deacetylase complex, nuclear chromatin, nuclear chromosome part
4	GO:0036125	fatty acid beta-oxidation multienzyme complex	1	0.6	GO:0043234	protein complex
10	GO:0031903	microbody membrane	1	0.6	GO:0044438, GO:0042579, GO:0031090, GO:0098588	microbody part, microbody, organelle membrane, bounding membrane of organelle
4	GO:0043296	apical junction complex	1	0.6	GO:0005911	cell-cell junction
8	GO:0032421	stereocilium bundle	1	0.6	GO:0043232	intracellular non-membrane-bounded organelle
13	GO:0008023	transcription elongation factor complex	1	0.6	GO:0043234, GO:0044451	protein complex, nucleoplasm part
11	GO:0035032	phosphatidylinositol 3-kinase complex, class III	1	0.6	GO:0005942	phosphatidylinositol 3-kinase complex
11	GO:0033646	host intracellular part	1	0.6	GO:0043656, GO:0033643	intracellular region of host, host cell part
8	GO:0035869	ciliary transition zone	1	0.6	GO:0031513, GO:0044441	nonmotile primary cilium, ciliary part
7	GO:0045271	respiratory chain complex I	1	0.6	GO:0070469, GO:0030964	respiratory chain, NADH dehydrogenase complex
5	GO:0097610	cell surface furrow	1	0.6	GO:0009986, GO:0044464	cell surface, cell part
8	GO:0000177	cytoplasmic exosome (RNase complex)	1	0.6	GO:0044444, GO:0000178	cytoplasmic part, exosome (RNase complex)
7	GO:0031256	leading edge membrane	1	0.6	GO:0031252, GO:0044459	cell leading edge, plasma membrane part
11	GO:0030666	endocytic vesicle membrane	2	0.43	GO:0030139, GO:0030659, GO:0098588	endocytic vesicle, cytoplasmic vesicle membrane, bounding membrane of organelle
12	GO:0045334	clathrin-coated endocytic vesicle	2	0.43	GO:0030139, GO:0030136	endocytic vesicle, clathrin-coated vesicle
10	GO:0005657	replication fork	1	0.36	GO:0044427	chromosomal part
5	GO:0098576	lumenal side of membrane	1	0.36	GO:0098552, GO:0031090, GO:0044422	side of membrane, organelle membrane, organelle part
7	GO:0045495	pole plasm	1	0.36	GO:0005737	cytoplasm
13	GO:0098573	intrinsic component of mitochondrial membrane	1	0.36	GO:0031300, GO:0044455	intrinsic component of organelle membrane, mitochondrial membrane part
8	GO:0030694	bacterial-type flagellum basal body, rod	1	0.36	GO:0009425, GO:0044461	bacterial-type flagellum basal body, bacterial-type flagellum part
10	GO:0043656	intracellular region of host	1	0.36	GO:0033643	host cell part
7	GO:0097525	spliceosomal snRNP complex	1	0.36	GO:0030529	ribonucleoprotein complex
6	GO:0030964	NADH dehydrogenase complex	1	0.36	GO:0044425, GO:1990204	membrane part, oxidoreductase complex
6	GO:0000178	exosome (RNase complex)	1	0.36	GO:0044424, GO:0043234	intracellular part, protein complex
9	GO:0033643	host cell part	1	0.22	GO:0044217, GO:0043657	other organism part, host cell
8	GO:0043657	host cell	1	0.13	GO:0044216, GO:0018995	other organism cell, host
6	GO:0044217	other organism part	1	0.13	GO:0044421, GO:0044215	extracellular region part, other organism
5	GO:0044215	other organism	1	0.08	GO:0043245	extraorganismal space
6	GO:0018995	host	1	0.08	GO:0044215	other organism
7	GO:0044216	other organism cell	1	0.08	GO:0044217	other organism part
4	GO:0043245	extraorganismal space	1	0.05	GO:0044421	extracellular region part
