# Supplementary material for: First Insights into the Subterranean Crustacean Bathynellacea Transcriptome: Transcriptionally Reduced Opsin Repertoire and Evidence of Conserved Homeostasis Regulatory Mechanisms
Source: PLoS One. 2017 Jan 20;12(1):e0170424. doi: 10.1371/journal.pone.0170424 (PMC5249073; doi:10.1371/journal.pone.0170424)
Supplement: S6 Table — (XLSX) [file pone.0170424.s009.xlsx]

## Sheet: S6 Table
Pathway	Seqs in Pathway	Enzyme	Ezyme ID	Seqs of Enzyme	Seqs	Pathway ID
alpha-Linolenic acid metabolism	6	hydratase	ec:4.2.1.17	2	Allo_72173, Allo_73841	map00592
alpha-Linolenic acid metabolism	6	A1	ec:3.1.1.32	1	Allo_08374	map00592
alpha-Linolenic acid metabolism	6	oxidase	ec:1.3.3.6	2	Allo_40851, Allo_74102	map00592
alpha-Linolenic acid metabolism	6	A2	ec:3.1.1.4	1	Allo_02913	map00592
Linoleic acid metabolism	1	A2	ec:3.1.1.4	1	Allo_02913	map00591
Biosynthesis of unsaturated fatty acids	8	hydratase	ec:4.2.1.17	2	Allo_72173, Allo_73841	map01040
Biosynthesis of unsaturated fatty acids	8	reductase	ec:1.1.1.100	4	Allo_27489, Allo_27983, Allo_63823, Allo_64389	map01040
Biosynthesis of unsaturated fatty acids	8	oxidase	ec:1.3.3.6	2	Allo_40851, Allo_74102	map01040
Biosynthesis of unsaturated fatty acids	8	dehydrogenase	ec:1.1.1.211	1	Allo_72173	map01040
Arachidonic acid metabolism	15	peroxidase	ec:1.11.1.9	11	Allo_03773, Allo_09683, Allo_11076, Allo_19867, Allo_30574, Allo_37945, Allo_46025, Allo_53012, Allo_57149, Allo_68309, Allo_69195	map00590
Arachidonic acid metabolism	15	reductase (NADPH)	ec:1.1.1.184	2	Allo_26653, Allo_29170	map00590
Arachidonic acid metabolism	15	5-lipoxygenase	ec:1.13.11.34	1	Allo_61925	map00590
Arachidonic acid metabolism	15	A2	ec:3.1.1.4	1	Allo_02913	map00590
Taurine and hypotaurine metabolism	3	dehydrogenase	ec:1.4.1.2	2	Allo_25008, Allo_70381	map00430
Taurine and hypotaurine metabolism	3	dehydrogenase	ec:1.4.1.1	1	Allo_56018	map00430
Sulfur metabolism	11	adenylyltransferase	ec:2.7.7.4	6	Allo_00731, Allo_22583, Allo_36376, Allo_46820, Allo_64906, Allo_73381	map00920
Sulfur metabolism	11	oxidase	ec:1.8.3.1	1	Allo_01606	map00920
Sulfur metabolism	11	desulfhydrase	ec:4.4.1.2	1	Allo_46984	map00920
Sulfur metabolism	11	ATPase	ec:3.6.3.25	2	Allo_27032, Allo_49594	map00920
Sulfur metabolism	11	kinase	ec:2.7.1.25	4	Allo_00731, Allo_11956, Allo_22583, Allo_36376	map00920
Drug metabolism - other enzymes	19	phosphoribosyltransferase	ec:2.4.2.10	1	Allo_11622	map00983
Drug metabolism - other enzymes	19	synthase (glutamine-hydrolysing)	ec:6.3.5.2	1	Allo_67172	map00983
Drug metabolism - other enzymes	19	deaminase	ec:3.5.4.5	1	Allo_55971	map00983
Drug metabolism - other enzymes	19	phosphoribosyltransferase	ec:2.4.2.8	4	Allo_32424, Allo_36201, Allo_39335, Allo_63598	map00983
Drug metabolism - other enzymes	19	phosphorylase	ec:2.4.2.4	2	Allo_35483, Allo_45975	map00983
Drug metabolism - other enzymes	19	phosphorylase	ec:2.4.2.3	5	Allo_05274, Allo_11102, Allo_60654, Allo_69924, Allo_71786	map00983
Drug metabolism - other enzymes	19	diphosphatase	ec:3.6.1.19	1	Allo_32834	map00983
Drug metabolism - other enzymes	19	dehydrogenase	ec:1.1.1.205	3	Allo_08672, Allo_15426, Allo_16705	map00983
Drug metabolism - other enzymes	19	kinase	ec:2.7.1.48	1	Allo_27589	map00983
Drug metabolism - cytochrome P450	5	dehydrogenase [NAD(P)+]	ec:1.2.1.5	4	Allo_16458, Allo_45313, Allo_46171, Allo_64734	map00982
Drug metabolism - cytochrome P450	5	transferase	ec:2.5.1.18	1	Allo_58010	map00982
Carbapenem biosynthesis	3	5-kinase	ec:2.7.2.11	1	Allo_51985	map00332
Carbapenem biosynthesis	3	dehydrogenase	ec:1.2.1.41	2	Allo_16820, Allo_70335	map00332
Metabolism of xenobiotics by cytochrome P450	7	reductase (NADPH)	ec:1.1.1.184	2	Allo_26653, Allo_29170	map00980
Metabolism of xenobiotics by cytochrome P450	7	dehydrogenase [NAD(P)+]	ec:1.2.1.5	4	Allo_16458, Allo_45313, Allo_46171, Allo_64734	map00980
Metabolism of xenobiotics by cytochrome P450	7	transferase	ec:2.5.1.18	1	Allo_58010	map00980
Arginine and proline metabolism	26	decarboxylase	ec:4.1.1.50	1	Allo_19349	map00330
Arginine and proline metabolism	26	acylamidase	ec:3.5.1.4	1	Allo_71384	map00330
Arginine and proline metabolism	26	5-kinase	ec:2.7.2.11	1	Allo_51985	map00330
Arginine and proline metabolism	26	dioxygenase	ec:1.14.11.2	1	Allo_05695	map00330
Arginine and proline metabolism	26	dehydrogenase	ec:1.2.1.71	1	Allo_22371	map00330
Arginine and proline metabolism	26	reductase	ec:1.5.1.2	1	Allo_49623	map00330
Arginine and proline metabolism	26	synthase (NADPH)	ec:1.14.13.39	11	Allo_01868, Allo_09041, Allo_10894, Allo_23122, Allo_25980, Allo_33062, Allo_38702, Allo_53103, Allo_56582, Allo_70223, Allo_70971	map00330
Arginine and proline metabolism	26	synthase	ec:2.5.1.16	1	Allo_42185	map00330
Arginine and proline metabolism	26	dehydrogenase	ec:1.2.1.41	2	Allo_16820, Allo_70335	map00330
Arginine and proline metabolism	26	transaminase	ec:2.6.1.1	5	Allo_19206, Allo_21250, Allo_30920, Allo_49978, Allo_52496	map00330
Arginine and proline metabolism	26	aminotransferase	ec:2.6.1.13	1	Allo_22081	map00330
Purine metabolism	464	synthase	ec:6.3.4.4	3	Allo_01226, Allo_22838, Allo_50282	map00230
Purine metabolism	464	diphosphokinase	ec:2.7.6.5	1	Allo_00287	map00230
Purine metabolism	464	diphosphokinase	ec:2.7.6.1	6	Allo_51769, Allo_58648, Allo_60357, Allo_63399, Allo_68803, Allo_71761	map00230
Purine metabolism	464	phosphodiesterase	ec:3.1.4.17	15	Allo_02378, Allo_02561, Allo_08899, Allo_26252, Allo_30358, Allo_31734, Allo_32487, Allo_39030, Allo_39311, Allo_50088, Allo_53841, Allo_55320, Allo_56308, Allo_64912, Allo_74813	map00230
Purine metabolism	464	carboxylase	ec:4.1.1.21	3	Allo_04247, Allo_15338, Allo_16917	map00230
Purine metabolism	464	3'-diphosphatase	ec:3.1.7.2	1	Allo_00287	map00230
Purine metabolism	464	kinase	ec:2.7.4.8	2	Allo_11293, Allo_30394	map00230
Purine metabolism	464	kinase	ec:2.7.4.6	1	Allo_65160	map00230
Purine metabolism	464	kinase	ec:2.7.4.3	5	Allo_45742, Allo_50685, Allo_60177, Allo_69254, Allo_70246	map00230
Purine metabolism	464	phosphoribosyldiphosphate 5-amidotransferase	ec:2.4.2.14	2	Allo_21928, Allo_50059	map00230
Purine metabolism	464	synthase	ec:6.3.5.3	5	Allo_09880, Allo_15336, Allo_16144, Allo_42124, Allo_73024	map00230
Purine metabolism	464	synthase (glutamine-hydrolysing)	ec:6.3.5.2	1	Allo_67172	map00230
Purine metabolism	464	cyclase	ec:4.6.1.2	3	Allo_42238, Allo_51499, Allo_64118	map00230
Purine metabolism	464	cyclase	ec:4.6.1.1	13	Allo_04766, Allo_18106, Allo_26893, Allo_35267, Allo_37598, Allo_41593, Allo_46619, Allo_51660, Allo_61560, Allo_64118, Allo_65283, Allo_65758, Allo_66943	map00230
Purine metabolism	464	deoxy-GTPase	ec:3.1.5.1	1	Allo_54845	map00230
Purine metabolism	464	formyltransferase	ec:2.1.2.3	6	Allo_13112, Allo_18071, Allo_26389, Allo_27130, Allo_37371, Allo_55974	map00230
Purine metabolism	464	formyltransferase	ec:2.1.2.2	2	Allo_23023, Allo_68299	map00230
Purine metabolism	464	cyclohydrolase	ec:3.5.4.10	6	Allo_13112, Allo_18071, Allo_26389, Allo_27130, Allo_37371, Allo_55974	map00230
Purine metabolism	464	nucleotidyltransferase	ec:2.7.7.8	4	Allo_09253, Allo_31555, Allo_55705, Allo_56560	map00230
Purine metabolism	464	DNA polymerase	ec:2.7.7.7	34	Allo_01462, Allo_02475, Allo_09469, Allo_16766, Allo_17989, Allo_19951, Allo_23156, Allo_33216, Allo_35327, Allo_35742, Allo_36502, Allo_36702, Allo_37377, Allo_38489, Allo_39116, Allo_39647, Allo_40907, Allo_42663, Allo_45910, Allo_49073, Allo_51171, Allo_55825, Allo_57568, Allo_58778, Allo_60076, Allo_62239, Allo_63403, Allo_63736, Allo_64190, Allo_67198, Allo_67277, Allo_70081, Allo_71673, All…	map00230
Purine metabolism	464	RNA polymerase	ec:2.7.7.6	40	Allo_06101, Allo_07068, Allo_11671, Allo_12285, Allo_13592, Allo_14098, Allo_16247, Allo_16663, Allo_18536, Allo_20420, Allo_23307, Allo_25152, Allo_25210, Allo_25287, Allo_27646, Allo_29206, Allo_29330, Allo_31604, Allo_31708, Allo_32013, Allo_32322, Allo_33396, Allo_33569, Allo_35979, Allo_36728, Allo_37028, Allo_39543, Allo_45541, Allo_45634, Allo_49294, Allo_49755, Allo_53665, Allo_57654, All…	map00230
Purine metabolism	464	adenylyltransferase	ec:2.7.7.4	6	Allo_00731, Allo_22583, Allo_36376, Allo_46820, Allo_64906, Allo_73381	map00230
Purine metabolism	464	deaminase	ec:3.5.4.6	1	Allo_10084	map00230
Purine metabolism	464	deaminase	ec:3.5.4.4	2	Allo_26698, Allo_63591	map00230
Purine metabolism	464	deaminase	ec:3.5.4.3	1	Allo_31909	map00230
Purine metabolism	464	reductase	ec:1.7.1.7	1	Allo_11604	map00230
Purine metabolism	464	phosphoribosyltransferase	ec:2.4.2.8	4	Allo_32424, Allo_36201, Allo_39335, Allo_63598	map00230
Purine metabolism	464	phosphorylase	ec:2.4.2.1	10	Allo_02636, Allo_14824, Allo_18867, Allo_19590, Allo_21911, Allo_22235, Allo_39040, Allo_45287, Allo_46786, Allo_55142	map00230
Purine metabolism	464	reductase	ec:1.17.4.2	1	Allo_39138	map00230
Purine metabolism	464	reductase	ec:1.17.4.1	10	Allo_25048, Allo_26677, Allo_28479, Allo_29251, Allo_50974, Allo_53814, Allo_57565, Allo_60445, Allo_64965, Allo_74809	map00230
Purine metabolism	464	kinase	ec:2.7.2.2	1	Allo_62372	map00230
Purine metabolism	464	cyclo-ligase	ec:6.3.3.1	4	Allo_23023, Allo_27041, Allo_59141, Allo_68299	map00230
Purine metabolism	464	uridine 5'-nucleotidase	ec:3.1.3.5	2	Allo_15620, Allo_35211	map00230
Purine metabolism	464	adenylpyrophosphatase	ec:3.6.1.3	171	Allo_00129, Allo_00735, Allo_01019, Allo_01136, Allo_01313, Allo_01540, Allo_01542, Allo_02818, Allo_03175, Allo_03930, Allo_04159, Allo_04362, Allo_04544, Allo_04566, Allo_05321, Allo_05606, Allo_06226, Allo_06257, Allo_06645, Allo_06666, Allo_06700, Allo_06773, Allo_07008, Allo_07527, Allo_07640, Allo_07716, Allo_07785, Allo_07815, Allo_08185, Allo_08214, Allo_08280, Allo_08376, Allo_09230, All…	map00230
Purine metabolism	464	lyase	ec:4.3.2.2	2	Allo_15254, Allo_66152	map00230
Purine metabolism	464	ligase	ec:6.3.4.13	4	Allo_01866, Allo_23023, Allo_25575, Allo_68299	map00230
Purine metabolism	464	diphosphatase	ec:3.6.1.19	1	Allo_32834	map00230
Purine metabolism	464	phosphatase	ec:3.6.1.15	89	Allo_00527, Allo_01084, Allo_02261, Allo_03320, Allo_03389, Allo_04500, Allo_04595, Allo_06648, Allo_07707, Allo_08553, Allo_08658, Allo_08799, Allo_08981, Allo_09316, Allo_09615, Allo_11045, Allo_12038, Allo_16361, Allo_16638, Allo_17562, Allo_17582, Allo_18680, Allo_19803, Allo_20761, Allo_21377, Allo_21649, Allo_21975, Allo_22695, Allo_24989, Allo_25046, Allo_25067, Allo_25616, Allo_26673, All…	map00230
Purine metabolism	464	metaphosphatase	ec:3.6.1.11	1	Allo_02609	map00230
Purine metabolism	464	dehydrogenase	ec:1.1.1.205	3	Allo_08672, Allo_15426, Allo_16705	map00230
Purine metabolism	464	(alpha-D-glucose-1,6-bisphosphate-dependent)	ec:5.4.2.2	1	Allo_57193	map00230
Purine metabolism	464	kinase	ec:2.7.1.40	8	Allo_00260, Allo_05493, Allo_16505, Allo_26291, Allo_46536, Allo_52676, Allo_53085, Allo_53723	map00230
Purine metabolism	464	kinase	ec:2.7.1.25	4	Allo_00731, Allo_11956, Allo_22583, Allo_36376	map00230
Purine metabolism	464	kinase	ec:2.7.1.20	1	Allo_06019	map00230
Aminobenzoate degradation	76	decarboxylase	ec:4.1.1.61	1	Allo_45545	map00627
Aminobenzoate degradation	76	hydratase	ec:4.2.1.17	2	Allo_72173, Allo_73841	map00627
Aminobenzoate degradation	76	acylamidase	ec:3.5.1.4	1	Allo_71384	map00627
Aminobenzoate degradation	76	nitrophenyl phosphatase	ec:3.1.3.41	46	Allo_02449, Allo_03780, Allo_06963, Allo_09788, Allo_11113, Allo_14348, Allo_16448, Allo_16725, Allo_17991, Allo_19147, Allo_20684, Allo_21901, Allo_23129, Allo_23689, Allo_23733, Allo_24507, Allo_25532, Allo_28613, Allo_30435, Allo_32267, Allo_35561, Allo_37353, Allo_37727, Allo_38603, Allo_38703, Allo_41648, Allo_41888, Allo_45198, Allo_47666, Allo_47687, Allo_47840, Allo_49148, Allo_51879, All…	map00627
Aminobenzoate degradation	76	2-monooxygenase (NADPH)	ec:1.14.13.7	2	Allo_49854, Allo_74640	map00627
Aminobenzoate degradation	76	phosphatase	ec:3.1.3.2	21	Allo_14146, Allo_21299, Allo_21312, Allo_21632, Allo_24873, Allo_27292, Allo_29013, Allo_29812, Allo_30816, Allo_35048, Allo_36298, Allo_36993, Allo_40431, Allo_49780, Allo_54566, Allo_60722, Allo_61003, Allo_64433, Allo_65257, Allo_65668, Allo_65768	map00627
Aminobenzoate degradation	76	phosphatase	ec:3.1.3.1	1	Allo_16169	map00627
Aminobenzoate degradation	76	acetylphosphatase	ec:3.6.1.7	2	Allo_48423, Allo_57567	map00627
Lipoic acid metabolism	5	synthase	ec:2.8.1.8	5	Allo_10160, Allo_41187, Allo_64280, Allo_67067, Allo_68325	map00785
Carbon fixation pathways in prokaryotes	54	ligase	ec:6.3.4.3	4	Allo_03036, Allo_13663, Allo_40528, Allo_50371	map00720
Carbon fixation pathways in prokaryotes	54	mutase	ec:5.4.99.2	2	Allo_09935, Allo_58272	map00720
Carbon fixation pathways in prokaryotes	54	reductase [NAD(P)H]	ec:1.5.1.20	5	Allo_32766, Allo_52607, Allo_59830, Allo_70082, Allo_74158	map00720
Carbon fixation pathways in prokaryotes	54	water dikinase	ec:2.7.9.2	2	Allo_14582, Allo_69814	map00720
Carbon fixation pathways in prokaryotes	54	phosphate dikinase	ec:2.7.9.1	1	Allo_67921	map00720
Carbon fixation pathways in prokaryotes	54	hydratase	ec:4.2.1.17	2	Allo_72173, Allo_73841	map00720
Carbon fixation pathways in prokaryotes	54	carboxylase	ec:6.4.1.3	1	Allo_67767	map00720
Carbon fixation pathways in prokaryotes	54	carboxylase	ec:6.4.1.2	4	Allo_18270, Allo_44737, Allo_67366, Allo_73952	map00720
Carbon fixation pathways in prokaryotes	54	carboxylase	ec:6.4.1.1	7	Allo_26744, Allo_30895, Allo_41341, Allo_44493, Allo_53000, Allo_64878, Allo_67798	map00720
Carbon fixation pathways in prokaryotes	54	cyclohydrolase	ec:3.5.4.9	2	Allo_54649, Allo_70646	map00720
Carbon fixation pathways in prokaryotes	54	citrate synthase	ec:2.3.3.8	4	Allo_24541, Allo_31024, Allo_54789, Allo_63733	map00720
Carbon fixation pathways in prokaryotes	54	ligase (ADP-forming)	ec:6.2.1.5	4	Allo_24541, Allo_31024, Allo_54789, Allo_63733	map00720
Carbon fixation pathways in prokaryotes	54	ligase	ec:6.2.1.1	2	Allo_08978, Allo_46271	map00720
Carbon fixation pathways in prokaryotes	54	dehydrogenase (NADP+)	ec:1.1.1.42	3	Allo_13965, Allo_19832, Allo_73330	map00720
Carbon fixation pathways in prokaryotes	54	dehydrogenase	ec:1.1.1.37	2	Allo_59980, Allo_70308	map00720
Carbon fixation pathways in prokaryotes	54	C-acetyltransferase	ec:2.3.1.9	1	Allo_41792	map00720
Carbon fixation pathways in prokaryotes	54	dehydrogenase	ec:1.1.1.35	7	Allo_11727, Allo_22625, Allo_23186, Allo_25486, Allo_30151, Allo_50966, Allo_57073	map00720
Carbon fixation pathways in prokaryotes	54	dehydrogenase (NADP+)	ec:1.5.1.5	4	Allo_03036, Allo_50371, Allo_54649, Allo_70646	map00720
Carbon fixation pathways in prokaryotes	54	hydratase	ec:4.2.1.3	3	Allo_32650, Allo_42713, Allo_58994	map00720
Carbon fixation pathways in prokaryotes	54	hydratase	ec:4.2.1.2	2	Allo_53847, Allo_54117	map00720
Toluene degradation	11	2-monooxygenase (NADPH)	ec:1.14.13.7	2	Allo_49854, Allo_74640	map00623
Toluene degradation	11	1,2-dioxygenase	ec:1.13.11.1	1	Allo_54126	map00623
Toluene degradation	11	dehydrogenase	ec:1.1.1.35	7	Allo_11727, Allo_22625, Allo_23186, Allo_25486, Allo_30151, Allo_50966, Allo_57073	map00623
Toluene degradation	11	cycloisomerase	ec:5.5.1.7	1	Allo_38802	map00623
Toluene degradation	11	cycloisomerase	ec:5.5.1.1	1	Allo_38802	map00623
Valine, leucine and isoleucine biosynthesis	19	dehydratase	ec:4.2.1.33	1	Allo_53280	map00290
Valine, leucine and isoleucine biosynthesis	19	ammonia-lyase	ec:4.3.1.19	1	Allo_36429	map00290
Valine, leucine and isoleucine biosynthesis	19	synthase	ec:2.2.1.6	2	Allo_26792, Allo_42265	map00290
Valine, leucine and isoleucine biosynthesis	19	reductoisomerase (NADP+)	ec:1.1.1.86	2	Allo_14455, Allo_46024	map00290
Valine, leucine and isoleucine biosynthesis	19	synthase	ec:2.3.3.13	2	Allo_40873, Allo_44130	map00290
Valine, leucine and isoleucine biosynthesis	19	transaminase	ec:2.6.1.42	8	Allo_03219, Allo_10836, Allo_17185, Allo_20289, Allo_29382, Allo_40983, Allo_55358, Allo_72750	map00290
Valine, leucine and isoleucine biosynthesis	19	dehydratase	ec:4.2.1.9	3	Allo_49146, Allo_56899, Allo_63348	map00290
Biotin metabolism	8	reductase	ec:1.1.1.100	4	Allo_27489, Allo_27983, Allo_63823, Allo_64389	map00780
Biotin metabolism	8	synthase I	ec:2.3.1.41	2	Allo_01177, Allo_59245	map00780
Biotin metabolism	8	ligase	ec:6.3.4.15	1	Allo_24555	map00780
Biotin metabolism	8	ligase	ec:6.2.1.14	1	Allo_57848	map00780
Ubiquinone and other terpenoid-quinone biosynthesis	23	synthase	ec:4.1.3.36	1	Allo_68165	map00130
Ubiquinone and other terpenoid-quinone biosynthesis	23	synthase	ec:2.2.1.9	3	Allo_25177, Allo_32459, Allo_51429	map00130
Ubiquinone and other terpenoid-quinone biosynthesis	23	dehydrogenase (quinone)	ec:1.6.5.2	1	Allo_28867	map00130
Ubiquinone and other terpenoid-quinone biosynthesis	23	synthase	ec:5.4.4.2	2	Allo_22877, Allo_65570	map00130
Ubiquinone and other terpenoid-quinone biosynthesis	23	dioxygenase	ec:1.13.11.27	3	Allo_08391, Allo_17354, Allo_67286	map00130
Ubiquinone and other terpenoid-quinone biosynthesis	23	transaminase	ec:2.6.1.5	13	Allo_00160, Allo_05441, Allo_17293, Allo_19206, Allo_21250, Allo_30920, Allo_41645, Allo_49978, Allo_52496, Allo_55795, Allo_70630, Allo_72386, Allo_73859	map00130
Pyruvate metabolism	73	carboxykinase (ATP)	ec:4.1.1.49	1	Allo_52558	map00620
Pyruvate metabolism	73	carboxykinase (GTP)	ec:4.1.1.32	2	Allo_02884, Allo_35708	map00620
Pyruvate metabolism	73	water dikinase	ec:2.7.9.2	2	Allo_14582, Allo_69814	map00620
Pyruvate metabolism	73	phosphate dikinase	ec:2.7.9.1	1	Allo_67921	map00620
Pyruvate metabolism	73	carboxylase	ec:6.4.1.2	4	Allo_18270, Allo_44737, Allo_67366, Allo_73952	map00620
Pyruvate metabolism	73	carboxylase	ec:6.4.1.1	7	Allo_26744, Allo_30895, Allo_41341, Allo_44493, Allo_53000, Allo_64878, Allo_67798	map00620
Pyruvate metabolism	73	hydrolase	ec:3.1.2.6	2	Allo_20507, Allo_69771	map00620
Pyruvate metabolism	73	synthase	ec:2.3.3.9	3	Allo_48529, Allo_62809, Allo_69212	map00620
Pyruvate metabolism	73	ligase	ec:6.2.1.1	2	Allo_08978, Allo_46271	map00620
Pyruvate metabolism	73	decarboxylase	ec:4.1.1.3	1	Allo_38692	map00620
Pyruvate metabolism	73	lyase	ec:4.4.1.5	4	Allo_05534, Allo_28166, Allo_49631, Allo_65568	map00620
Pyruvate metabolism	73	acetylphosphatase	ec:3.6.1.7	2	Allo_48423, Allo_57567	map00620
Pyruvate metabolism	73	dehydrogenase (cytochrome)	ec:1.1.2.4	2	Allo_09674, Allo_11211	map00620
Pyruvate metabolism	73	dehydrogenase (oxaloacetate-decarboxylating) (NADP+)	ec:1.1.1.40	1	Allo_38692	map00620
Pyruvate metabolism	73	dehydrogenase (decarboxylating)	ec:1.1.1.39	3	Allo_06482, Allo_38692, Allo_74087	map00620
Pyruvate metabolism	73	dehydrogenase (oxaloacetate-decarboxylating)	ec:1.1.1.38	3	Allo_06482, Allo_38692, Allo_74087	map00620
Pyruvate metabolism	73	dehydrogenase	ec:1.1.1.37	2	Allo_59980, Allo_70308	map00620
Pyruvate metabolism	73	C-acetyltransferase	ec:2.3.1.9	1	Allo_41792	map00620
Pyruvate metabolism	73	dehydrogenase	ec:1.1.1.27	8	Allo_17076, Allo_24645, Allo_24729, Allo_30354, Allo_62729, Allo_64101, Allo_70204, Allo_73062	map00620
Pyruvate metabolism	73	dehydrogenase (acetyl-transferring)	ec:1.2.4.1	10	Allo_09494, Allo_10686, Allo_15044, Allo_17833, Allo_18469, Allo_19435, Allo_49899, Allo_53541, Allo_64745, Allo_66864	map00620
Pyruvate metabolism	73	synthase	ec:2.3.3.13	2	Allo_40873, Allo_44130	map00620
Pyruvate metabolism	73	dehydrogenase (quinone)	ec:1.1.5.4	2	Allo_72007, Allo_72951	map00620
Pyruvate metabolism	73	dehydrogenase	ec:1.8.1.4	3	Allo_02438, Allo_09526, Allo_39317	map00620
Pyruvate metabolism	73	kinase	ec:2.7.1.40	8	Allo_00260, Allo_05493, Allo_16505, Allo_26291, Allo_46536, Allo_52676, Allo_53085, Allo_53723	map00620
Pyruvate metabolism	73	hydratase	ec:4.2.1.2	2	Allo_53847, Allo_54117	map00620
Butirosin and neomycin biosynthesis	5	hexokinase type IV glucokinase	ec:2.7.1.1	5	Allo_14907, Allo_33770, Allo_50071, Allo_60134, Allo_66848	map00524
Polyketide sugar unit biosynthesis	2	4,6-dehydratase	ec:4.2.1.46	1	Allo_41838	map00523
Polyketide sugar unit biosynthesis	2	thymidylyltransferase	ec:2.7.7.24	1	Allo_02705	map00523
Biosynthesis of antibiotics	361	phosphohexokinase	ec:2.7.1.11	23	Allo_01568, Allo_06714, Allo_08256, Allo_08430, Allo_12638, Allo_15256, Allo_17018, Allo_18823, Allo_19976, Allo_25233, Allo_27570, Allo_28825, Allo_29987, Allo_37526, Allo_37732, Allo_39812, Allo_43756, Allo_52776, Allo_53586, Allo_55156, Allo_64128, Allo_68440, Allo_73128	map01130
Biosynthesis of antibiotics	361	synthase	ec:6.3.4.5	2	Allo_08162, Allo_30592	map01130
Biosynthesis of antibiotics	361	carboxykinase (ATP)	ec:4.1.1.49	1	Allo_52558	map01130
Biosynthesis of antibiotics	361	synthase	ec:4.1.1.48	2	Allo_14936, Allo_38484	map01130
Biosynthesis of antibiotics	361	synthase (NADH)	ec:1.4.1.14	8	Allo_00332, Allo_13604, Allo_32593, Allo_36520, Allo_47707, Allo_50339, Allo_53526, Allo_55888	map01130
Biosynthesis of antibiotics	361	synthase (NADPH)	ec:1.4.1.13	1	Allo_29748	map01130
Biosynthesis of antibiotics	361	diphosphokinase	ec:2.7.6.1	6	Allo_51769, Allo_58648, Allo_60357, Allo_63399, Allo_68803, Allo_71761	map01130
Biosynthesis of antibiotics	361	synthase	ec:4.3.3.7	1	Allo_29166	map01130
Biosynthesis of antibiotics	361	carboxylase	ec:4.1.1.39	1	Allo_70234	map01130
Biosynthesis of antibiotics	361	deiminase	ec:3.5.3.6	1	Allo_14398	map01130
Biosynthesis of antibiotics	361	carboxykinase (GTP)	ec:4.1.1.32	2	Allo_02884, Allo_35708	map01130
Biosynthesis of antibiotics	361	isomerase	ec:5.3.1.24	1	Allo_10484	map01130
Biosynthesis of antibiotics	361	4,6-dehydratase	ec:4.2.1.46	1	Allo_41838	map01130
Biosynthesis of antibiotics	361	hydratase	ec:4.2.1.36	1	Allo_57471	map01130
Biosynthesis of antibiotics	361	isomerase	ec:5.3.1.9	10	Allo_15556, Allo_19369, Allo_21301, Allo_34285, Allo_46626, Allo_47594, Allo_51240, Allo_54961, Allo_59751, Allo_71477	map01130
Biosynthesis of antibiotics	361	isomerase	ec:5.3.1.6	1	Allo_74216	map01130
Biosynthesis of antibiotics	361	isomerase	ec:5.3.1.1	4	Allo_00198, Allo_28977, Allo_62136, Allo_66384	map01130
Biosynthesis of antibiotics	361	beta-synthase	ec:4.2.1.22	2	Allo_42533, Allo_43961	map01130
Biosynthesis of antibiotics	361	synthase	ec:4.2.1.20	3	Allo_35778, Allo_69458, Allo_72412	map01130
Biosynthesis of antibiotics	361	hexokinase type IV glucokinase	ec:2.7.1.1	5	Allo_14907, Allo_33770, Allo_50071, Allo_60134, Allo_66848	map01130
Biosynthesis of antibiotics	361	hydratase	ec:4.2.1.17	2	Allo_72173, Allo_73841	map01130
Biosynthesis of antibiotics	361	hydratase	ec:4.2.1.11	4	Allo_06992, Allo_11988, Allo_43058, Allo_51783	map01130
Biosynthesis of antibiotics	361	dehydratase	ec:4.2.1.10	1	Allo_58148	map01130
Biosynthesis of antibiotics	361	O-methyltransferase	ec:2.1.1.100	1	Allo_05656	map01130
Biosynthesis of antibiotics	361	carboxylase	ec:6.4.1.3	1	Allo_67767	map01130
Biosynthesis of antibiotics	361	carboxylase	ec:6.4.1.2	4	Allo_18270, Allo_44737, Allo_67366, Allo_73952	map01130
Biosynthesis of antibiotics	361	phosphogluconolactonase	ec:3.1.1.31	3	Allo_54457, Allo_61975, Allo_69287	map01130
Biosynthesis of antibiotics	361	equilase	ec:1.11.1.6	10	Allo_17347, Allo_17583, Allo_18261, Allo_21489, Allo_22805, Allo_29659, Allo_56734, Allo_67932, Allo_68581, Allo_71616	map01130
Biosynthesis of antibiotics	361	synthase	ec:4.1.3.27	1	Allo_47769	map01130
Biosynthesis of antibiotics	361	ammonia-lyase	ec:4.3.1.19	1	Allo_36429	map01130
Biosynthesis of antibiotics	361	kinase	ec:2.7.4.6	1	Allo_65160	map01130
Biosynthesis of antibiotics	361	kinase	ec:2.7.4.3	5	Allo_45742, Allo_50685, Allo_60177, Allo_69254, Allo_70246	map01130
Biosynthesis of antibiotics	361	phosphoribosyltransferase	ec:2.4.2.18	1	Allo_68117	map01130
Biosynthesis of antibiotics	361	phosphoribosyldiphosphate 5-amidotransferase	ec:2.4.2.14	2	Allo_21928, Allo_50059	map01130
Biosynthesis of antibiotics	361	dehydrogenase	ec:1.1.1.3	2	Allo_05631, Allo_33559	map01130
Biosynthesis of antibiotics	361	synthase	ec:6.3.5.3	5	Allo_09880, Allo_15336, Allo_16144, Allo_42124, Allo_73024	map01130
Biosynthesis of antibiotics	361	synthase	ec:2.2.1.7	2	Allo_42153, Allo_67853	map01130
Biosynthesis of antibiotics	361	synthase	ec:2.2.1.6	2	Allo_26792, Allo_42265	map01130
Biosynthesis of antibiotics	361	dihydroxyacetonetransferase	ec:2.2.1.2	7	Allo_12739, Allo_17906, Allo_29016, Allo_48369, Allo_68634, Allo_70178, Allo_71386	map01130
Biosynthesis of antibiotics	361	glycolaldehydetransferase	ec:2.2.1.1	3	Allo_03811, Allo_30959, Allo_64338	map01130
Biosynthesis of antibiotics	361	formyltransferase	ec:2.1.2.3	6	Allo_13112, Allo_18071, Allo_26389, Allo_27130, Allo_37371, Allo_55974	map01130
Biosynthesis of antibiotics	361	formyltransferase	ec:2.1.2.2	2	Allo_23023, Allo_68299	map01130
Biosynthesis of antibiotics	361	hydroxymethyltransferase	ec:2.1.2.1	5	Allo_20681, Allo_46413, Allo_54497, Allo_60420, Allo_74547	map01130
Biosynthesis of antibiotics	361	reductase	ec:1.17.1.8	3	Allo_01752, Allo_43741, Allo_48540	map01130
Biosynthesis of antibiotics	361	cyclohydrolase	ec:3.5.4.10	6	Allo_13112, Allo_18071, Allo_26389, Allo_27130, Allo_37371, Allo_55974	map01130
Biosynthesis of antibiotics	361	uridylyltransferase	ec:2.7.7.9	1	Allo_42759	map01130
Biosynthesis of antibiotics	361	adenylyltransferase	ec:2.7.7.4	6	Allo_00731, Allo_22583, Allo_36376, Allo_46820, Allo_64906, Allo_73381	map01130
Biosynthesis of antibiotics	361	deaminase	ec:3.5.4.6	1	Allo_10084	map01130
Biosynthesis of antibiotics	361	4-phosphate cytidylyltransferase	ec:2.7.7.60	3	Allo_15400, Allo_19609, Allo_44013	map01130
Biosynthesis of antibiotics	361	epimerase	ec:5.1.1.7	1	Allo_56788	map01130
Biosynthesis of antibiotics	361	geranyl-diphosphate synthase	ec:2.5.1.1	1	Allo_23761	map01130
Biosynthesis of antibiotics	361	hexose diphosphatase	ec:3.1.3.11	6	Allo_14786, Allo_20572, Allo_24973, Allo_31929, Allo_58136, Allo_67226	map01130
Biosynthesis of antibiotics	361	citrate synthase	ec:2.3.3.8	4	Allo_24541, Allo_31024, Allo_54789, Allo_63733	map01130
Biosynthesis of antibiotics	361	(Si)-synthase	ec:2.3.3.1	6	Allo_10693, Allo_46174, Allo_49331, Allo_49712, Allo_51712, Allo_65070	map01130
Biosynthesis of antibiotics	361	N-acyltransferase	ec:2.3.1.164	1	Allo_02085	map01130
Biosynthesis of antibiotics	361	ligase (ADP-forming)	ec:6.2.1.5	4	Allo_24541, Allo_31024, Allo_54789, Allo_63733	map01130
Biosynthesis of antibiotics	361	ligase	ec:6.2.1.1	2	Allo_08978, Allo_46271	map01130
Biosynthesis of antibiotics	361	thymidylyltransferase	ec:2.7.7.24	1	Allo_02705	map01130
Biosynthesis of antibiotics	361	diphosphorylase	ec:2.7.7.23	1	Allo_54385	map01130
Biosynthesis of antibiotics	361	N-acetyltransferase	ec:2.3.1.157	1	Allo_54385	map01130
Biosynthesis of antibiotics	361	kinase	ec:2.7.2.8	1	Allo_51985	map01130
Biosynthesis of antibiotics	361	kinase	ec:2.7.2.4	1	Allo_45949	map01130
Biosynthesis of antibiotics	361	kinase	ec:2.7.2.3	8	Allo_25770, Allo_31175, Allo_39009, Allo_41082, Allo_50688, Allo_51495, Allo_51931, Allo_57170	map01130
Biosynthesis of antibiotics	361	5-kinase	ec:2.7.2.11	1	Allo_51985	map01130
Biosynthesis of antibiotics	361	N-acetyltransferase	ec:2.3.1.35	2	Allo_15220, Allo_40339	map01130
Biosynthesis of antibiotics	361	O-acetyltransferase	ec:2.3.1.31	1	Allo_43105	map01130
Biosynthesis of antibiotics	361	deacetylase	ec:3.5.1.25	1	Allo_12301	map01130
Biosynthesis of antibiotics	361	cyclo-ligase	ec:6.3.3.1	4	Allo_23023, Allo_27041, Allo_59141, Allo_68299	map01130
Biosynthesis of antibiotics	361	dehydrogenase	ec:1.1.1.95	2	Allo_07276, Allo_17588	map01130
Biosynthesis of antibiotics	361	phosphatase	ec:3.1.3.3	1	Allo_26092	map01130
Biosynthesis of antibiotics	361	reductoisomerase (NADP+)	ec:1.1.1.86	2	Allo_14455, Allo_46024	map01130
Biosynthesis of antibiotics	361	synthase	ec:5.4.4.2	2	Allo_22877, Allo_65570	map01130
Biosynthesis of antibiotics	361	dehydrogenase	ec:1.1.1.282	1	Allo_23802	map01130
Biosynthesis of antibiotics	361	5'-diphospho)-2-C-methyl-D-erythritol kinase	ec:2.7.1.148	1	Allo_31398	map01130
Biosynthesis of antibiotics	361	gamma-lyase	ec:4.4.1.1	1	Allo_46984	map01130
Biosynthesis of antibiotics	361	lyase	ec:4.3.2.2	2	Allo_15254, Allo_66152	map01130
Biosynthesis of antibiotics	361	lyase	ec:4.3.2.1	2	Allo_01537, Allo_07738	map01130
Biosynthesis of antibiotics	361	penicillinase	ec:3.5.2.6	3	Allo_27941, Allo_29134, Allo_53259	map01130
Biosynthesis of antibiotics	361	synthase	ec:4.2.3.4	1	Allo_35301	map01130
Biosynthesis of antibiotics	361	aldolase	ec:4.1.2.13	2	Allo_04569, Allo_11576	map01130
Biosynthesis of antibiotics	361	reductoisomerase	ec:1.1.1.267	1	Allo_24161	map01130
Biosynthesis of antibiotics	361	ligase	ec:6.3.4.13	4	Allo_01866, Allo_23023, Allo_25575, Allo_68299	map01130
Biosynthesis of antibiotics	361	dehydrogenase (NADP+)	ec:1.1.1.49	6	Allo_02128, Allo_05489, Allo_16727, Allo_38449, Allo_44187, Allo_46730	map01130
Biosynthesis of antibiotics	361	dehydrogenase (NADP+-dependent, decarboxylating)	ec:1.1.1.44	3	Allo_03585, Allo_23919, Allo_54392	map01130
Biosynthesis of antibiotics	361	dehydrogenase (NADP+)	ec:1.1.1.42	3	Allo_13965, Allo_19832, Allo_73330	map01130
Biosynthesis of antibiotics	361	dehydrogenase (NAD+)	ec:1.1.1.41	7	Allo_00204, Allo_00659, Allo_04706, Allo_05898, Allo_08815, Allo_46042, Allo_66176	map01130
Biosynthesis of antibiotics	361	dehydrogenase	ec:1.1.1.37	2	Allo_59980, Allo_70308	map01130
Biosynthesis of antibiotics	361	C-acetyltransferase	ec:2.3.1.9	1	Allo_41792	map01130
Biosynthesis of antibiotics	361	dehydrogenase	ec:1.1.1.35	7	Allo_11727, Allo_22625, Allo_23186, Allo_25486, Allo_30151, Allo_50966, Allo_57073	map01130
Biosynthesis of antibiotics	361	reductase (NADPH)	ec:1.1.1.34	2	Allo_12643, Allo_36359	map01130
Biosynthesis of antibiotics	361	N-acetyltransferase	ec:2.3.1.1	1	Allo_15220	map01130
Biosynthesis of antibiotics	361	reductase	ec:1.5.1.2	1	Allo_49623	map01130
Biosynthesis of antibiotics	361	dehydrogenase	ec:1.1.1.27	8	Allo_17076, Allo_24645, Allo_24729, Allo_30354, Allo_62729, Allo_64101, Allo_70204, Allo_73062	map01130
Biosynthesis of antibiotics	361	dehydrogenase	ec:1.1.1.25	1	Allo_23802	map01130
Biosynthesis of antibiotics	361	synthase (NADPH)	ec:1.14.13.39	11	Allo_01868, Allo_09041, Allo_10894, Allo_23122, Allo_25980, Allo_33062, Allo_38702, Allo_53103, Allo_56582, Allo_70223, Allo_70971	map01130
Biosynthesis of antibiotics	361	2-dehydrogenase	ec:1.1.1.18	1	Allo_62267	map01130
Biosynthesis of antibiotics	361	mutase	ec:5.4.2.10	1	Allo_13415	map01130
Biosynthesis of antibiotics	361	1-carboxyvinyltransferase	ec:2.5.1.19	2	Allo_55893, Allo_74264	map01130
Biosynthesis of antibiotics	361	dehydrogenase (succinyl-transferring)	ec:1.2.4.2	8	Allo_00675, Allo_03531, Allo_10239, Allo_22536, Allo_24360, Allo_40588, Allo_44173, Allo_50954	map01130
Biosynthesis of antibiotics	361	dehydrogenase (acetyl-transferring)	ec:1.2.4.1	10	Allo_09494, Allo_10686, Allo_15044, Allo_17833, Allo_18469, Allo_19435, Allo_49899, Allo_53541, Allo_64745, Allo_66864	map01130
Biosynthesis of antibiotics	361	diphosphate synthase	ec:2.5.1.10	1	Allo_23761	map01130
Biosynthesis of antibiotics	361	transaminase	ec:2.6.1.57	5	Allo_19206, Allo_21250, Allo_30920, Allo_49978, Allo_52496	map01130
Biosynthesis of antibiotics	361	dehydrogenase	ec:1.2.1.41	2	Allo_16820, Allo_70335	map01130
Biosynthesis of antibiotics	361	transaminase	ec:2.6.1.9	5	Allo_19206, Allo_21250, Allo_30920, Allo_49978, Allo_52496	map01130
Biosynthesis of antibiotics	361	transaminase	ec:2.6.1.5	13	Allo_00160, Allo_05441, Allo_17293, Allo_19206, Allo_21250, Allo_30920, Allo_41645, Allo_49978, Allo_52496, Allo_55795, Allo_70630, Allo_72386, Allo_73859	map01130
Biosynthesis of antibiotics	361	dehydrogenase (quinone)	ec:1.1.5.4	2	Allo_72007, Allo_72951	map01130
Biosynthesis of antibiotics	361	transaminase	ec:2.6.1.1	5	Allo_19206, Allo_21250, Allo_30920, Allo_49978, Allo_52496	map01130
Biosynthesis of antibiotics	361	dehydrogenase	ec:1.8.1.4	3	Allo_02438, Allo_09526, Allo_39317	map01130
Biosynthesis of antibiotics	361	reductase	ec:1.2.1.38	3	Allo_14522, Allo_38743, Allo_62241	map01130
Biosynthesis of antibiotics	361	transaminase	ec:2.6.1.42	8	Allo_03219, Allo_10836, Allo_17185, Allo_20289, Allo_29382, Allo_40983, Allo_55358, Allo_72750	map01130
Biosynthesis of antibiotics	361	reductase	ec:1.3.1.71	1	Allo_11420	map01130
Biosynthesis of antibiotics	361	kinase	ec:2.7.1.71	1	Allo_35676	map01130
Biosynthesis of antibiotics	361	dehydrogenase	ec:1.2.1.11	1	Allo_62241	map01130
Biosynthesis of antibiotics	361	mutase	ec:5.4.2.9	1	Allo_47162	map01130
Biosynthesis of antibiotics	361	mutase	ec:5.4.2.3	1	Allo_59800	map01130
Biosynthesis of antibiotics	361	(alpha-D-glucose-1,6-bisphosphate-dependent)	ec:5.4.2.2	1	Allo_57193	map01130
Biosynthesis of antibiotics	361	transaminase (isomerizing)	ec:2.6.1.16	6	Allo_04138, Allo_10098, Allo_48413, Allo_52211, Allo_63247, Allo_74375	map01130
Biosynthesis of antibiotics	361	aminotransferase	ec:2.6.1.13	1	Allo_22081	map01130
Biosynthesis of antibiotics	361	transaminase	ec:2.6.1.11	2	Allo_21618, Allo_43956	map01130
Biosynthesis of antibiotics	361	Delta-isomerase	ec:5.3.3.2	1	Allo_39694	map01130
Biosynthesis of antibiotics	361	kinase	ec:2.7.1.40	8	Allo_00260, Allo_05493, Allo_16505, Allo_26291, Allo_46536, Allo_52676, Allo_53085, Allo_53723	map01130
Biosynthesis of antibiotics	361	dehydrogenase	ec:1.3.1.28	1	Allo_09779	map01130
Biosynthesis of antibiotics	361	3-kinase	ec:2.7.1.31	2	Allo_10195, Allo_46059	map01130
Biosynthesis of antibiotics	361	dehydratase	ec:4.2.1.9	3	Allo_49146, Allo_56899, Allo_63348	map01130
Biosynthesis of antibiotics	361	hydratase	ec:4.2.1.3	3	Allo_32650, Allo_42713, Allo_58994	map01130
Biosynthesis of antibiotics	361	hydratase	ec:4.2.1.2	2	Allo_53847, Allo_54117	map01130
Oxidative phosphorylation	72	dehydrogenase	ec:1.6.99.3	4	Allo_14656, Allo_29191, Allo_31623, Allo_43890	map00190
Oxidative phosphorylation	72	reductase	ec:1.10.2.2	3	Allo_21304, Allo_31377, Allo_50098	map00190
Oxidative phosphorylation	72	kinase	ec:2.7.4.1	1	Allo_11470	map00190
Oxidative phosphorylation	72	reductase (H+-translocating)	ec:1.6.5.3	30	Allo_00894, Allo_02990, Allo_04912, Allo_06154, Allo_12572, Allo_12872, Allo_13888, Allo_16450, Allo_19333, Allo_21114, Allo_21561, Allo_23176, Allo_27088, Allo_27394, Allo_28504, Allo_29343, Allo_30401, Allo_33582, Allo_33981, Allo_35364, Allo_38043, Allo_43005, Allo_45872, Allo_47808, Allo_51333, Allo_52009, Allo_59002, Allo_59126, Allo_59376, Allo_59707	map00190
Oxidative phosphorylation	72	diphosphatase	ec:3.6.1.1	3	Allo_18460, Allo_53239, Allo_71604	map00190
Oxidative phosphorylation	72	oxidase	ec:1.9.3.1	31	Allo_02625, Allo_02741, Allo_04421, Allo_06850, Allo_07628, Allo_08931, Allo_14242, Allo_22868, Allo_23549, Allo_23913, Allo_27814, Allo_29560, Allo_30420, Allo_31264, Allo_32269, Allo_33857, Allo_36627, Allo_37004, Allo_37710, Allo_41684, Allo_54931, Allo_56617, Allo_58522, Allo_59479, Allo_64131, Allo_64601, Allo_66341, Allo_73738, Allo_73857, Allo_73936, Allo_74422	map00190
Pentose phosphate pathway	100	deoxyribokinase	ec:2.7.1.15	4	Allo_12450, Allo_53772, Allo_73551, Allo_74443	map00030
Pentose phosphate pathway	100	phosphohexokinase	ec:2.7.1.11	23	Allo_01568, Allo_06714, Allo_08256, Allo_08430, Allo_12638, Allo_15256, Allo_17018, Allo_18823, Allo_19976, Allo_25233, Allo_27570, Allo_28825, Allo_29987, Allo_37526, Allo_37732, Allo_39812, Allo_43756, Allo_52776, Allo_53586, Allo_55156, Allo_64128, Allo_68440, Allo_73128	map00030
Pentose phosphate pathway	100	diphosphokinase	ec:2.7.6.1	6	Allo_51769, Allo_58648, Allo_60357, Allo_63399, Allo_68803, Allo_71761	map00030
Pentose phosphate pathway	100	isomerase	ec:5.3.1.9	10	Allo_15556, Allo_19369, Allo_21301, Allo_34285, Allo_46626, Allo_47594, Allo_51240, Allo_54961, Allo_59751, Allo_71477	map00030
Pentose phosphate pathway	100	isomerase	ec:5.3.1.6	1	Allo_74216	map00030
Pentose phosphate pathway	100	phosphogluconolactonase	ec:3.1.1.31	3	Allo_54457, Allo_61975, Allo_69287	map00030
Pentose phosphate pathway	100	dihydroxyacetonetransferase	ec:2.2.1.2	7	Allo_12739, Allo_17906, Allo_29016, Allo_48369, Allo_68634, Allo_70178, Allo_71386	map00030
Pentose phosphate pathway	100	glycolaldehydetransferase	ec:2.2.1.1	3	Allo_03811, Allo_30959, Allo_64338	map00030
Pentose phosphate pathway	100	hexose diphosphatase	ec:3.1.3.11	6	Allo_14786, Allo_20572, Allo_24973, Allo_31929, Allo_58136, Allo_67226	map00030
Pentose phosphate pathway	100	2-dehydrogenase (acceptor)	ec:1.1.99.3	1	Allo_69162	map00030
Pentose phosphate pathway	100	aldolase	ec:4.1.2.13	2	Allo_04569, Allo_11576	map00030
Pentose phosphate pathway	100	dehydrogenase (NADP+)	ec:1.1.1.49	6	Allo_02128, Allo_05489, Allo_16727, Allo_38449, Allo_44187, Allo_46730	map00030
Pentose phosphate pathway	100	dehydrogenase (NADP+-dependent, decarboxylating)	ec:1.1.1.44	3	Allo_03585, Allo_23919, Allo_54392	map00030
Pentose phosphate pathway	100	to 2.7.1.191 and 2.7.1.192 and 2.7.1.193 and 2.7.1.194 and 2.7.1.195 and 2.7.1.196 and 2.7.1.197 and 2.7.1.198 and 2.7.1.199 and 2.7.1.200 and 2.7.1.201 and 2.7.1.202 and 2.7.1.203 and 2.7.1.204 and 2.7.1.205 and 2.7.1.206 and 2.7.1.207 and 2.7.1.208	ec:2.7.1.69	23	Allo_01998, Allo_02135, Allo_06090, Allo_08693, Allo_08892, Allo_10680, Allo_11447, Allo_16481, Allo_24846, Allo_25021, Allo_29877, Allo_36036, Allo_38154, Allo_45205, Allo_45422, Allo_54630, Allo_54917, Allo_54979, Allo_65851, Allo_71211, Allo_71700, Allo_72645, Allo_73022	map00030
Pentose phosphate pathway	100	(alpha-D-glucose-1,6-bisphosphate-dependent)	ec:5.4.2.2	1	Allo_57193	map00030
Pentose phosphate pathway	100	aldolase	ec:4.1.2.4	1	Allo_47094	map00030
Streptomycin biosynthesis	9	4,6-dehydratase	ec:4.2.1.46	1	Allo_41838	map00521
Streptomycin biosynthesis	9	hexokinase type IV glucokinase	ec:2.7.1.1	5	Allo_14907, Allo_33770, Allo_50071, Allo_60134, Allo_66848	map00521
Streptomycin biosynthesis	9	thymidylyltransferase	ec:2.7.7.24	1	Allo_02705	map00521
Streptomycin biosynthesis	9	2-dehydrogenase	ec:1.1.1.18	1	Allo_62267	map00521
Streptomycin biosynthesis	9	(alpha-D-glucose-1,6-bisphosphate-dependent)	ec:5.4.2.2	1	Allo_57193	map00521
Methane metabolism	59	phosphohexokinase	ec:2.7.1.11	23	Allo_01568, Allo_06714, Allo_08256, Allo_08430, Allo_12638, Allo_15256, Allo_17018, Allo_18823, Allo_19976, Allo_25233, Allo_27570, Allo_28825, Allo_29987, Allo_37526, Allo_37732, Allo_39812, Allo_43756, Allo_52776, Allo_53586, Allo_55156, Allo_64128, Allo_68440, Allo_73128	map00680
Methane metabolism	59	water dikinase	ec:2.7.9.2	2	Allo_14582, Allo_69814	map00680
Methane metabolism	59	hydratase	ec:4.2.1.11	4	Allo_06992, Allo_11988, Allo_43058, Allo_51783	map00680
Methane metabolism	59	hydroxymethyltransferase	ec:2.1.2.1	5	Allo_20681, Allo_46413, Allo_54497, Allo_60420, Allo_74547	map00680
Methane metabolism	59	hexose diphosphatase	ec:3.1.3.11	6	Allo_14786, Allo_20572, Allo_24973, Allo_31929, Allo_58136, Allo_67226	map00680
Methane metabolism	59	ligase	ec:6.2.1.1	2	Allo_08978, Allo_46271	map00680
Methane metabolism	59	dehydrogenase	ec:1.1.1.95	2	Allo_07276, Allo_17588	map00680
Methane metabolism	59	phosphatase	ec:3.1.3.3	1	Allo_26092	map00680
Methane metabolism	59	dehydrogenase	ec:1.1.1.284	1	Allo_53552	map00680
Methane metabolism	59	dehydrogenase	ec:1.2.1.2	2	Allo_28976, Allo_73809	map00680
Methane metabolism	59	aldolase	ec:4.1.2.13	2	Allo_04569, Allo_11576	map00680
Methane metabolism	59	dehydrogenase	ec:1.1.1.37	2	Allo_59980, Allo_70308	map00680
Methane metabolism	59	hydrolase	ec:3.1.2.12	3	Allo_09840, Allo_18860, Allo_74758	map00680
Methane metabolism	59	heterodisulfide reductase	ec:1.8.98.1	1	Allo_54053	map00680
Methane metabolism	59	kinase	ec:2.7.1.29	3	Allo_55391, Allo_65561, Allo_72705	map00680
Amino sugar and nucleotide sugar metabolism	103	2-epimerase (non-hydrolysing)	ec:5.1.3.14	2	Allo_43722, Allo_62926	map00520
Amino sugar and nucleotide sugar metabolism	103	4,6-dehydratase	ec:4.2.1.47	1	Allo_40280	map00520
Amino sugar and nucleotide sugar metabolism	103	isomerase	ec:5.3.1.9	10	Allo_15556, Allo_19369, Allo_21301, Allo_34285, Allo_46626, Allo_47594, Allo_51240, Allo_54961, Allo_59751, Allo_71477	map00520
Amino sugar and nucleotide sugar metabolism	103	galactokinase (phosphorylating)	ec:2.7.1.6	3	Allo_22884, Allo_30213, Allo_31617	map00520
Amino sugar and nucleotide sugar metabolism	103	hexokinase type IV glucokinase	ec:2.7.1.1	5	Allo_14907, Allo_33770, Allo_50071, Allo_60134, Allo_66848	map00520
Amino sugar and nucleotide sugar metabolism	103	4-epimerase	ec:5.1.3.2	4	Allo_19462, Allo_32108, Allo_54527, Allo_74341	map00520
Amino sugar and nucleotide sugar metabolism	103	end alpha-L-arabinofuranosidase	ec:3.2.1.55	1	Allo_02287	map00520
Amino sugar and nucleotide sugar metabolism	103	hexosaminidase	ec:3.2.1.52	4	Allo_10742, Allo_32206, Allo_42361, Allo_47431	map00520
Amino sugar and nucleotide sugar metabolism	103	chitodextrinase	ec:3.2.1.14	11	Allo_14491, Allo_15013, Allo_16715, Allo_32384, Allo_36379, Allo_38426, Allo_48399, Allo_53531, Allo_62219, Allo_72419, Allo_72694	map00520
Amino sugar and nucleotide sugar metabolism	103	uridylyltransferase	ec:2.7.7.9	1	Allo_42759	map00520
Amino sugar and nucleotide sugar metabolism	103	1-carboxyvinyltransferase	ec:2.5.1.7	2	Allo_06900, Allo_12213	map00520
Amino sugar and nucleotide sugar metabolism	103	cytidylyltransferase	ec:2.7.7.43	2	Allo_43464, Allo_63826	map00520
Amino sugar and nucleotide sugar metabolism	103	diphosphorylase	ec:2.7.7.23	1	Allo_54385	map00520
Amino sugar and nucleotide sugar metabolism	103	N-acetyltransferase	ec:2.3.1.157	1	Allo_54385	map00520
Amino sugar and nucleotide sugar metabolism	103	uridylyltransferase	ec:2.7.7.12	1	Allo_13826	map00520
Amino sugar and nucleotide sugar metabolism	103	deaminase	ec:3.5.99.6	13	Allo_05564, Allo_13678, Allo_17875, Allo_26068, Allo_26965, Allo_28277, Allo_32274, Allo_34208, Allo_43234, Allo_45019, Allo_52194, Allo_54629, Allo_66508	map00520
Amino sugar and nucleotide sugar metabolism	103	deacetylase	ec:3.5.1.25	1	Allo_12301	map00520
Amino sugar and nucleotide sugar metabolism	103	synthase	ec:1.1.1.271	4	Allo_11177, Allo_11392, Allo_15595, Allo_45653	map00520
Amino sugar and nucleotide sugar metabolism	103	synthase	ec:2.4.1.16	1	Allo_18097	map00520
Amino sugar and nucleotide sugar metabolism	103	6-dehydrogenase	ec:1.1.1.22	3	Allo_05348, Allo_14648, Allo_34105	map00520
Amino sugar and nucleotide sugar metabolism	103	mutase	ec:5.4.2.10	1	Allo_13415	map00520
Amino sugar and nucleotide sugar metabolism	103	to 2.7.1.191 and 2.7.1.192 and 2.7.1.193 and 2.7.1.194 and 2.7.1.195 and 2.7.1.196 and 2.7.1.197 and 2.7.1.198 and 2.7.1.199 and 2.7.1.200 and 2.7.1.201 and 2.7.1.202 and 2.7.1.203 and 2.7.1.204 and 2.7.1.205 and 2.7.1.206 and 2.7.1.207 and 2.7.1.208	ec:2.7.1.69	23	Allo_01998, Allo_02135, Allo_06090, Allo_08693, Allo_08892, Allo_10680, Allo_11447, Allo_16481, Allo_24846, Allo_25021, Allo_29877, Allo_36036, Allo_38154, Allo_45205, Allo_45422, Allo_54630, Allo_54917, Allo_54979, Allo_65851, Allo_71211, Allo_71700, Allo_72645, Allo_73022	map00520
Amino sugar and nucleotide sugar metabolism	103	kinase	ec:2.7.1.60	1	Allo_43722	map00520
Amino sugar and nucleotide sugar metabolism	103	mannose phosphomutase	ec:5.4.2.8	1	Allo_46345	map00520
Amino sugar and nucleotide sugar metabolism	103	mutase	ec:5.4.2.3	1	Allo_59800	map00520
Amino sugar and nucleotide sugar metabolism	103	(alpha-D-glucose-1,6-bisphosphate-dependent)	ec:5.4.2.2	1	Allo_57193	map00520
Amino sugar and nucleotide sugar metabolism	103	transaminase (isomerizing)	ec:2.6.1.16	6	Allo_04138, Allo_10098, Allo_48413, Allo_52211, Allo_63247, Allo_74375	map00520
Nitrogen metabolism	47	synthase (NADH)	ec:1.4.1.14	8	Allo_00332, Allo_13604, Allo_32593, Allo_36520, Allo_47707, Allo_50339, Allo_53526, Allo_55888	map00910
Nitrogen metabolism	47	synthase (NADPH)	ec:1.4.1.13	1	Allo_29748	map00910
Nitrogen metabolism	47	cyanate lyase	ec:4.2.1.104	1	Allo_51720	map00910
Nitrogen metabolism	47	reductase	ec:1.7.99.4	7	Allo_00072, Allo_04366, Allo_05074, Allo_34568, Allo_46774, Allo_48618, Allo_73186	map00910
Nitrogen metabolism	47	dehydrogenase (NADP+)	ec:1.4.1.4	1	Allo_27702	map00910
Nitrogen metabolism	47	dehydrogenase	ec:1.4.1.2	2	Allo_25008, Allo_70381	map00910
Nitrogen metabolism	47	reductase [NAD(P)H]	ec:1.7.1.4	3	Allo_17429, Allo_23239, Allo_59631	map00910
Nitrogen metabolism	47	reductase (NADH)	ec:1.7.1.1	2	Allo_41649, Allo_43583	map00910
Nitrogen metabolism	47	kinase	ec:2.7.2.2	1	Allo_62372	map00910
Nitrogen metabolism	47	ligase	ec:6.3.1.2	16	Allo_00854, Allo_11588, Allo_12163, Allo_13275, Allo_18348, Allo_24886, Allo_29203, Allo_30975, Allo_37611, Allo_43194, Allo_44776, Allo_46366, Allo_46814, Allo_46874, Allo_48543, Allo_64179	map00910
Nitrogen metabolism	47	dehydratase	ec:4.2.1.1	5	Allo_10048, Allo_32444, Allo_38801, Allo_45519, Allo_63317	map00910
Glutathione metabolism	51	synthase	ec:6.3.2.3	2	Allo_26526, Allo_46548	map00480
Glutathione metabolism	51	ligase	ec:6.3.2.2	2	Allo_01955, Allo_16969	map00480
Glutathione metabolism	51	peroxidase	ec:1.11.1.9	11	Allo_03773, Allo_09683, Allo_11076, Allo_19867, Allo_30574, Allo_37945, Allo_46025, Allo_53012, Allo_57149, Allo_68309, Allo_69195	map00480
Glutathione metabolism	51	thioredoxin peroxidase	ec:1.11.1.15	10	Allo_01017, Allo_08721, Allo_08885, Allo_18690, Allo_25889, Allo_29665, Allo_30607, Allo_37530, Allo_44199, Allo_51292	map00480
Glutathione metabolism	51	reductase	ec:1.17.4.1	10	Allo_25048, Allo_26677, Allo_28479, Allo_29251, Allo_50974, Allo_53814, Allo_57565, Allo_60445, Allo_64965, Allo_74809	map00480
Glutathione metabolism	51	(ATP-hydrolysing)	ec:3.5.2.9	2	Allo_29662, Allo_48929	map00480
Glutathione metabolism	51	dehydrogenase (NADP+)	ec:1.1.1.49	6	Allo_02128, Allo_05489, Allo_16727, Allo_38449, Allo_44187, Allo_46730	map00480
Glutathione metabolism	51	dehydrogenase (NADP+-dependent, decarboxylating)	ec:1.1.1.44	3	Allo_03585, Allo_23919, Allo_54392	map00480
Glutathione metabolism	51	dehydrogenase (NADP+)	ec:1.1.1.42	3	Allo_13965, Allo_19832, Allo_73330	map00480
Glutathione metabolism	51	transferase	ec:2.5.1.18	1	Allo_58010	map00480
Glutathione metabolism	51	synthase	ec:2.5.1.16	1	Allo_42185	map00480
Aminoacyl-tRNA biosynthesis	79	ligase	ec:6.1.1.9	5	Allo_01245, Allo_02601, Allo_03468, Allo_23866, Allo_72350	map00970
Aminoacyl-tRNA biosynthesis	79	ligase	ec:6.1.1.7	10	Allo_00573, Allo_04893, Allo_11629, Allo_27556, Allo_37250, Allo_43217, Allo_44168, Allo_53673, Allo_58916, Allo_59084	map00970
Aminoacyl-tRNA biosynthesis	79	ligase	ec:6.1.1.6	9	Allo_14440, Allo_20801, Allo_27022, Allo_29591, Allo_42924, Allo_58198, Allo_63668, Allo_70342, Allo_72104	map00970
Aminoacyl-tRNA biosynthesis	79	ligase	ec:6.1.1.5	3	Allo_07161, Allo_29650, Allo_68577	map00970
Aminoacyl-tRNA biosynthesis	79	ligase	ec:6.1.1.4	1	Allo_21803	map00970
Aminoacyl-tRNA biosynthesis	79	ligase	ec:6.1.1.3	6	Allo_07360, Allo_29693, Allo_34517, Allo_43907, Allo_45103, Allo_73262	map00970
Aminoacyl-tRNA biosynthesis	79	ligase	ec:6.1.1.2	10	Allo_07336, Allo_07730, Allo_35038, Allo_42040, Allo_47552, Allo_56939, Allo_69470, Allo_71694, Allo_72534, Allo_72783	map00970
Aminoacyl-tRNA biosynthesis	79	ligase	ec:6.1.1.1	1	Allo_22797	map00970
Aminoacyl-tRNA biosynthesis	79	synthase (glutamine-hydrolysing)	ec:6.3.5.7	2	Allo_20085, Allo_68774	map00970
Aminoacyl-tRNA biosynthesis	79	ligase	ec:6.1.1.23	4	Allo_20935, Allo_21465, Allo_37745, Allo_69057	map00970
Aminoacyl-tRNA biosynthesis	79	ligase	ec:6.1.1.22	3	Allo_49205, Allo_51574, Allo_58793	map00970
Aminoacyl-tRNA biosynthesis	79	ligase	ec:6.1.1.21	1	Allo_36343	map00970
Aminoacyl-tRNA biosynthesis	79	ligase	ec:6.1.1.20	1	Allo_06903	map00970
Aminoacyl-tRNA biosynthesis	79	ligase	ec:6.1.1.19	4	Allo_04216, Allo_06071, Allo_16177, Allo_19540	map00970
Aminoacyl-tRNA biosynthesis	79	ligase	ec:6.1.1.17	5	Allo_11628, Allo_16776, Allo_38583, Allo_51389, Allo_67001	map00970
Aminoacyl-tRNA biosynthesis	79	ligase	ec:6.1.1.16	1	Allo_31255	map00970
Aminoacyl-tRNA biosynthesis	79	ligase	ec:6.1.1.15	3	Allo_11974, Allo_67001, Allo_73084	map00970
Aminoacyl-tRNA biosynthesis	79	ligase	ec:6.1.1.14	2	Allo_22602, Allo_35470	map00970
Aminoacyl-tRNA biosynthesis	79	ligase	ec:6.1.1.12	6	Allo_13975, Allo_20935, Allo_21465, Allo_37745, Allo_44650, Allo_70979	map00970
Aminoacyl-tRNA biosynthesis	79	ligase	ec:6.1.1.11	2	Allo_37369, Allo_47033	map00970
Aminoacyl-tRNA biosynthesis	79	ligase	ec:6.1.1.10	4	Allo_16253, Allo_33008, Allo_56173, Allo_70237	map00970
Tryptophan metabolism	35	hydratase	ec:4.2.1.17	2	Allo_72173, Allo_73841	map00380
Tryptophan metabolism	35	equilase	ec:1.11.1.6	10	Allo_17347, Allo_17583, Allo_18261, Allo_21489, Allo_22805, Allo_29659, Allo_56734, Allo_67932, Allo_68581, Allo_71616	map00380
Tryptophan metabolism	35	acylamidase	ec:3.5.1.4	1	Allo_71384	map00380
Tryptophan metabolism	35	5-monooxygenase	ec:1.14.16.4	2	Allo_61379, Allo_70861	map00380
Tryptophan metabolism	35	C-acetyltransferase	ec:2.3.1.9	1	Allo_41792	map00380
Tryptophan metabolism	35	dehydrogenase	ec:1.1.1.35	7	Allo_11727, Allo_22625, Allo_23186, Allo_25486, Allo_30151, Allo_50966, Allo_57073	map00380
Tryptophan metabolism	35	2,3-dioxygenase	ec:1.13.11.11	4	Allo_03365, Allo_32084, Allo_34976, Allo_46344	map00380
Tryptophan metabolism	35	dehydrogenase (succinyl-transferring)	ec:1.2.4.2	8	Allo_00675, Allo_03531, Allo_10239, Allo_22536, Allo_24360, Allo_40588, Allo_44173, Allo_50954	map00380
Arginine biosynthesis	51	carboxylase	ec:6.3.4.6	1	Allo_64452	map00220
Arginine biosynthesis	51	synthase	ec:6.3.4.5	2	Allo_08162, Allo_30592	map00220
Arginine biosynthesis	51	deiminase	ec:3.5.3.6	1	Allo_14398	map00220
Arginine biosynthesis	51	dehydrogenase (NADP+)	ec:1.4.1.4	1	Allo_27702	map00220
Arginine biosynthesis	51	dehydrogenase	ec:1.4.1.2	2	Allo_25008, Allo_70381	map00220
Arginine biosynthesis	51	kinase	ec:2.7.2.8	1	Allo_51985	map00220
Arginine biosynthesis	51	kinase	ec:2.7.2.2	1	Allo_62372	map00220
Arginine biosynthesis	51	N-acetyltransferase	ec:2.3.1.35	2	Allo_15220, Allo_40339	map00220
Arginine biosynthesis	51	lyase	ec:4.3.2.1	2	Allo_01537, Allo_07738	map00220
Arginine biosynthesis	51	N-acetyltransferase	ec:2.3.1.1	1	Allo_15220	map00220
Arginine biosynthesis	51	synthase (NADPH)	ec:1.14.13.39	11	Allo_01868, Allo_09041, Allo_10894, Allo_23122, Allo_25980, Allo_33062, Allo_38702, Allo_53103, Allo_56582, Allo_70223, Allo_70971	map00220
Arginine biosynthesis	51	transaminase	ec:2.6.1.2	1	Allo_15791	map00220
Arginine biosynthesis	51	transaminase	ec:2.6.1.1	5	Allo_19206, Allo_21250, Allo_30920, Allo_49978, Allo_52496	map00220
Arginine biosynthesis	51	reductase	ec:1.2.1.38	3	Allo_14522, Allo_38743, Allo_62241	map00220
Arginine biosynthesis	51	ligase	ec:6.3.1.2	16	Allo_00854, Allo_11588, Allo_12163, Allo_13275, Allo_18348, Allo_24886, Allo_29203, Allo_30975, Allo_37611, Allo_43194, Allo_44776, Allo_46366, Allo_46814, Allo_46874, Allo_48543, Allo_64179	map00220
Arginine biosynthesis	51	transaminase	ec:2.6.1.11	2	Allo_21618, Allo_43956	map00220
Carbon fixation in photosynthetic organisms	39	phosphopentokinase	ec:2.7.1.19	1	Allo_51079	map00710
Carbon fixation in photosynthetic organisms	39	carboxykinase (ATP)	ec:4.1.1.49	1	Allo_52558	map00710
Carbon fixation in photosynthetic organisms	39	carboxylase	ec:4.1.1.39	1	Allo_70234	map00710
Carbon fixation in photosynthetic organisms	39	isomerase	ec:5.3.1.6	1	Allo_74216	map00710
Carbon fixation in photosynthetic organisms	39	isomerase	ec:5.3.1.1	4	Allo_00198, Allo_28977, Allo_62136, Allo_66384	map00710
Carbon fixation in photosynthetic organisms	39	phosphate dikinase	ec:2.7.9.1	1	Allo_67921	map00710
Carbon fixation in photosynthetic organisms	39	glycolaldehydetransferase	ec:2.2.1.1	3	Allo_03811, Allo_30959, Allo_64338	map00710
Carbon fixation in photosynthetic organisms	39	hexose diphosphatase	ec:3.1.3.11	6	Allo_14786, Allo_20572, Allo_24973, Allo_31929, Allo_58136, Allo_67226	map00710
Carbon fixation in photosynthetic organisms	39	kinase	ec:2.7.2.3	8	Allo_25770, Allo_31175, Allo_39009, Allo_41082, Allo_50688, Allo_51495, Allo_51931, Allo_57170	map00710
Carbon fixation in photosynthetic organisms	39	aldolase	ec:4.1.2.13	2	Allo_04569, Allo_11576	map00710
Carbon fixation in photosynthetic organisms	39	dehydrogenase (oxaloacetate-decarboxylating) (NADP+)	ec:1.1.1.40	1	Allo_38692	map00710
Carbon fixation in photosynthetic organisms	39	dehydrogenase (decarboxylating)	ec:1.1.1.39	3	Allo_06482, Allo_38692, Allo_74087	map00710
Carbon fixation in photosynthetic organisms	39	dehydrogenase	ec:1.1.1.37	2	Allo_59980, Allo_70308	map00710
Carbon fixation in photosynthetic organisms	39	transaminase	ec:2.6.1.2	1	Allo_15791	map00710
Carbon fixation in photosynthetic organisms	39	transaminase	ec:2.6.1.1	5	Allo_19206, Allo_21250, Allo_30920, Allo_49978, Allo_52496	map00710
Geraniol degradation	10	hydratase	ec:4.2.1.17	2	Allo_72173, Allo_73841	map00281
Geraniol degradation	10	lyase	ec:4.1.3.4	1	Allo_12117	map00281
Geraniol degradation	10	dehydrogenase	ec:1.1.1.35	7	Allo_11727, Allo_22625, Allo_23186, Allo_25486, Allo_30151, Allo_50966, Allo_57073	map00281
Valine, leucine and isoleucine degradation	33	mutase	ec:5.4.99.2	2	Allo_09935, Allo_58272	map00280
Valine, leucine and isoleucine degradation	33	hydratase	ec:4.2.1.17	2	Allo_72173, Allo_73841	map00280
Valine, leucine and isoleucine degradation	33	carboxylase	ec:6.4.1.3	1	Allo_67767	map00280
Valine, leucine and isoleucine degradation	33	CoA-transferase	ec:2.8.3.5	3	Allo_13603, Allo_28677, Allo_59569	map00280
Valine, leucine and isoleucine degradation	33	lyase	ec:4.1.3.4	1	Allo_12117	map00280
Valine, leucine and isoleucine degradation	33	C-acetyltransferase	ec:2.3.1.9	1	Allo_41792	map00280
Valine, leucine and isoleucine degradation	33	dehydrogenase	ec:1.1.1.35	7	Allo_11727, Allo_22625, Allo_23186, Allo_25486, Allo_30151, Allo_50966, Allo_57073	map00280
Valine, leucine and isoleucine degradation	33	dehydrogenase	ec:1.1.1.31	1	Allo_54392	map00280
Valine, leucine and isoleucine degradation	33	dehydrogenase	ec:1.8.1.4	3	Allo_02438, Allo_09526, Allo_39317	map00280
Valine, leucine and isoleucine degradation	33	transaminase	ec:2.6.1.42	8	Allo_03219, Allo_10836, Allo_17185, Allo_20289, Allo_29382, Allo_40983, Allo_55358, Allo_72750	map00280
Valine, leucine and isoleucine degradation	33	dehydrogenase (CoA-acylating)	ec:1.2.1.27	4	Allo_15674, Allo_16010, Allo_41761, Allo_63302	map00280
Primary bile acid biosynthesis	7	dehydrogenase	ec:1.1.1.35	7	Allo_11727, Allo_22625, Allo_23186, Allo_25486, Allo_30151, Allo_50966, Allo_57073	map00120
Pantothenate and CoA biosynthesis	26	decarboxylase	ec:4.1.1.36	3	Allo_07839, Allo_21400, Allo_65620	map00770
Pantothenate and CoA biosynthesis	26	ligase	ec:6.3.2.5	2	Allo_07839, Allo_21400	map00770
Pantothenate and CoA biosynthesis	26	2-reductase	ec:1.1.1.169	1	Allo_42985	map00770
Pantothenate and CoA biosynthesis	26	synthase	ec:2.2.1.6	2	Allo_26792, Allo_42265	map00770
Pantothenate and CoA biosynthesis	26	reductoisomerase (NADP+)	ec:1.1.1.86	2	Allo_14455, Allo_46024	map00770
Pantothenate and CoA biosynthesis	26	synthase	ec:2.7.8.7	3	Allo_19973, Allo_59086, Allo_60845	map00770
Pantothenate and CoA biosynthesis	26	transaminase	ec:2.6.1.42	8	Allo_03219, Allo_10836, Allo_17185, Allo_20289, Allo_29382, Allo_40983, Allo_55358, Allo_72750	map00770
Pantothenate and CoA biosynthesis	26	kinase	ec:2.7.1.33	4	Allo_07367, Allo_22033, Allo_59259, Allo_69310	map00770
Pantothenate and CoA biosynthesis	26	dehydratase	ec:4.2.1.9	3	Allo_49146, Allo_56899, Allo_63348	map00770
Other types of O-glycan biosynthesis	1	mannosyltransferase	ec:2.4.1.109	1	Allo_59080	map00514
Various types of N-glycan biosynthesis	10	hexosaminidase	ec:3.2.1.52	4	Allo_10742, Allo_32206, Allo_42361, Allo_47431	map00513
Various types of N-glycan biosynthesis	10	2-beta-N-acetylglucosaminyltransferase	ec:2.4.1.101	1	Allo_38647	map00513
Various types of N-glycan biosynthesis	10	1,3-1,6-alpha-mannosidase	ec:3.2.1.114	1	Allo_00829	map00513
Various types of N-glycan biosynthesis	10	1,2-alpha-mannosidase	ec:3.2.1.113	3	Allo_02871, Allo_10301, Allo_10880	map00513
Various types of N-glycan biosynthesis	10	beta-1,4-galactosyltransferase	ec:2.4.1.38	1	Allo_16886	map00513
Mucin type O-Glycan biosynthesis	6	3-beta-galactosyltransferase	ec:2.4.1.122	3	Allo_47436, Allo_68815, Allo_73638	map00512
Mucin type O-Glycan biosynthesis	6	N-acetylgalactosaminyltransferase	ec:2.4.1.41	3	Allo_47203, Allo_60027, Allo_74200	map00512
Zeatin biosynthesis	3	dimethylallyltransferase	ec:2.5.1.75	3	Allo_28617, Allo_34422, Allo_54027	map00908
Other glycan degradation	19	endo-beta-N-acetylglucosaminidase	ec:3.2.1.96	2	Allo_34540, Allo_58830	map00511
Other glycan degradation	19	hexosaminidase	ec:3.2.1.52	4	Allo_10742, Allo_32206, Allo_42361, Allo_47431	map00511
Other glycan degradation	19	alpha-fucosidase	ec:3.2.1.51	3	Allo_17003, Allo_26485, Allo_38751	map00511
Other glycan degradation	19	alpha-D-mannosidase	ec:3.2.1.24	3	Allo_24409, Allo_43940, Allo_50977	map00511
Other glycan degradation	19	lactase (ambiguous)	ec:3.2.1.23	4	Allo_22992, Allo_27906, Allo_42409, Allo_52762	map00511
Other glycan degradation	19	neuraminidase	ec:3.2.1.18	3	Allo_08238, Allo_24092, Allo_27159	map00511
Citrate cycle (TCA cycle)	60	carboxykinase (ATP)	ec:4.1.1.49	1	Allo_52558	map00020
Citrate cycle (TCA cycle)	60	carboxykinase (GTP)	ec:4.1.1.32	2	Allo_02884, Allo_35708	map00020
Citrate cycle (TCA cycle)	60	carboxylase	ec:6.4.1.1	7	Allo_26744, Allo_30895, Allo_41341, Allo_44493, Allo_53000, Allo_64878, Allo_67798	map00020
Citrate cycle (TCA cycle)	60	citrate synthase	ec:2.3.3.8	4	Allo_24541, Allo_31024, Allo_54789, Allo_63733	map00020
Citrate cycle (TCA cycle)	60	(Si)-synthase	ec:2.3.3.1	6	Allo_10693, Allo_46174, Allo_49331, Allo_49712, Allo_51712, Allo_65070	map00020
Citrate cycle (TCA cycle)	60	ligase (ADP-forming)	ec:6.2.1.5	4	Allo_24541, Allo_31024, Allo_54789, Allo_63733	map00020
Citrate cycle (TCA cycle)	60	dehydrogenase (NADP+)	ec:1.1.1.42	3	Allo_13965, Allo_19832, Allo_73330	map00020
Citrate cycle (TCA cycle)	60	dehydrogenase (NAD+)	ec:1.1.1.41	7	Allo_00204, Allo_00659, Allo_04706, Allo_05898, Allo_08815, Allo_46042, Allo_66176	map00020
Citrate cycle (TCA cycle)	60	dehydrogenase	ec:1.1.1.37	2	Allo_59980, Allo_70308	map00020
Citrate cycle (TCA cycle)	60	dehydrogenase (succinyl-transferring)	ec:1.2.4.2	8	Allo_00675, Allo_03531, Allo_10239, Allo_22536, Allo_24360, Allo_40588, Allo_44173, Allo_50954	map00020
Citrate cycle (TCA cycle)	60	dehydrogenase (acetyl-transferring)	ec:1.2.4.1	10	Allo_09494, Allo_10686, Allo_15044, Allo_17833, Allo_18469, Allo_19435, Allo_49899, Allo_53541, Allo_64745, Allo_66864	map00020
Citrate cycle (TCA cycle)	60	dehydrogenase (quinone)	ec:1.1.5.4	2	Allo_72007, Allo_72951	map00020
Citrate cycle (TCA cycle)	60	dehydrogenase	ec:1.8.1.4	3	Allo_02438, Allo_09526, Allo_39317	map00020
Citrate cycle (TCA cycle)	60	hydratase	ec:4.2.1.3	3	Allo_32650, Allo_42713, Allo_58994	map00020
Citrate cycle (TCA cycle)	60	hydratase	ec:4.2.1.2	2	Allo_53847, Allo_54117	map00020
One carbon pool by folate	41	ligase	ec:6.3.4.3	4	Allo_03036, Allo_13663, Allo_40528, Allo_50371	map00670
One carbon pool by folate	41	S-aminomethyldihydrolipoylprotein:(6S)-tetrahydrofolate aminomethyltransferase (ammonia-forming)	ec:2.1.2.10	9	Allo_01930, Allo_02736, Allo_32967, Allo_33692, Allo_34750, Allo_40015, Allo_42852, Allo_58492, Allo_67123	map00670
One carbon pool by folate	41	reductase [NAD(P)H]	ec:1.5.1.20	5	Allo_32766, Allo_52607, Allo_59830, Allo_70082, Allo_74158	map00670
One carbon pool by folate	41	synthase	ec:2.1.1.45	2	Allo_15226, Allo_37488	map00670
One carbon pool by folate	41	formyltransferase	ec:2.1.2.3	6	Allo_13112, Allo_18071, Allo_26389, Allo_27130, Allo_37371, Allo_55974	map00670
One carbon pool by folate	41	formyltransferase	ec:2.1.2.2	2	Allo_23023, Allo_68299	map00670
One carbon pool by folate	41	hydroxymethyltransferase	ec:2.1.2.1	5	Allo_20681, Allo_46413, Allo_54497, Allo_60420, Allo_74547	map00670
One carbon pool by folate	41	cyclohydrolase	ec:3.5.4.9	2	Allo_54649, Allo_70646	map00670
One carbon pool by folate	41	synthase	ec:2.1.1.13	4	Allo_08192, Allo_08601, Allo_57453, Allo_68552	map00670
One carbon pool by folate	41	dehydrogenase	ec:1.5.1.6	1	Allo_06730	map00670
One carbon pool by folate	41	dehydrogenase (NADP+)	ec:1.5.1.5	4	Allo_03036, Allo_50371, Allo_54649, Allo_70646	map00670
One carbon pool by folate	41	reductase	ec:1.5.1.3	1	Allo_34894	map00670
N-Glycan biosynthesis	6	2-beta-N-acetylglucosaminyltransferase	ec:2.4.1.101	1	Allo_38647	map00510
N-Glycan biosynthesis	6	1,3-1,6-alpha-mannosidase	ec:3.2.1.114	1	Allo_00829	map00510
N-Glycan biosynthesis	6	1,2-alpha-mannosidase	ec:3.2.1.113	3	Allo_02871, Allo_10301, Allo_10880	map00510
N-Glycan biosynthesis	6	beta-1,4-galactosyltransferase	ec:2.4.1.38	1	Allo_16886	map00510
Diterpenoid biosynthesis	1	2beta-dioxygenase	ec:1.14.11.13	1	Allo_12884	map00904
Limonene and pinene degradation	2	hydratase	ec:4.2.1.17	2	Allo_72173, Allo_73841	map00903
Glucosinolate biosynthesis	8	transaminase	ec:2.6.1.42	8	Allo_03219, Allo_10836, Allo_17185, Allo_20289, Allo_29382, Allo_40983, Allo_55358, Allo_72750	map00966
beta-Alanine metabolism	9	hydratase	ec:4.2.1.17	2	Allo_72173, Allo_73841	map00410
beta-Alanine metabolism	9	decarboxylase	ec:4.1.1.9	1	Allo_08617	map00410
beta-Alanine metabolism	9	dehydrogenase [NAD(P)+]	ec:1.2.1.5	4	Allo_16458, Allo_45313, Allo_46171, Allo_64734	map00410
beta-Alanine metabolism	9	synthase	ec:2.5.1.16	1	Allo_42185	map00410
beta-Alanine metabolism	9	transaminase	ec:2.6.1.19	1	Allo_12917	map00410
Terpenoid backbone biosynthesis	15	O-methyltransferase	ec:2.1.1.100	1	Allo_05656	map00900
Terpenoid backbone biosynthesis	15	synthase	ec:2.2.1.7	2	Allo_42153, Allo_67853	map00900
Terpenoid backbone biosynthesis	15	4-phosphate cytidylyltransferase	ec:2.7.7.60	3	Allo_15400, Allo_19609, Allo_44013	map00900
Terpenoid backbone biosynthesis	15	geranyl-diphosphate synthase	ec:2.5.1.1	1	Allo_23761	map00900
Terpenoid backbone biosynthesis	15	5'-diphospho)-2-C-methyl-D-erythritol kinase	ec:2.7.1.148	1	Allo_31398	map00900
Terpenoid backbone biosynthesis	15	reductoisomerase	ec:1.1.1.267	1	Allo_24161	map00900
Terpenoid backbone biosynthesis	15	C-acetyltransferase	ec:2.3.1.9	1	Allo_41792	map00900
Terpenoid backbone biosynthesis	15	reductase (NADPH)	ec:1.1.1.34	2	Allo_12643, Allo_36359	map00900
Terpenoid backbone biosynthesis	15	diphosphate synthase	ec:2.5.1.30	2	Allo_19861, Allo_20730	map00900
Terpenoid backbone biosynthesis	15	diphosphate synthase	ec:2.5.1.10	1	Allo_23761	map00900
Terpenoid backbone biosynthesis	15	Delta-isomerase	ec:5.3.3.2	1	Allo_39694	map00900
Betalain biosynthesis	2	O-methyltransferase	ec:2.1.1.6	2	Allo_17408, Allo_72724	map00965
D-Alanine metabolism	10	ligase	ec:6.3.2.4	3	Allo_34389, Allo_39281, Allo_57398	map00473
D-Alanine metabolism	10	racemase	ec:5.1.1.1	6	Allo_22468, Allo_40292, Allo_40665, Allo_44374, Allo_61250, Allo_73604	map00473
D-Alanine metabolism	10	ligase	ec:6.1.1.13	1	Allo_71408	map00473
D-Glutamine and D-glutamate metabolism	5	ligase	ec:6.3.2.9	2	Allo_21612, Allo_51420	map00471
D-Glutamine and D-glutamate metabolism	5	ligase	ec:6.3.2.8	1	Allo_72855	map00471
D-Glutamine and D-glutamate metabolism	5	racemase	ec:5.1.1.3	2	Allo_39108, Allo_72074	map00471
Penicillin and cephalosporin biosynthesis	4	N-acyltransferase	ec:2.3.1.164	1	Allo_02085	map00311
Penicillin and cephalosporin biosynthesis	4	penicillinase	ec:3.5.2.6	3	Allo_27941, Allo_29134, Allo_53259	map00311
Tropane, piperidine and pyridine alkaloid biosynthesis	13	transaminase	ec:2.6.1.57	5	Allo_19206, Allo_21250, Allo_30920, Allo_49978, Allo_52496	map00960
Tropane, piperidine and pyridine alkaloid biosynthesis	13	transaminase	ec:2.6.1.9	5	Allo_19206, Allo_21250, Allo_30920, Allo_49978, Allo_52496	map00960
Tropane, piperidine and pyridine alkaloid biosynthesis	13	transaminase	ec:2.6.1.5	13	Allo_00160, Allo_05441, Allo_17293, Allo_19206, Allo_21250, Allo_30920, Allo_41645, Allo_49978, Allo_52496, Allo_55795, Allo_70630, Allo_72386, Allo_73859	map00960
Tropane, piperidine and pyridine alkaloid biosynthesis	13	transaminase	ec:2.6.1.1	5	Allo_19206, Allo_21250, Allo_30920, Allo_49978, Allo_52496	map00960
Lysine degradation	24	hydratase	ec:4.2.1.17	2	Allo_72173, Allo_73841	map00310
Lysine degradation	24	N-methyltransferase	ec:2.1.1.43	5	Allo_23208, Allo_26737, Allo_38203, Allo_60546, Allo_72516	map00310
Lysine degradation	24	C-acetyltransferase	ec:2.3.1.9	1	Allo_41792	map00310
Lysine degradation	24	dehydrogenase	ec:1.1.1.35	7	Allo_11727, Allo_22625, Allo_23186, Allo_25486, Allo_30151, Allo_50966, Allo_57073	map00310
Lysine degradation	24	dehydrogenase (succinyl-transferring)	ec:1.2.4.2	8	Allo_00675, Allo_03531, Allo_10239, Allo_22536, Allo_24360, Allo_40588, Allo_44173, Allo_50954	map00310
Lysine degradation	24	dehydrogenase	ec:1.2.1.20	1	Allo_41631	map00310
Porphyrin and chlorophyll metabolism	47	decarboxylase	ec:4.1.1.37	7	Allo_03477, Allo_03971, Allo_21185, Allo_24682, Allo_50562, Allo_53034, Allo_65417	map00860
Porphyrin and chlorophyll metabolism	47	synthase	ec:4.2.1.75	2	Allo_72773, Allo_73979	map00860
Porphyrin and chlorophyll metabolism	47	ferro-protoporphyrin chelatase	ec:4.99.1.1	2	Allo_12880, Allo_55325	map00860
Porphyrin and chlorophyll metabolism	47	C17-methyltransferase	ec:2.1.1.131	1	Allo_63412	map00860
Porphyrin and chlorophyll metabolism	47	C20-methyltransferase	ec:2.1.1.130	1	Allo_50918	map00860
Porphyrin and chlorophyll metabolism	47	synthase	ec:4.2.1.24	3	Allo_17724, Allo_63776, Allo_73645	map00860
Porphyrin and chlorophyll metabolism	47	C-methyltransferase	ec:2.1.1.107	1	Allo_33227	map00860
Porphyrin and chlorophyll metabolism	47	2,1-aminomutase	ec:5.4.3.8	1	Allo_13046	map00860
Porphyrin and chlorophyll metabolism	47	phosphoribosyltransferase	ec:2.4.2.21	2	Allo_12004, Allo_19823	map00860
Porphyrin and chlorophyll metabolism	47	acid a,c-diamide reductase	ec:1.16.8.1	1	Allo_57616	map00860
Porphyrin and chlorophyll metabolism	47	synthase	ec:2.5.1.61	1	Allo_46198	map00860
Porphyrin and chlorophyll metabolism	47	ligase	ec:6.1.1.17	5	Allo_11628, Allo_16776, Allo_38583, Allo_51389, Allo_67001	map00860
Porphyrin and chlorophyll metabolism	47	oxidase	ec:1.3.3.4	2	Allo_17255, Allo_64213	map00860
Porphyrin and chlorophyll metabolism	47	oxidase	ec:1.3.3.3	2	Allo_39568, Allo_46597	map00860
Porphyrin and chlorophyll metabolism	47	ceruloplasmin	ec:1.16.3.1	3	Allo_11195, Allo_18998, Allo_67873	map00860
Porphyrin and chlorophyll metabolism	47	acid a,c-diamide adenosyltransferase	ec:2.5.1.17	2	Allo_01129, Allo_21494	map00860
Porphyrin and chlorophyll metabolism	47	dehydrogenase	ec:1.3.1.76	3	Allo_33227, Allo_72773, Allo_73979	map00860
Porphyrin and chlorophyll metabolism	47	reductase	ec:1.3.1.54	2	Allo_17708, Allo_30844	map00860
Porphyrin and chlorophyll metabolism	47	hydrogenobyrinic acid a,c-diamide cobaltochelatase	ec:6.6.1.2	4	Allo_16968, Allo_59838, Allo_61655, Allo_69897	map00860
Porphyrin and chlorophyll metabolism	47	chelatase	ec:6.6.1.1	5	Allo_04500, Allo_31508, Allo_55608, Allo_58656, Allo_63607	map00860
Glycosphingolipid biosynthesis - ganglio series	8	hexosaminidase	ec:3.2.1.52	4	Allo_10742, Allo_32206, Allo_42361, Allo_47431	map00604
Glycosphingolipid biosynthesis - ganglio series	8	lactase (ambiguous)	ec:3.2.1.23	4	Allo_22992, Allo_27906, Allo_42409, Allo_52762	map00604
Glycosphingolipid biosynthesis - globo series	4	hexosaminidase	ec:3.2.1.52	4	Allo_10742, Allo_32206, Allo_42361, Allo_47431	map00603
Cysteine and methionine metabolism	88	decarboxylase	ec:4.1.1.50	1	Allo_19349	map00270
Cysteine and methionine metabolism	88	isomerase	ec:5.3.1.23	5	Allo_09541, Allo_24693, Allo_26107, Allo_27603, Allo_66401	map00270
Cysteine and methionine metabolism	88	beta-synthase	ec:4.2.1.22	2	Allo_42533, Allo_43961	map00270
Cysteine and methionine metabolism	88	synthase	ec:6.3.2.3	2	Allo_26526, Allo_46548	map00270
Cysteine and methionine metabolism	88	ligase	ec:6.3.2.2	2	Allo_01955, Allo_16969	map00270
Cysteine and methionine metabolism	88	dehydrogenase	ec:1.1.1.3	2	Allo_05631, Allo_33559	map00270
Cysteine and methionine metabolism	88	synthase	ec:3.1.3.77	1	Allo_18491	map00270
Cysteine and methionine metabolism	88	lyase	ec:4.4.1.21	1	Allo_22376	map00270
Cysteine and methionine metabolism	88	gamma-lyase	ec:4.4.1.11	1	Allo_46719	map00270
Cysteine and methionine metabolism	88	(cytosine-5-)-methyltransferase	ec:2.1.1.37	4	Allo_04239, Allo_11378, Allo_50715, Allo_70140	map00270
Cysteine and methionine metabolism	88	S-methyltransferase	ec:2.1.1.14	2	Allo_04224, Allo_06758	map00270
Cysteine and methionine metabolism	88	synthase	ec:2.1.1.13	4	Allo_08192, Allo_08601, Allo_57453, Allo_68552	map00270
Cysteine and methionine metabolism	88	adenosyltransferase	ec:2.5.1.6	17	Allo_03608, Allo_06883, Allo_07287, Allo_17422, Allo_20554, Allo_26157, Allo_29052, Allo_32305, Allo_40591, Allo_44114, Allo_45645, Allo_47764, Allo_58152, Allo_59620, Allo_61967, Allo_63447, Allo_72301	map00270
Cysteine and methionine metabolism	88	synthase	ec:2.3.1.184	1	Allo_20100	map00270
Cysteine and methionine metabolism	88	kinase	ec:2.7.2.4	1	Allo_45949	map00270
Cysteine and methionine metabolism	88	O-acetyltransferase	ec:2.3.1.31	1	Allo_43105	map00270
Cysteine and methionine metabolism	88	S-adenosylhomocysteine synthase	ec:3.3.1.1	4	Allo_05610, Allo_26878, Allo_54631, Allo_59802	map00270
Cysteine and methionine metabolism	88	nucleosidase	ec:3.2.2.9	1	Allo_09274	map00270
Cysteine and methionine metabolism	88	beta-lyase	ec:4.4.1.8	1	Allo_42895	map00270
Cysteine and methionine metabolism	88	gamma-lyase	ec:4.4.1.1	1	Allo_46984	map00270
Cysteine and methionine metabolism	88	dehydrogenase	ec:1.1.1.37	2	Allo_59980, Allo_70308	map00270
Cysteine and methionine metabolism	88	dehydrogenase	ec:1.1.1.27	8	Allo_17076, Allo_24645, Allo_24729, Allo_30354, Allo_62729, Allo_64101, Allo_70204, Allo_73062	map00270
Cysteine and methionine metabolism	88	synthase	ec:2.5.1.16	1	Allo_42185	map00270
Cysteine and methionine metabolism	88	transaminase	ec:2.6.1.57	5	Allo_19206, Allo_21250, Allo_30920, Allo_49978, Allo_52496	map00270
Cysteine and methionine metabolism	88	transaminase	ec:2.6.1.5	13	Allo_00160, Allo_05441, Allo_17293, Allo_19206, Allo_21250, Allo_30920, Allo_41645, Allo_49978, Allo_52496, Allo_55795, Allo_70630, Allo_72386, Allo_73859	map00270
Cysteine and methionine metabolism	88	transaminase	ec:2.6.1.1	5	Allo_19206, Allo_21250, Allo_30920, Allo_49978, Allo_52496	map00270
Cysteine and methionine metabolism	88	transaminase	ec:2.6.1.44	1	Allo_07122	map00270
Cysteine and methionine metabolism	88	transaminase	ec:2.6.1.42	8	Allo_03219, Allo_10836, Allo_17185, Allo_20289, Allo_29382, Allo_40983, Allo_55358, Allo_72750	map00270
Cysteine and methionine metabolism	88	dehydrogenase	ec:1.2.1.11	1	Allo_62241	map00270
Cysteine and methionine metabolism	88	nucleosidase	ec:3.2.2.16	1	Allo_09274	map00270
Nicotinate and nicotinamide metabolism	45	transhydrogenase (Re/Si-specific)	ec:1.6.1.2	5	Allo_10761, Allo_47619, Allo_56321, Allo_65124, Allo_73284	map00760
Nicotinate and nicotinamide metabolism	45	transhydrogenase (Si-specific)	ec:1.6.1.1	1	Allo_73284	map00760
Nicotinate and nicotinamide metabolism	45	oxidase	ec:1.4.3.16	2	Allo_20109, Allo_68569	map00760
Nicotinate and nicotinamide metabolism	45	lyase	ec:4.1.3.32	1	Allo_47162	map00760
Nicotinate and nicotinamide metabolism	45	diphosphorylase (carboxylating)	ec:2.4.2.19	6	Allo_06320, Allo_26819, Allo_52360, Allo_57704, Allo_61071, Allo_64975	map00760
Nicotinate and nicotinamide metabolism	45	synthase (glutamine-hydrolysing)	ec:6.3.5.1	3	Allo_60411, Allo_65766, Allo_74058	map00760
Nicotinate and nicotinamide metabolism	45	adenylyltransferase	ec:2.7.7.1	2	Allo_06003, Allo_09537	map00760
Nicotinate and nicotinamide metabolism	45	phosphorylase	ec:2.4.2.1	10	Allo_02636, Allo_14824, Allo_18867, Allo_19590, Allo_21911, Allo_22235, Allo_39040, Allo_45287, Allo_46786, Allo_55142	map00760
Nicotinate and nicotinamide metabolism	45	uridine 5'-nucleotidase	ec:3.1.3.5	2	Allo_15620, Allo_35211	map00760
Nicotinate and nicotinamide metabolism	45	synthase	ec:6.3.1.5	1	Allo_65766	map00760
Nicotinate and nicotinamide metabolism	45	kinase	ec:2.7.1.23	14	Allo_03439, Allo_15416, Allo_20418, Allo_26246, Allo_27648, Allo_37917, Allo_40249, Allo_40960, Allo_46856, Allo_55641, Allo_60396, Allo_60628, Allo_67479, Allo_71934	map00760
Sphingolipid metabolism	11	phosphodiesterase	ec:3.1.4.12	2	Allo_09086, Allo_27865	map00600
Sphingolipid metabolism	11	lactase (ambiguous)	ec:3.2.1.23	4	Allo_22992, Allo_27906, Allo_42409, Allo_52762	map00600
Sphingolipid metabolism	11	neuraminidase	ec:3.2.1.18	3	Allo_08238, Allo_24092, Allo_27159	map00600
Sphingolipid metabolism	11	glucosyltransferase	ec:2.4.1.80	1	Allo_58435	map00600
Sphingolipid metabolism	11	kinase	ec:2.7.1.138	1	Allo_67479	map00600
C5-Branched dibasic acid metabolism	6	synthase	ec:2.2.1.6	2	Allo_26792, Allo_42265	map00660
C5-Branched dibasic acid metabolism	6	ligase (ADP-forming)	ec:6.2.1.5	4	Allo_24541, Allo_31024, Allo_54789, Allo_63733	map00660
Glycolysis / Gluconeogenesis	124	phosphohexokinase	ec:2.7.1.11	23	Allo_01568, Allo_06714, Allo_08256, Allo_08430, Allo_12638, Allo_15256, Allo_17018, Allo_18823, Allo_19976, Allo_25233, Allo_27570, Allo_28825, Allo_29987, Allo_37526, Allo_37732, Allo_39812, Allo_43756, Allo_52776, Allo_53586, Allo_55156, Allo_64128, Allo_68440, Allo_73128	map00010
Glycolysis / Gluconeogenesis	124	carboxykinase (ATP)	ec:4.1.1.49	1	Allo_52558	map00010
Glycolysis / Gluconeogenesis	124	carboxykinase (GTP)	ec:4.1.1.32	2	Allo_02884, Allo_35708	map00010
Glycolysis / Gluconeogenesis	124	isomerase	ec:5.3.1.9	10	Allo_15556, Allo_19369, Allo_21301, Allo_34285, Allo_46626, Allo_47594, Allo_51240, Allo_54961, Allo_59751, Allo_71477	map00010
Glycolysis / Gluconeogenesis	124	isomerase	ec:5.3.1.1	4	Allo_00198, Allo_28977, Allo_62136, Allo_66384	map00010
Glycolysis / Gluconeogenesis	124	hexokinase type IV glucokinase	ec:2.7.1.1	5	Allo_14907, Allo_33770, Allo_50071, Allo_60134, Allo_66848	map00010
Glycolysis / Gluconeogenesis	124	hydratase	ec:4.2.1.11	4	Allo_06992, Allo_11988, Allo_43058, Allo_51783	map00010
Glycolysis / Gluconeogenesis	124	hexose diphosphatase	ec:3.1.3.11	6	Allo_14786, Allo_20572, Allo_24973, Allo_31929, Allo_58136, Allo_67226	map00010
Glycolysis / Gluconeogenesis	124	ligase	ec:6.2.1.1	2	Allo_08978, Allo_46271	map00010
Glycolysis / Gluconeogenesis	124	kinase	ec:2.7.2.3	8	Allo_25770, Allo_31175, Allo_39009, Allo_41082, Allo_50688, Allo_51495, Allo_51931, Allo_57170	map00010
Glycolysis / Gluconeogenesis	124	dehydrogenase [NAD(P)+]	ec:1.2.1.5	4	Allo_16458, Allo_45313, Allo_46171, Allo_64734	map00010
Glycolysis / Gluconeogenesis	124	aldolase	ec:4.1.2.13	2	Allo_04569, Allo_11576	map00010
Glycolysis / Gluconeogenesis	124	dehydrogenase	ec:1.1.1.27	8	Allo_17076, Allo_24645, Allo_24729, Allo_30354, Allo_62729, Allo_64101, Allo_70204, Allo_73062	map00010
Glycolysis / Gluconeogenesis	124	dehydrogenase (acetyl-transferring)	ec:1.2.4.1	10	Allo_09494, Allo_10686, Allo_15044, Allo_17833, Allo_18469, Allo_19435, Allo_49899, Allo_53541, Allo_64745, Allo_66864	map00010
Glycolysis / Gluconeogenesis	124	dehydrogenase	ec:1.8.1.4	3	Allo_02438, Allo_09526, Allo_39317	map00010
Glycolysis / Gluconeogenesis	124	to 2.7.1.191 and 2.7.1.192 and 2.7.1.193 and 2.7.1.194 and 2.7.1.195 and 2.7.1.196 and 2.7.1.197 and 2.7.1.198 and 2.7.1.199 and 2.7.1.200 and 2.7.1.201 and 2.7.1.202 and 2.7.1.203 and 2.7.1.204 and 2.7.1.205 and 2.7.1.206 and 2.7.1.207 and 2.7.1.208	ec:2.7.1.69	23	Allo_01998, Allo_02135, Allo_06090, Allo_08693, Allo_08892, Allo_10680, Allo_11447, Allo_16481, Allo_24846, Allo_25021, Allo_29877, Allo_36036, Allo_38154, Allo_45205, Allo_45422, Allo_54630, Allo_54917, Allo_54979, Allo_65851, Allo_71211, Allo_71700, Allo_72645, Allo_73022	map00010
Glycolysis / Gluconeogenesis	124	(alpha-D-glucose-1,6-bisphosphate-dependent)	ec:5.4.2.2	1	Allo_57193	map00010
Glycolysis / Gluconeogenesis	124	kinase	ec:2.7.1.40	8	Allo_00260, Allo_05493, Allo_16505, Allo_26291, Allo_46536, Allo_52676, Allo_53085, Allo_53723	map00010
Starch and sucrose metabolism	60	phosphorylase	ec:2.4.1.1	2	Allo_35483, Allo_45975	map00500
Starch and sucrose metabolism	60	isomerase	ec:5.3.1.9	10	Allo_15556, Allo_19369, Allo_21301, Allo_34285, Allo_46626, Allo_47594, Allo_51240, Allo_54961, Allo_59751, Allo_71477	map00500
Starch and sucrose metabolism	60	hexokinase type IV glucokinase	ec:2.7.1.1	5	Allo_14907, Allo_33770, Allo_50071, Allo_60134, Allo_66848	map00500
Starch and sucrose metabolism	60	glycogenase	ec:3.2.1.1	1	Allo_28026	map00500
Starch and sucrose metabolism	60	trehalase	ec:3.2.1.28	1	Allo_17653	map00500
Starch and sucrose metabolism	60	uridylyltransferase	ec:2.7.7.9	1	Allo_42759	map00500
Starch and sucrose metabolism	60	alpha-D-glucosyltransferase	ec:5.4.99.16	3	Allo_10021, Allo_20792, Allo_74049	map00500
Starch and sucrose metabolism	60	disproportionating enzyme	ec:2.4.1.25	1	Allo_67572	map00500
Starch and sucrose metabolism	60	synthase (glycosyl-transferring)	ec:2.4.1.21	1	Allo_24859	map00500
Starch and sucrose metabolism	60	branching enzyme	ec:2.4.1.18	2	Allo_32194, Allo_66777	map00500
Starch and sucrose metabolism	60	synthase (UDP-forming)	ec:2.4.1.15	3	Allo_29903, Allo_46657, Allo_59311	map00500
Starch and sucrose metabolism	60	synthase	ec:2.4.1.11	3	Allo_09359, Allo_50524, Allo_50826	map00500
Starch and sucrose metabolism	60	6-dehydrogenase	ec:1.1.1.22	3	Allo_05348, Allo_14648, Allo_34105	map00500
Starch and sucrose metabolism	60	to 2.7.1.191 and 2.7.1.192 and 2.7.1.193 and 2.7.1.194 and 2.7.1.195 and 2.7.1.196 and 2.7.1.197 and 2.7.1.198 and 2.7.1.199 and 2.7.1.200 and 2.7.1.201 and 2.7.1.202 and 2.7.1.203 and 2.7.1.204 and 2.7.1.205 and 2.7.1.206 and 2.7.1.207 and 2.7.1.208	ec:2.7.1.69	23	Allo_01998, Allo_02135, Allo_06090, Allo_08693, Allo_08892, Allo_10680, Allo_11447, Allo_16481, Allo_24846, Allo_25021, Allo_29877, Allo_36036, Allo_38154, Allo_45205, Allo_45422, Allo_54630, Allo_54917, Allo_54979, Allo_65851, Allo_71211, Allo_71700, Allo_72645, Allo_73022	map00500
Starch and sucrose metabolism	60	(alpha-D-glucose-1,6-bisphosphate-dependent)	ec:5.4.2.2	1	Allo_57193	map00500
Ether lipid metabolism	4	D	ec:3.1.4.4	1	Allo_00835	map00565
Ether lipid metabolism	4	C	ec:3.1.4.3	1	Allo_54181	map00565
Ether lipid metabolism	4	synthase	ec:2.5.1.26	1	Allo_23251	map00565
Ether lipid metabolism	4	A2	ec:3.1.1.4	1	Allo_02913	map00565
Glycerophospholipid metabolism	52	phosphodiesterase	ec:3.1.4.46	14	Allo_14594, Allo_15745, Allo_17830, Allo_24174, Allo_28348, Allo_31132, Allo_55625, Allo_58951, Allo_60672, Allo_62093, Allo_65813, Allo_65864, Allo_68434, Allo_72777	map00564
Glycerophospholipid metabolism	52	decarboxylase	ec:4.1.1.65	1	Allo_54029	map00564
Glycerophospholipid metabolism	52	D	ec:3.1.4.4	1	Allo_00835	map00564
Glycerophospholipid metabolism	52	C	ec:3.1.4.3	1	Allo_54181	map00564
Glycerophospholipid metabolism	52	A1	ec:3.1.1.32	1	Allo_08374	map00564
Glycerophospholipid metabolism	52	ammonia-lyase	ec:4.3.1.7	2	Allo_47074, Allo_55090	map00564
Glycerophospholipid metabolism	52	dehydrogenase (NAD+)	ec:1.1.1.8	3	Allo_18415, Allo_53061, Allo_55137	map00564
Glycerophospholipid metabolism	52	cytidylyltransferase	ec:2.7.7.41	1	Allo_74445	map00564
Glycerophospholipid metabolism	52	O-acyltransferase	ec:2.3.1.51	2	Allo_13053, Allo_50769	map00564
Glycerophospholipid metabolism	52	dehydrogenase [NAD(P)+]	ec:1.1.1.94	3	Allo_18415, Allo_53061, Allo_55137	map00564
Glycerophospholipid metabolism	52	1-O-acyltransferase	ec:2.3.1.15	1	Allo_29304	map00564
Glycerophospholipid metabolism	52	kinase (ATP)	ec:2.7.1.107	11	Allo_03439, Allo_16822, Allo_20418, Allo_26246, Allo_27648, Allo_37917, Allo_46856, Allo_55641, Allo_60396, Allo_60628, Allo_67479	map00564
Glycerophospholipid metabolism	52	3-phosphatidyltransferase	ec:2.7.8.5	2	Allo_07566, Allo_62770	map00564
Glycerophospholipid metabolism	52	dehydrogenase	ec:1.1.5.3	10	Allo_01976, Allo_06042, Allo_16181, Allo_17509, Allo_17803, Allo_21151, Allo_21933, Allo_32259, Allo_40291, Allo_61780	map00564
Glycerophospholipid metabolism	52	true cholinesterase	ec:3.1.1.7	1	Allo_32164	map00564
Glycerophospholipid metabolism	52	A2	ec:3.1.1.4	1	Allo_02913	map00564
Synthesis and degradation of ketone bodies	5	CoA-transferase	ec:2.8.3.5	3	Allo_13603, Allo_28677, Allo_59569	map00072
Synthesis and degradation of ketone bodies	5	lyase	ec:4.1.3.4	1	Allo_12117	map00072
Synthesis and degradation of ketone bodies	5	C-acetyltransferase	ec:2.3.1.9	1	Allo_41792	map00072
Inositol phosphate metabolism	21	C	ec:3.1.4.3	1	Allo_54181	map00562
Inositol phosphate metabolism	21	phospholipase C	ec:3.1.4.11	6	Allo_11787, Allo_18408, Allo_23134, Allo_39871, Allo_45052, Allo_48820	map00562
Inositol phosphate metabolism	21	isomerase	ec:5.3.1.1	4	Allo_00198, Allo_28977, Allo_62136, Allo_66384	map00562
Inositol phosphate metabolism	21	5-kinase	ec:2.7.1.150	1	Allo_02913	map00562
Inositol phosphate metabolism	21	3-kinase	ec:2.7.1.137	2	Allo_19073, Allo_62603	map00562
Inositol phosphate metabolism	21	3-kinase	ec:2.7.1.127	3	Allo_17263, Allo_37233, Allo_45991	map00562
Inositol phosphate metabolism	21	2-dehydrogenase	ec:1.1.1.18	1	Allo_62267	map00562
Inositol phosphate metabolism	21	4-kinase	ec:2.7.1.67	3	Allo_10056, Allo_13091, Allo_31197	map00562
Fatty acid degradation	14	hydratase	ec:4.2.1.17	2	Allo_72173, Allo_73841	map00071
Fatty acid degradation	14	ligase	ec:6.2.1.3	2	Allo_36698, Allo_43486	map00071
Fatty acid degradation	14	C-acetyltransferase	ec:2.3.1.9	1	Allo_41792	map00071
Fatty acid degradation	14	dehydrogenase	ec:1.1.1.35	7	Allo_11727, Allo_22625, Allo_23186, Allo_25486, Allo_30151, Allo_50966, Allo_57073	map00071
Fatty acid degradation	14	oxidase	ec:1.3.3.6	2	Allo_40851, Allo_74102	map00071
Fatty acid degradation	14	dehydrogenase	ec:1.1.1.211	1	Allo_72173	map00071
beta-Lactam resistance	3	penicillinase	ec:3.5.2.6	3	Allo_27941, Allo_29134, Allo_53259	map01501
Glycerolipid metabolism	28	dehydratase	ec:4.2.1.30	1	Allo_62883	map00561
Glycerolipid metabolism	28	O-acyltransferase	ec:2.3.1.51	2	Allo_13053, Allo_50769	map00561
Glycerolipid metabolism	28	1-O-acyltransferase	ec:2.3.1.15	1	Allo_29304	map00561
Glycerolipid metabolism	28	kinase (ATP)	ec:2.7.1.107	11	Allo_03439, Allo_16822, Allo_20418, Allo_26246, Allo_27648, Allo_37917, Allo_46856, Allo_55641, Allo_60396, Allo_60628, Allo_67479	map00561
Glycerolipid metabolism	28	lipase	ec:3.1.1.3	2	Allo_31007, Allo_69680	map00561
Glycerolipid metabolism	28	3-kinase	ec:2.7.1.31	2	Allo_10195, Allo_46059	map00561
Glycerolipid metabolism	28	kinase	ec:2.7.1.30	6	Allo_09393, Allo_40251, Allo_43376, Allo_53122, Allo_55131, Allo_66997	map00561
Glycerolipid metabolism	28	kinase	ec:2.7.1.29	3	Allo_55391, Allo_65561, Allo_72705	map00561
Novobiocin biosynthesis	13	transaminase	ec:2.6.1.57	5	Allo_19206, Allo_21250, Allo_30920, Allo_49978, Allo_52496	map00401
Novobiocin biosynthesis	13	transaminase	ec:2.6.1.9	5	Allo_19206, Allo_21250, Allo_30920, Allo_49978, Allo_52496	map00401
Novobiocin biosynthesis	13	transaminase	ec:2.6.1.5	13	Allo_00160, Allo_05441, Allo_17293, Allo_19206, Allo_21250, Allo_30920, Allo_41645, Allo_49978, Allo_52496, Allo_55795, Allo_70630, Allo_72386, Allo_73859	map00401
Novobiocin biosynthesis	13	transaminase	ec:2.6.1.1	5	Allo_19206, Allo_21250, Allo_30920, Allo_49978, Allo_52496	map00401
Phenylalanine, tyrosine and tryptophan biosynthesis	29	synthase	ec:4.1.1.48	2	Allo_14936, Allo_38484	map00400
Phenylalanine, tyrosine and tryptophan biosynthesis	29	isomerase	ec:5.3.1.24	1	Allo_10484	map00400
Phenylalanine, tyrosine and tryptophan biosynthesis	29	synthase	ec:4.2.1.20	3	Allo_35778, Allo_69458, Allo_72412	map00400
Phenylalanine, tyrosine and tryptophan biosynthesis	29	dehydratase	ec:4.2.1.10	1	Allo_58148	map00400
Phenylalanine, tyrosine and tryptophan biosynthesis	29	synthase	ec:4.1.3.27	1	Allo_47769	map00400
Phenylalanine, tyrosine and tryptophan biosynthesis	29	phosphoribosyltransferase	ec:2.4.2.18	1	Allo_68117	map00400
Phenylalanine, tyrosine and tryptophan biosynthesis	29	4-monooxygenase	ec:1.14.16.1	2	Allo_30004, Allo_49346	map00400
Phenylalanine, tyrosine and tryptophan biosynthesis	29	dehydrogenase	ec:1.1.1.282	1	Allo_23802	map00400
Phenylalanine, tyrosine and tryptophan biosynthesis	29	synthase	ec:4.2.3.4	1	Allo_35301	map00400
Phenylalanine, tyrosine and tryptophan biosynthesis	29	dehydrogenase	ec:1.1.1.25	1	Allo_23802	map00400
Phenylalanine, tyrosine and tryptophan biosynthesis	29	1-carboxyvinyltransferase	ec:2.5.1.19	2	Allo_55893, Allo_74264	map00400
Phenylalanine, tyrosine and tryptophan biosynthesis	29	transaminase	ec:2.6.1.57	5	Allo_19206, Allo_21250, Allo_30920, Allo_49978, Allo_52496	map00400
Phenylalanine, tyrosine and tryptophan biosynthesis	29	transaminase	ec:2.6.1.9	5	Allo_19206, Allo_21250, Allo_30920, Allo_49978, Allo_52496	map00400
Phenylalanine, tyrosine and tryptophan biosynthesis	29	transaminase	ec:2.6.1.5	13	Allo_00160, Allo_05441, Allo_17293, Allo_19206, Allo_21250, Allo_30920, Allo_41645, Allo_49978, Allo_52496, Allo_55795, Allo_70630, Allo_72386, Allo_73859	map00400
Phenylalanine, tyrosine and tryptophan biosynthesis	29	transaminase	ec:2.6.1.1	5	Allo_19206, Allo_21250, Allo_30920, Allo_49978, Allo_52496	map00400
Phenylalanine, tyrosine and tryptophan biosynthesis	29	kinase	ec:2.7.1.71	1	Allo_35676	map00400
Cyanoamino acid metabolism	9	asparaginase II	ec:3.5.1.1	4	Allo_13138, Allo_14553, Allo_26894, Allo_56799	map00460
Cyanoamino acid metabolism	9	hydroxymethyltransferase	ec:2.1.2.1	5	Allo_20681, Allo_46413, Allo_54497, Allo_60420, Allo_74547	map00460
Isoquinoline alkaloid biosynthesis	13	transaminase	ec:2.6.1.57	5	Allo_19206, Allo_21250, Allo_30920, Allo_49978, Allo_52496	map00950
Isoquinoline alkaloid biosynthesis	13	transaminase	ec:2.6.1.5	13	Allo_00160, Allo_05441, Allo_17293, Allo_19206, Allo_21250, Allo_30920, Allo_41645, Allo_49978, Allo_52496, Allo_55795, Allo_70630, Allo_72386, Allo_73859	map00950
Isoquinoline alkaloid biosynthesis	13	transaminase	ec:2.6.1.1	5	Allo_19206, Allo_21250, Allo_30920, Allo_49978, Allo_52496	map00950
Lysine biosynthesis	21	synthase	ec:4.3.3.7	1	Allo_29166	map00300
Lysine biosynthesis	21	hydratase	ec:4.2.1.36	1	Allo_57471	map00300
Lysine biosynthesis	21	dehydrogenase	ec:1.1.1.3	2	Allo_05631, Allo_33559	map00300
Lysine biosynthesis	21	reductase	ec:1.17.1.8	3	Allo_01752, Allo_43741, Allo_48540	map00300
Lysine biosynthesis	21	epimerase	ec:5.1.1.7	1	Allo_56788	map00300
Lysine biosynthesis	21	N-acetyltransferase	ec:2.3.1.89	1	Allo_11874	map00300
Lysine biosynthesis	21	ligase	ec:6.3.2.13	2	Allo_35187, Allo_62068	map00300
Lysine biosynthesis	21	kinase	ec:2.7.2.4	1	Allo_45949	map00300
Lysine biosynthesis	21	N-succinyltransferase	ec:2.3.1.117	1	Allo_52059	map00300
Lysine biosynthesis	21	desuccinylase	ec:3.5.1.18	1	Allo_42812	map00300
Lysine biosynthesis	21	transaminase	ec:2.6.1.57	5	Allo_19206, Allo_21250, Allo_30920, Allo_49978, Allo_52496	map00300
Lysine biosynthesis	21	dehydrogenase	ec:1.2.1.11	1	Allo_62241	map00300
Lysine biosynthesis	21	transaminase	ec:2.6.1.17	1	Allo_24137	map00300
Fluorobenzoate degradation	2	1,2-dioxygenase	ec:1.13.11.1	1	Allo_54126	map00364
Fluorobenzoate degradation	2	cycloisomerase	ec:5.5.1.7	1	Allo_38802	map00364
Fluorobenzoate degradation	2	cycloisomerase	ec:5.5.1.1	1	Allo_38802	map00364
Benzoate degradation	12	hydratase	ec:4.2.1.17	2	Allo_72173, Allo_73841	map00362
Benzoate degradation	12	1,2-dioxygenase	ec:1.13.11.1	1	Allo_54126	map00362
Benzoate degradation	12	C-acetyltransferase	ec:2.3.1.9	1	Allo_41792	map00362
Benzoate degradation	12	dehydrogenase	ec:1.1.1.35	7	Allo_11727, Allo_22625, Allo_23186, Allo_25486, Allo_30151, Allo_50966, Allo_57073	map00362
Benzoate degradation	12	cycloisomerase	ec:5.5.1.1	1	Allo_38802	map00362
Chlorocyclohexane and chlorobenzene degradation	4	2-monooxygenase (NADPH)	ec:1.14.13.7	2	Allo_49854, Allo_74640	map00361
Chlorocyclohexane and chlorobenzene degradation	4	1,2-dioxygenase	ec:1.13.11.1	1	Allo_54126	map00361
Chlorocyclohexane and chlorobenzene degradation	4	cycloisomerase	ec:5.5.1.7	1	Allo_38802	map00361
Chlorocyclohexane and chlorobenzene degradation	4	cycloisomerase	ec:5.5.1.1	1	Allo_38802	map00361
Phenylalanine metabolism	26	hydratase	ec:4.2.1.17	2	Allo_72173, Allo_73841	map00360
Phenylalanine metabolism	26	acylamidase	ec:3.5.1.4	1	Allo_71384	map00360
Phenylalanine metabolism	26	4-monooxygenase	ec:1.14.16.1	2	Allo_30004, Allo_49346	map00360
Phenylalanine metabolism	26	hydrolase	ec:3.5.1.32	1	Allo_41182	map00360
Phenylalanine metabolism	26	dehydrogenase [NAD(P)+]	ec:1.2.1.5	4	Allo_16458, Allo_45313, Allo_46171, Allo_64734	map00360
Phenylalanine metabolism	26	dioxygenase	ec:1.13.11.27	3	Allo_08391, Allo_17354, Allo_67286	map00360
Phenylalanine metabolism	26	transaminase	ec:2.6.1.57	5	Allo_19206, Allo_21250, Allo_30920, Allo_49978, Allo_52496	map00360
Phenylalanine metabolism	26	transaminase	ec:2.6.1.9	5	Allo_19206, Allo_21250, Allo_30920, Allo_49978, Allo_52496	map00360
Phenylalanine metabolism	26	transaminase	ec:2.6.1.5	13	Allo_00160, Allo_05441, Allo_17293, Allo_19206, Allo_21250, Allo_30920, Allo_41645, Allo_49978, Allo_52496, Allo_55795, Allo_70630, Allo_72386, Allo_73859	map00360
Phenylalanine metabolism	26	transaminase	ec:2.6.1.1	5	Allo_19206, Allo_21250, Allo_30920, Allo_49978, Allo_52496	map00360
T cell receptor signaling pathway	52	phosphatase	ec:3.1.3.16	48	Allo_00687, Allo_02860, Allo_05110, Allo_06763, Allo_07963, Allo_08649, Allo_10703, Allo_11658, Allo_12593, Allo_14369, Allo_16005, Allo_17115, Allo_22236, Allo_27687, Allo_29243, Allo_29726, Allo_31331, Allo_31641, Allo_33931, Allo_34700, Allo_34828, Allo_36917, Allo_37053, Allo_37357, Allo_37372, Allo_37721, Allo_38105, Allo_38167, Allo_38428, Allo_39611, Allo_39845, Allo_40702, Allo_42249, All…	map04660
T cell receptor signaling pathway	52	protein-tyrosine kinase	ec:2.7.10.2	4	Allo_10432, Allo_39312, Allo_41301, Allo_61756	map04660
Monobactam biosynthesis	12	synthase	ec:4.3.3.7	1	Allo_29166	map00261
Monobactam biosynthesis	12	reductase	ec:1.17.1.8	3	Allo_01752, Allo_43741, Allo_48540	map00261
Monobactam biosynthesis	12	adenylyltransferase	ec:2.7.7.4	6	Allo_00731, Allo_22583, Allo_36376, Allo_46820, Allo_64906, Allo_73381	map00261
Monobactam biosynthesis	12	kinase	ec:2.7.2.4	1	Allo_45949	map00261
Monobactam biosynthesis	12	dehydrogenase	ec:1.2.1.11	1	Allo_62241	map00261
Glycine, serine and threonine metabolism	55	S-aminomethyldihydrolipoylprotein:(6S)-tetrahydrofolate aminomethyltransferase (ammonia-forming)	ec:2.1.2.10	9	Allo_01930, Allo_02736, Allo_32967, Allo_33692, Allo_34750, Allo_40015, Allo_42852, Allo_58492, Allo_67123	map00260
Glycine, serine and threonine metabolism	55	N-methyltransferase	ec:2.1.1.156	1	Allo_03776	map00260
Glycine, serine and threonine metabolism	55	beta-synthase	ec:4.2.1.22	2	Allo_42533, Allo_43961	map00260
Glycine, serine and threonine metabolism	55	synthase	ec:4.2.1.20	3	Allo_35778, Allo_69458, Allo_72412	map00260
Glycine, serine and threonine metabolism	55	ammonia-lyase	ec:4.3.1.19	1	Allo_36429	map00260
Glycine, serine and threonine metabolism	55	dehydrogenase	ec:1.1.1.3	2	Allo_05631, Allo_33559	map00260
Glycine, serine and threonine metabolism	55	dehydrogenase	ec:1.5.8.3	2	Allo_21200, Allo_58492	map00260
Glycine, serine and threonine metabolism	55	hydroxymethyltransferase	ec:2.1.2.1	5	Allo_20681, Allo_46413, Allo_54497, Allo_60420, Allo_74547	map00260
Glycine, serine and threonine metabolism	55	N-methyltransferase	ec:2.1.1.20	1	Allo_03776	map00260
Glycine, serine and threonine metabolism	55	dehydrogenase (aminomethyl-transferring)	ec:1.4.4.2	3	Allo_26310, Allo_26573, Allo_61385	map00260
Glycine, serine and threonine metabolism	55	kinase	ec:2.7.2.4	1	Allo_45949	map00260
Glycine, serine and threonine metabolism	55	C-acetyltransferase	ec:2.3.1.29	8	Allo_03764, Allo_04666, Allo_08897, Allo_31538, Allo_36130, Allo_56422, Allo_63159, Allo_63603	map00260
Glycine, serine and threonine metabolism	55	dehydrogenase	ec:1.1.1.95	2	Allo_07276, Allo_17588	map00260
Glycine, serine and threonine metabolism	55	phosphatase	ec:3.1.3.3	1	Allo_26092	map00260
Glycine, serine and threonine metabolism	55	gamma-lyase	ec:4.4.1.1	1	Allo_46984	map00260
Glycine, serine and threonine metabolism	55	dehydrogenase	ec:1.1.99.1	3	Allo_08992, Allo_40279, Allo_57233	map00260
Glycine, serine and threonine metabolism	55	synthase	ec:4.2.3.1	4	Allo_41800, Allo_59867, Allo_66739, Allo_67026	map00260
Glycine, serine and threonine metabolism	55	transaminase	ec:2.6.1.51	1	Allo_07122	map00260
Glycine, serine and threonine metabolism	55	dehydrogenase	ec:1.8.1.4	3	Allo_02438, Allo_09526, Allo_39317	map00260
Glycine, serine and threonine metabolism	55	transaminase	ec:2.6.1.44	1	Allo_07122	map00260
Glycine, serine and threonine metabolism	55	dehydrogenase	ec:1.2.1.11	1	Allo_62241	map00260
Glycine, serine and threonine metabolism	55	kinase	ec:2.7.1.39	1	Allo_59682	map00260
Glycine, serine and threonine metabolism	55	3-kinase	ec:2.7.1.31	2	Allo_10195, Allo_46059	map00260
Steroid biosynthesis	1	reductase	ec:1.3.1.71	1	Allo_11420	map00100
Vitamin B6 metabolism	9	5'-phosphate synthase	ec:1.4.3.5	1	Allo_23597	map00750
Vitamin B6 metabolism	9	dehydrogenase	ec:1.1.1.290	2	Allo_25503, Allo_45694	map00750
Vitamin B6 metabolism	9	synthase	ec:4.2.3.1	4	Allo_41800, Allo_59867, Allo_66739, Allo_67026	map00750
Vitamin B6 metabolism	9	dehydrogenase	ec:1.1.1.262	1	Allo_70217	map00750
Vitamin B6 metabolism	9	kinase	ec:2.7.1.35	1	Allo_01294	map00750
Phosphatidylinositol signaling system	35	phospholipase C	ec:3.1.4.11	6	Allo_11787, Allo_18408, Allo_23134, Allo_39871, Allo_45052, Allo_48820	map04070
Phosphatidylinositol signaling system	35	kinase C	ec:2.7.11.13	8	Allo_00546, Allo_01349, Allo_28088, Allo_33835, Allo_44668, Allo_47124, Allo_60682, Allo_71763	map04070
Phosphatidylinositol signaling system	35	cytidylyltransferase	ec:2.7.7.41	1	Allo_74445	map04070
Phosphatidylinositol signaling system	35	5-kinase	ec:2.7.1.150	1	Allo_02913	map04070
Phosphatidylinositol signaling system	35	3-kinase	ec:2.7.1.137	2	Allo_19073, Allo_62603	map04070
Phosphatidylinositol signaling system	35	3-kinase	ec:2.7.1.127	3	Allo_17263, Allo_37233, Allo_45991	map04070
Phosphatidylinositol signaling system	35	kinase (ATP)	ec:2.7.1.107	11	Allo_03439, Allo_16822, Allo_20418, Allo_26246, Allo_27648, Allo_37917, Allo_46856, Allo_55641, Allo_60396, Allo_60628, Allo_67479	map04070
Phosphatidylinositol signaling system	35	4-kinase	ec:2.7.1.67	3	Allo_10056, Allo_13091, Allo_31197	map04070
Butanoate metabolism	21	hydratase	ec:4.2.1.17	2	Allo_72173, Allo_73841	map00650
Butanoate metabolism	21	CoA-transferase	ec:2.8.3.5	3	Allo_13603, Allo_28677, Allo_59569	map00650
Butanoate metabolism	21	lyase	ec:4.1.3.4	1	Allo_12117	map00650
Butanoate metabolism	21	synthase	ec:2.2.1.6	2	Allo_26792, Allo_42265	map00650
Butanoate metabolism	21	C-acetyltransferase	ec:2.3.1.9	1	Allo_41792	map00650
Butanoate metabolism	21	dehydrogenase	ec:1.1.1.35	7	Allo_11727, Allo_22625, Allo_23186, Allo_25486, Allo_30151, Allo_50966, Allo_57073	map00650
Butanoate metabolism	21	dehydrogenase (NAD+)	ec:1.2.1.24	1	Allo_00345	map00650
Butanoate metabolism	21	dehydrogenase [NAD(P)+]	ec:1.2.1.16	3	Allo_00345, Allo_36703, Allo_41631	map00650
Butanoate metabolism	21	transaminase	ec:2.6.1.19	1	Allo_12917	map00650
Butanoate metabolism	21	Delta-isomerase	ec:5.3.3.3	1	Allo_08363	map00650
Fatty acid elongation	10	hydratase	ec:4.2.1.17	2	Allo_72173, Allo_73841	map00062
Fatty acid elongation	10	dehydrogenase	ec:1.1.1.35	7	Allo_11727, Allo_22625, Allo_23186, Allo_25486, Allo_30151, Allo_50966, Allo_57073	map00062
Fatty acid elongation	10	dehydrogenase	ec:1.1.1.211	1	Allo_72173	map00062
Fatty acid elongation	10	hydrolase	ec:3.1.2.22	1	Allo_39988	map00062
Fatty acid biosynthesis	22	reductase (NADH)	ec:1.3.1.9	2	Allo_33675, Allo_64335	map00061
Fatty acid biosynthesis	22	carboxylase	ec:6.4.1.2	4	Allo_18270, Allo_44737, Allo_67366, Allo_73952	map00061
Fatty acid biosynthesis	22	reductase	ec:1.1.1.100	4	Allo_27489, Allo_27983, Allo_63823, Allo_64389	map00061
Fatty acid biosynthesis	22	synthase III	ec:2.3.1.180	2	Allo_01177, Allo_59245	map00061
Fatty acid biosynthesis	22	synthase	ec:2.3.1.86	7	Allo_11793, Allo_15149, Allo_19257, Allo_39901, Allo_44167, Allo_61344, Allo_69509	map00061
Fatty acid biosynthesis	22	ligase	ec:6.2.1.3	2	Allo_36698, Allo_43486	map00061
Fatty acid biosynthesis	22	synthase I	ec:2.3.1.41	2	Allo_01177, Allo_59245	map00061
Fatty acid biosynthesis	22	S-malonyltransferase	ec:2.3.1.39	1	Allo_64072	map00061
Peptidoglycan biosynthesis	18	ligase	ec:6.3.2.9	2	Allo_21612, Allo_51420	map00550
Peptidoglycan biosynthesis	18	ligase	ec:6.3.2.8	1	Allo_72855	map00550
Peptidoglycan biosynthesis	18	ligase	ec:6.3.2.4	3	Allo_34389, Allo_39281, Allo_57398	map00550
Peptidoglycan biosynthesis	18	glycosyltransferase	ec:2.4.1.129	2	Allo_48463, Allo_57320	map00550
Peptidoglycan biosynthesis	18	1-carboxyvinyltransferase	ec:2.5.1.7	2	Allo_06900, Allo_12213	map00550
Peptidoglycan biosynthesis	18	ligase	ec:6.3.2.13	2	Allo_35187, Allo_62068	map00550
Peptidoglycan biosynthesis	18	D-Ala-D-Ala carboxypeptidase	ec:3.4.16.4	1	Allo_57106	map00550
Peptidoglycan biosynthesis	18	phosphatase	ec:3.6.1.27	2	Allo_61867, Allo_64126	map00550
Peptidoglycan biosynthesis	18	beta-N-acetylglucosaminyltransferase	ec:2.4.1.227	3	Allo_23064, Allo_34659, Allo_39346	map00550
Selenocompound metabolism	26	water dikinase	ec:2.7.9.3	3	Allo_33154, Allo_36314, Allo_49514	map00450
Selenocompound metabolism	26	gamma-lyase	ec:4.4.1.11	1	Allo_46719	map00450
Selenocompound metabolism	26	adenylyltransferase	ec:2.7.7.4	6	Allo_00731, Allo_22583, Allo_36376, Allo_46820, Allo_64906, Allo_73381	map00450
Selenocompound metabolism	26	S-methyltransferase	ec:2.1.1.14	2	Allo_04224, Allo_06758	map00450
Selenocompound metabolism	26	synthase	ec:2.1.1.13	4	Allo_08192, Allo_08601, Allo_57453, Allo_68552	map00450
Selenocompound metabolism	26	beta-lyase	ec:4.4.1.8	1	Allo_42895	map00450
Selenocompound metabolism	26	gamma-lyase	ec:4.4.1.1	1	Allo_46984	map00450
Selenocompound metabolism	26	ligase	ec:6.1.1.10	4	Allo_16253, Allo_33008, Allo_56173, Allo_70237	map00450
Selenocompound metabolism	26	reductase	ec:1.8.1.9	4	Allo_02570, Allo_57904, Allo_66475, Allo_74722	map00450
Phenylpropanoid biosynthesis	14	lactoperoxidase	ec:1.11.1.7	14	Allo_00059, Allo_03286, Allo_08885, Allo_15004, Allo_25507, Allo_25889, Allo_38676, Allo_43873, Allo_45458, Allo_47831, Allo_62280, Allo_66881, Allo_70113, Allo_71796	map00940
Tyrosine metabolism	33	phenol-lyase	ec:4.1.99.2	1	Allo_60587	map00350
Tyrosine metabolism	33	O-methyltransferase	ec:2.1.1.6	2	Allo_17408, Allo_72724	map00350
Tyrosine metabolism	33	beta-diketonase	ec:3.7.1.2	2	Allo_09786, Allo_56062	map00350
Tyrosine metabolism	33	peroxidase	ec:1.11.1.8	3	Allo_01252, Allo_40926, Allo_47964	map00350
Tyrosine metabolism	33	1,2-dioxygenase	ec:1.13.11.5	2	Allo_18497, Allo_39696	map00350
Tyrosine metabolism	33	dehydrogenase [NAD(P)+]	ec:1.2.1.5	4	Allo_16458, Allo_45313, Allo_46171, Allo_64734	map00350
Tyrosine metabolism	33	dioxygenase	ec:1.13.11.27	3	Allo_08391, Allo_17354, Allo_67286	map00350
Tyrosine metabolism	33	transaminase	ec:2.6.1.57	5	Allo_19206, Allo_21250, Allo_30920, Allo_49978, Allo_52496	map00350
Tyrosine metabolism	33	transaminase	ec:2.6.1.9	5	Allo_19206, Allo_21250, Allo_30920, Allo_49978, Allo_52496	map00350
Tyrosine metabolism	33	transaminase	ec:2.6.1.5	13	Allo_00160, Allo_05441, Allo_17293, Allo_19206, Allo_21250, Allo_30920, Allo_41645, Allo_49978, Allo_52496, Allo_55795, Allo_70630, Allo_72386, Allo_73859	map00350
Tyrosine metabolism	33	transaminase	ec:2.6.1.1	5	Allo_19206, Allo_21250, Allo_30920, Allo_49978, Allo_52496	map00350
Tyrosine metabolism	33	dehydrogenase [NAD(P)+]	ec:1.2.1.16	3	Allo_00345, Allo_36703, Allo_41631	map00350
Aflatoxin biosynthesis	4	carboxylase	ec:6.4.1.2	4	Allo_18270, Allo_44737, Allo_67366, Allo_73952	map00254
Tetracycline biosynthesis	4	carboxylase	ec:6.4.1.2	4	Allo_18270, Allo_44737, Allo_67366, Allo_73952	map00253
Alanine, aspartate and glutamate metabolism	76	synthase	ec:6.3.4.5	2	Allo_08162, Allo_30592	map00250
Alanine, aspartate and glutamate metabolism	76	synthase	ec:6.3.4.4	3	Allo_01226, Allo_22838, Allo_50282	map00250
Alanine, aspartate and glutamate metabolism	76	synthase (NADH)	ec:1.4.1.14	8	Allo_00332, Allo_13604, Allo_32593, Allo_36520, Allo_47707, Allo_50339, Allo_53526, Allo_55888	map00250
Alanine, aspartate and glutamate metabolism	76	synthase (NADPH)	ec:1.4.1.13	1	Allo_29748	map00250
Alanine, aspartate and glutamate metabolism	76	oxidase	ec:1.4.3.16	2	Allo_20109, Allo_68569	map00250
Alanine, aspartate and glutamate metabolism	76	phosphoribosyldiphosphate 5-amidotransferase	ec:2.4.2.14	2	Allo_21928, Allo_50059	map00250
Alanine, aspartate and glutamate metabolism	76	asparaginase II	ec:3.5.1.1	4	Allo_13138, Allo_14553, Allo_26894, Allo_56799	map00250
Alanine, aspartate and glutamate metabolism	76	synthase (glutamine-hydrolysing)	ec:6.3.5.5	8	Allo_14377, Allo_15218, Allo_29097, Allo_38680, Allo_45008, Allo_49902, Allo_61219, Allo_67614	map00250
Alanine, aspartate and glutamate metabolism	76	synthase (glutamine-hydrolysing)	ec:6.3.5.4	2	Allo_14229, Allo_61437	map00250
Alanine, aspartate and glutamate metabolism	76	dehydrogenase (NADP+)	ec:1.4.1.4	1	Allo_27702	map00250
Alanine, aspartate and glutamate metabolism	76	dehydrogenase	ec:1.4.1.2	2	Allo_25008, Allo_70381	map00250
Alanine, aspartate and glutamate metabolism	76	dehydrogenase	ec:1.4.1.1	1	Allo_56018	map00250
Alanine, aspartate and glutamate metabolism	76	lyase	ec:4.3.2.2	2	Allo_15254, Allo_66152	map00250
Alanine, aspartate and glutamate metabolism	76	lyase	ec:4.3.2.1	2	Allo_01537, Allo_07738	map00250
Alanine, aspartate and glutamate metabolism	76	carbamoyltransferase	ec:2.1.3.2	7	Allo_03271, Allo_09733, Allo_13693, Allo_14377, Allo_38680, Allo_49902, Allo_61219	map00250
Alanine, aspartate and glutamate metabolism	76	transaminase	ec:2.6.1.2	1	Allo_15791	map00250
Alanine, aspartate and glutamate metabolism	76	transaminase	ec:2.6.1.1	5	Allo_19206, Allo_21250, Allo_30920, Allo_49978, Allo_52496	map00250
Alanine, aspartate and glutamate metabolism	76	transaminase	ec:2.6.1.44	1	Allo_07122	map00250
Alanine, aspartate and glutamate metabolism	76	dehydrogenase (NAD+)	ec:1.2.1.24	1	Allo_00345	map00250
Alanine, aspartate and glutamate metabolism	76	ligase	ec:6.3.1.2	16	Allo_00854, Allo_11588, Allo_12163, Allo_13275, Allo_18348, Allo_24886, Allo_29203, Allo_30975, Allo_37611, Allo_43194, Allo_44776, Allo_46366, Allo_46814, Allo_46874, Allo_48543, Allo_64179	map00250
Alanine, aspartate and glutamate metabolism	76	dehydrogenase [NAD(P)+]	ec:1.2.1.16	3	Allo_00345, Allo_36703, Allo_41631	map00250
Alanine, aspartate and glutamate metabolism	76	transaminase	ec:2.6.1.19	1	Allo_12917	map00250
Alanine, aspartate and glutamate metabolism	76	transaminase (isomerizing)	ec:2.6.1.16	6	Allo_04138, Allo_10098, Allo_48413, Allo_52211, Allo_63247, Allo_74375	map00250
Riboflavin metabolism	10	reductase [NAD(P)H]	ec:1.5.1.41	2	Allo_39554, Allo_42808	map00740
Riboflavin metabolism	10	reductase (NADPH)	ec:1.5.1.30	2	Allo_39554, Allo_42808	map00740
Riboflavin metabolism	10	reductase	ec:1.1.1.193	1	Allo_66312	map00740
Riboflavin metabolism	10	cyclohydrolase II	ec:3.5.4.25	4	Allo_23929, Allo_38760, Allo_54669, Allo_64143	map00740
Riboflavin metabolism	10	synthetase	ec:2.7.7.2	1	Allo_34786	map00740
Riboflavin metabolism	10	synthase	ec:2.5.1.9	2	Allo_01867, Allo_41864	map00740
Riboflavin metabolism	10	synthase	ec:4.1.99.12	3	Allo_23929, Allo_38760, Allo_54669	map00740
Riboflavin metabolism	10	kinase	ec:2.7.1.26	1	Allo_34786	map00740
Styrene degradation	5	beta-diketonase	ec:3.7.1.2	2	Allo_09786, Allo_56062	map00643
Styrene degradation	5	acylamidase	ec:3.5.1.4	1	Allo_71384	map00643
Styrene degradation	5	1,2-dioxygenase	ec:1.13.11.5	2	Allo_18497, Allo_39696	map00643
Propanoate metabolism	38	dehydratase	ec:4.2.1.99	2	Allo_32650, Allo_42713	map00640
Propanoate metabolism	38	mutase	ec:5.4.99.2	2	Allo_09935, Allo_58272	map00640
Propanoate metabolism	38	dehydratase	ec:4.2.1.28	1	Allo_62883	map00640
Propanoate metabolism	38	hydratase	ec:4.2.1.17	2	Allo_72173, Allo_73841	map00640
Propanoate metabolism	38	carboxylase	ec:6.4.1.3	1	Allo_67767	map00640
Propanoate metabolism	38	carboxylase	ec:6.4.1.2	4	Allo_18270, Allo_44737, Allo_67366, Allo_73952	map00640
Propanoate metabolism	38	lyase	ec:4.1.3.30	2	Allo_39378, Allo_71723	map00640
Propanoate metabolism	38	ligase (ADP-forming)	ec:6.2.1.5	4	Allo_24541, Allo_31024, Allo_54789, Allo_63733	map00640
Propanoate metabolism	38	ligase	ec:6.2.1.1	2	Allo_08978, Allo_46271	map00640
Propanoate metabolism	38	decarboxylase	ec:4.1.1.9	1	Allo_08617	map00640
Propanoate metabolism	38	C-acetyltransferase	ec:2.3.1.9	1	Allo_41792	map00640
Propanoate metabolism	38	dehydrogenase	ec:1.1.1.27	8	Allo_17076, Allo_24645, Allo_24729, Allo_30354, Allo_62729, Allo_64101, Allo_70204, Allo_73062	map00640
Propanoate metabolism	38	dehydrogenase	ec:1.8.1.4	3	Allo_02438, Allo_09526, Allo_39317	map00640
Propanoate metabolism	38	dehydrogenase (CoA-acylating)	ec:1.2.1.27	4	Allo_15674, Allo_16010, Allo_41761, Allo_63302	map00640
Propanoate metabolism	38	transaminase	ec:2.6.1.19	1	Allo_12917	map00640
Ascorbate and aldarate metabolism	28	3-epimerase	ec:5.1.3.22	1	Allo_38245	map00053
Ascorbate and aldarate metabolism	28	4-epimerase	ec:5.1.3.4	1	Allo_09029	map00053
Ascorbate and aldarate metabolism	28	6-dehydrogenase	ec:1.1.1.22	3	Allo_05348, Allo_14648, Allo_34105	map00053
Ascorbate and aldarate metabolism	28	to 2.7.1.191 and 2.7.1.192 and 2.7.1.193 and 2.7.1.194 and 2.7.1.195 and 2.7.1.196 and 2.7.1.197 and 2.7.1.198 and 2.7.1.199 and 2.7.1.200 and 2.7.1.201 and 2.7.1.202 and 2.7.1.203 and 2.7.1.204 and 2.7.1.205 and 2.7.1.206 and 2.7.1.207 and 2.7.1.208	ec:2.7.1.69	23	Allo_01998, Allo_02135, Allo_06090, Allo_08693, Allo_08892, Allo_10680, Allo_11447, Allo_16481, Allo_24846, Allo_25021, Allo_29877, Allo_36036, Allo_38154, Allo_45205, Allo_45422, Allo_54630, Allo_54917, Allo_54979, Allo_65851, Allo_71211, Allo_71700, Allo_72645, Allo_73022	map00053
Galactose metabolism	66	phosphohexokinase	ec:2.7.1.11	23	Allo_01568, Allo_06714, Allo_08256, Allo_08430, Allo_12638, Allo_15256, Allo_17018, Allo_18823, Allo_19976, Allo_25233, Allo_27570, Allo_28825, Allo_29987, Allo_37526, Allo_37732, Allo_39812, Allo_43756, Allo_52776, Allo_53586, Allo_55156, Allo_64128, Allo_68440, Allo_73128	map00052
Galactose metabolism	66	galactokinase (phosphorylating)	ec:2.7.1.6	3	Allo_22884, Allo_30213, Allo_31617	map00052
Galactose metabolism	66	hexokinase type IV glucokinase	ec:2.7.1.1	5	Allo_14907, Allo_33770, Allo_50071, Allo_60134, Allo_66848	map00052
Galactose metabolism	66	4-epimerase	ec:5.1.3.2	4	Allo_19462, Allo_32108, Allo_54527, Allo_74341	map00052
Galactose metabolism	66	lactase (ambiguous)	ec:3.2.1.23	4	Allo_22992, Allo_27906, Allo_42409, Allo_52762	map00052
Galactose metabolism	66	uridylyltransferase	ec:2.7.7.9	1	Allo_42759	map00052
Galactose metabolism	66	uridylyltransferase	ec:2.7.7.12	1	Allo_13826	map00052
Galactose metabolism	66	deacetylase	ec:3.5.1.25	1	Allo_12301	map00052
Galactose metabolism	66	to 2.7.1.191 and 2.7.1.192 and 2.7.1.193 and 2.7.1.194 and 2.7.1.195 and 2.7.1.196 and 2.7.1.197 and 2.7.1.198 and 2.7.1.199 and 2.7.1.200 and 2.7.1.201 and 2.7.1.202 and 2.7.1.203 and 2.7.1.204 and 2.7.1.205 and 2.7.1.206 and 2.7.1.207 and 2.7.1.208	ec:2.7.1.69	23	Allo_01998, Allo_02135, Allo_06090, Allo_08693, Allo_08892, Allo_10680, Allo_11447, Allo_16481, Allo_24846, Allo_25021, Allo_29877, Allo_36036, Allo_38154, Allo_45205, Allo_45422, Allo_54630, Allo_54917, Allo_54979, Allo_65851, Allo_71211, Allo_71700, Allo_72645, Allo_73022	map00052
Galactose metabolism	66	(alpha-D-glucose-1,6-bisphosphate-dependent)	ec:5.4.2.2	1	Allo_57193	map00052
Fructose and mannose metabolism	92	phosphohexokinase	ec:2.7.1.11	23	Allo_01568, Allo_06714, Allo_08256, Allo_08430, Allo_12638, Allo_15256, Allo_17018, Allo_18823, Allo_19976, Allo_25233, Allo_27570, Allo_28825, Allo_29987, Allo_37526, Allo_37732, Allo_39812, Allo_43756, Allo_52776, Allo_53586, Allo_55156, Allo_64128, Allo_68440, Allo_73128	map00051
Fructose and mannose metabolism	92	isomerase	ec:5.3.1.25	1	Allo_60700	map00051
Fructose and mannose metabolism	92	4,6-dehydratase	ec:4.2.1.47	1	Allo_40280	map00051
Fructose and mannose metabolism	92	isomerase	ec:5.3.1.6	1	Allo_74216	map00051
Fructose and mannose metabolism	92	isomerase	ec:5.3.1.1	4	Allo_00198, Allo_28977, Allo_62136, Allo_66384	map00051
Fructose and mannose metabolism	92	hexokinase type IV glucokinase	ec:2.7.1.1	5	Allo_14907, Allo_33770, Allo_50071, Allo_60134, Allo_66848	map00051
Fructose and mannose metabolism	92	2-phosphatase	ec:3.1.3.46	19	Allo_00174, Allo_12021, Allo_24059, Allo_26582, Allo_30001, Allo_33326, Allo_33511, Allo_37653, Allo_47106, Allo_50023, Allo_51780, Allo_52634, Allo_56238, Allo_57866, Allo_61709, Allo_61887, Allo_62885, Allo_65473, Allo_68438	map00051
Fructose and mannose metabolism	92	hexose diphosphatase	ec:3.1.3.11	6	Allo_14786, Allo_20572, Allo_24973, Allo_31929, Allo_58136, Allo_67226	map00051
Fructose and mannose metabolism	92	synthase	ec:1.1.1.271	4	Allo_11177, Allo_11392, Allo_15595, Allo_45653	map00051
Fructose and mannose metabolism	92	aldolase	ec:4.1.2.13	2	Allo_04569, Allo_11576	map00051
Fructose and mannose metabolism	92	phosphofructokinase 2	ec:2.7.1.105	20	Allo_00174, Allo_12021, Allo_21124, Allo_24059, Allo_26582, Allo_30001, Allo_33326, Allo_33511, Allo_37653, Allo_47106, Allo_50023, Allo_51780, Allo_52634, Allo_56238, Allo_57866, Allo_61709, Allo_61887, Allo_62885, Allo_65473, Allo_68438	map00051
Fructose and mannose metabolism	92	2-dehydrogenase	ec:1.1.1.14	1	Allo_25915	map00051
Fructose and mannose metabolism	92	to 2.7.1.191 and 2.7.1.192 and 2.7.1.193 and 2.7.1.194 and 2.7.1.195 and 2.7.1.196 and 2.7.1.197 and 2.7.1.198 and 2.7.1.199 and 2.7.1.200 and 2.7.1.201 and 2.7.1.202 and 2.7.1.203 and 2.7.1.204 and 2.7.1.205 and 2.7.1.206 and 2.7.1.207 and 2.7.1.208	ec:2.7.1.69	23	Allo_01998, Allo_02135, Allo_06090, Allo_08693, Allo_08892, Allo_10680, Allo_11447, Allo_16481, Allo_24846, Allo_25021, Allo_29877, Allo_36036, Allo_38154, Allo_45205, Allo_45422, Allo_54630, Allo_54917, Allo_54979, Allo_65851, Allo_71211, Allo_71700, Allo_72645, Allo_73022	map00051
Fructose and mannose metabolism	92	mannose phosphomutase	ec:5.4.2.8	1	Allo_46345	map00051
Biosynthesis of vancomycin group antibiotics	1	4,6-dehydratase	ec:4.2.1.46	1	Allo_41838	map01055
Lipopolysaccharide biosynthesis	1	synthase	ec:2.5.1.55	1	Allo_34209	map00540
Biosynthesis of siderophore group nonribosomal peptides	4	synthase	ec:2.7.7.58	1	Allo_24708	map01053
Biosynthesis of siderophore group nonribosomal peptides	4	synthase	ec:5.4.4.2	2	Allo_22877, Allo_65570	map01053
Biosynthesis of siderophore group nonribosomal peptides	4	dehydrogenase	ec:1.3.1.28	1	Allo_09779	map01053
Biosynthesis of ansamycins	3	glycolaldehydetransferase	ec:2.2.1.1	3	Allo_03811, Allo_30959, Allo_64338	map01051
Phosphonate and phosphinate metabolism	2	transaminase	ec:2.6.1.37	1	Allo_07122	map00440
Phosphonate and phosphinate metabolism	2	mutase	ec:5.4.2.9	1	Allo_47162	map00440
Caprolactam degradation	9	hydratase	ec:4.2.1.17	2	Allo_72173, Allo_73841	map00930
Caprolactam degradation	9	dehydrogenase	ec:1.1.1.35	7	Allo_11727, Allo_22625, Allo_23186, Allo_25486, Allo_30151, Allo_50966, Allo_57073	map00930
Histidine metabolism	18	isomerase	ec:5.3.1.16	1	Allo_10484	map00340
Histidine metabolism	18	hydratase	ec:4.2.1.49	4	Allo_03943, Allo_08364, Allo_31214, Allo_50948	map00340
Histidine metabolism	18	dehydratase	ec:4.2.1.19	1	Allo_47938	map00340
Histidine metabolism	18	ammonia-lyase	ec:4.3.1.3	1	Allo_40544	map00340
Histidine metabolism	18	dehydrogenase [NAD(P)+]	ec:1.2.1.5	4	Allo_16458, Allo_45313, Allo_46171, Allo_64734	map00340
Histidine metabolism	18	4(5)-imidazolone-5(4)-propionic acid hydrolase	ec:3.5.2.7	1	Allo_27828	map00340
Histidine metabolism	18	dehydrogenase	ec:1.1.1.23	1	Allo_45553	map00340
Histidine metabolism	18	transaminase	ec:2.6.1.9	5	Allo_19206, Allo_21250, Allo_30920, Allo_49978, Allo_52496	map00340
mTOR signaling pathway	7	protein kinase	ec:2.7.11.24	6	Allo_04910, Allo_14758, Allo_17845, Allo_25577, Allo_55695, Allo_57499	map04150
mTOR signaling pathway	7	protein kinase	ec:2.7.11.11	1	Allo_54923	map04150
Pyrimidine metabolism	152	synthase (glutamine hydrolysing)	ec:6.3.4.2	6	Allo_01471, Allo_25649, Allo_31128, Allo_38837, Allo_64208, Allo_74146	map00240
Pyrimidine metabolism	152	decarboxylase	ec:4.1.1.23	1	Allo_47166	map00240
Pyrimidine metabolism	152	kinase	ec:2.7.4.9	2	Allo_03842, Allo_54499	map00240
Pyrimidine metabolism	152	kinase	ec:2.7.4.6	1	Allo_65160	map00240
Pyrimidine metabolism	152	phosphoribosyltransferase	ec:2.4.2.10	1	Allo_11622	map00240
Pyrimidine metabolism	152	synthase (glutamine-hydrolysing)	ec:6.3.5.5	8	Allo_14377, Allo_15218, Allo_29097, Allo_38680, Allo_45008, Allo_49902, Allo_61219, Allo_67614	map00240
Pyrimidine metabolism	152	synthase	ec:2.1.1.45	2	Allo_15226, Allo_37488	map00240
Pyrimidine metabolism	152	deaminase	ec:3.5.4.13	2	Allo_43008, Allo_56793	map00240
Pyrimidine metabolism	152	nucleotidyltransferase	ec:2.7.7.8	4	Allo_09253, Allo_31555, Allo_55705, Allo_56560	map00240
Pyrimidine metabolism	152	DNA polymerase	ec:2.7.7.7	34	Allo_01462, Allo_02475, Allo_09469, Allo_16766, Allo_17989, Allo_19951, Allo_23156, Allo_33216, Allo_35327, Allo_35742, Allo_36502, Allo_36702, Allo_37377, Allo_38489, Allo_39116, Allo_39647, Allo_40907, Allo_42663, Allo_45910, Allo_49073, Allo_51171, Allo_55825, Allo_57568, Allo_58778, Allo_60076, Allo_62239, Allo_63403, Allo_63736, Allo_64190, Allo_67198, Allo_67277, Allo_70081, Allo_71673, All…	map00240
Pyrimidine metabolism	152	RNA polymerase	ec:2.7.7.6	40	Allo_06101, Allo_07068, Allo_11671, Allo_12285, Allo_13592, Allo_14098, Allo_16247, Allo_16663, Allo_18536, Allo_20420, Allo_23307, Allo_25152, Allo_25210, Allo_25287, Allo_27646, Allo_29206, Allo_29330, Allo_31604, Allo_31708, Allo_32013, Allo_32322, Allo_33396, Allo_33569, Allo_35979, Allo_36728, Allo_37028, Allo_39543, Allo_45541, Allo_45634, Allo_49294, Allo_49755, Allo_53665, Allo_57654, All…	map00240
Pyrimidine metabolism	152	deaminase	ec:3.5.4.5	1	Allo_55971	map00240
Pyrimidine metabolism	152	phosphoribosyltransferase	ec:2.4.2.9	2	Allo_16734, Allo_17056	map00240
Pyrimidine metabolism	152	phosphorylase	ec:2.4.2.4	2	Allo_35483, Allo_45975	map00240
Pyrimidine metabolism	152	phosphorylase	ec:2.4.2.3	5	Allo_05274, Allo_11102, Allo_60654, Allo_69924, Allo_71786	map00240
Pyrimidine metabolism	152	phosphorylase	ec:2.4.2.2	1	Allo_45975	map00240
Pyrimidine metabolism	152	phosphorylase	ec:2.4.2.1	10	Allo_02636, Allo_14824, Allo_18867, Allo_19590, Allo_21911, Allo_22235, Allo_39040, Allo_45287, Allo_46786, Allo_55142	map00240
Pyrimidine metabolism	152	reductase	ec:1.17.4.2	1	Allo_39138	map00240
Pyrimidine metabolism	152	reductase	ec:1.17.4.1	10	Allo_25048, Allo_26677, Allo_28479, Allo_29251, Allo_50974, Allo_53814, Allo_57565, Allo_60445, Allo_64965, Allo_74809	map00240
Pyrimidine metabolism	152	dehydrogenase (quinone)	ec:1.3.5.2	2	Allo_28052, Allo_69199	map00240
Pyrimidine metabolism	152	uridine 5'-nucleotidase	ec:3.1.3.5	2	Allo_15620, Allo_35211	map00240
Pyrimidine metabolism	152	carbamoylaspartic dehydrase	ec:3.5.2.3	6	Allo_14377, Allo_23509, Allo_38680, Allo_49902, Allo_61219, Allo_69350	map00240
Pyrimidine metabolism	152	diphosphatase	ec:3.6.1.23	2	Allo_12118, Allo_30487	map00240
Pyrimidine metabolism	152	diphosphatase	ec:3.6.1.19	1	Allo_32834	map00240
Pyrimidine metabolism	152	kinase	ec:2.7.4.14	3	Allo_18653, Allo_35425, Allo_46819	map00240
Pyrimidine metabolism	152	carbamoyltransferase	ec:2.1.3.2	7	Allo_03271, Allo_09733, Allo_13693, Allo_14377, Allo_38680, Allo_49902, Allo_61219	map00240
Pyrimidine metabolism	152	reductase	ec:1.8.1.9	4	Allo_02570, Allo_57904, Allo_66475, Allo_74722	map00240
Pyrimidine metabolism	152	kinase	ec:2.7.1.48	1	Allo_27589	map00240
Thiamine metabolism	98	diphosphokinase	ec:2.7.6.2	1	Allo_23492	map00730
Thiamine metabolism	98	oxidase	ec:1.4.3.19	1	Allo_46373	map00730
Thiamine metabolism	98	kinase	ec:2.7.4.7	2	Allo_18338, Allo_72454	map00730
Thiamine metabolism	98	synthase	ec:2.2.1.7	2	Allo_42153, Allo_67853	map00730
Thiamine metabolism	98	phosphate synthase	ec:2.5.1.3	2	Allo_20895, Allo_52506	map00730
Thiamine metabolism	98	desulfurase	ec:2.8.1.7	1	Allo_32413	map00730
Thiamine metabolism	98	phosphatase	ec:3.6.1.15	89	Allo_00527, Allo_01084, Allo_02261, Allo_03320, Allo_03389, Allo_04500, Allo_04595, Allo_06648, Allo_07707, Allo_08553, Allo_08658, Allo_08799, Allo_08981, Allo_09316, Allo_09615, Allo_11045, Allo_12038, Allo_16361, Allo_16638, Allo_17562, Allo_17582, Allo_18680, Allo_19803, Allo_20761, Allo_21377, Allo_21649, Allo_21975, Allo_22695, Allo_24989, Allo_25046, Allo_25067, Allo_25616, Allo_26673, All…	map00730
Atrazine degradation	1	carboxylase	ec:6.3.4.6	1	Allo_64452	map00791
Folate biosynthesis	27	synthase	ec:2.8.1.12	1	Allo_34870	map00790
Folate biosynthesis	27	synthase	ec:4.2.3.12	10	Allo_01052, Allo_10991, Allo_11917, Allo_15015, Allo_35646, Allo_36186, Allo_43346, Allo_57028, Allo_67052, Allo_70750	map00790
Folate biosynthesis	27	cyclohydrolase I	ec:3.5.4.16	7	Allo_00643, Allo_25900, Allo_34931, Allo_38536, Allo_38549, Allo_44606, Allo_66052	map00790
Folate biosynthesis	27	synthase	ec:6.3.2.17	3	Allo_21612, Allo_50429, Allo_50890	map00790
Folate biosynthesis	27	phosphatase	ec:3.1.3.1	1	Allo_16169	map00790
Folate biosynthesis	27	aldolase	ec:4.1.2.25	2	Allo_53733, Allo_65240	map00790
Folate biosynthesis	27	synthase	ec:2.6.1.85	1	Allo_09403	map00790
Folate biosynthesis	27	reductase	ec:1.5.1.3	1	Allo_34894	map00790
Folate biosynthesis	27	synthase	ec:2.5.1.15	1	Allo_19042	map00790
Steroid hormone biosynthesis	2	O-methyltransferase	ec:2.1.1.6	2	Allo_17408, Allo_72724	map00140
Glyoxylate and dicarboxylate metabolism	55	carboxylase	ec:4.1.1.39	1	Allo_70234	map00630
Glyoxylate and dicarboxylate metabolism	55	mutase	ec:5.4.99.2	2	Allo_09935, Allo_58272	map00630
Glyoxylate and dicarboxylate metabolism	55	carboxylase	ec:6.4.1.3	1	Allo_67767	map00630
Glyoxylate and dicarboxylate metabolism	55	equilase	ec:1.11.1.6	10	Allo_17347, Allo_17583, Allo_18261, Allo_21489, Allo_22805, Allo_29659, Allo_56734, Allo_67932, Allo_68581, Allo_71616	map00630
Glyoxylate and dicarboxylate metabolism	55	lyase	ec:4.1.3.1	1	Allo_03120	map00630
Glyoxylate and dicarboxylate metabolism	55	hydroxymethyltransferase	ec:2.1.2.1	5	Allo_20681, Allo_46413, Allo_54497, Allo_60420, Allo_74547	map00630
Glyoxylate and dicarboxylate metabolism	55	synthase	ec:2.3.3.9	3	Allo_48529, Allo_62809, Allo_69212	map00630
Glyoxylate and dicarboxylate metabolism	55	(Si)-synthase	ec:2.3.3.1	6	Allo_10693, Allo_46174, Allo_49331, Allo_49712, Allo_51712, Allo_65070	map00630
Glyoxylate and dicarboxylate metabolism	55	dehydrogenase	ec:1.2.1.2	2	Allo_28976, Allo_73809	map00630
Glyoxylate and dicarboxylate metabolism	55	dehydrogenase	ec:1.1.1.37	2	Allo_59980, Allo_70308	map00630
Glyoxylate and dicarboxylate metabolism	55	C-acetyltransferase	ec:2.3.1.9	1	Allo_41792	map00630
Glyoxylate and dicarboxylate metabolism	55	ligase	ec:6.3.1.2	16	Allo_00854, Allo_11588, Allo_12163, Allo_13275, Allo_18348, Allo_24886, Allo_29203, Allo_30975, Allo_37611, Allo_43194, Allo_44776, Allo_46366, Allo_46814, Allo_46874, Allo_48543, Allo_64179	map00630
Glyoxylate and dicarboxylate metabolism	55	3-kinase	ec:2.7.1.31	2	Allo_10195, Allo_46059	map00630
Glyoxylate and dicarboxylate metabolism	55	hydratase	ec:4.2.1.3	3	Allo_32650, Allo_42713, Allo_58994	map00630
Glycosaminoglycan biosynthesis - keratan sulfate	1	beta-1,4-galactosyltransferase	ec:2.4.1.38	1	Allo_16886	map00533
Glycosaminoglycan degradation	8	hexosaminidase	ec:3.2.1.52	4	Allo_10742, Allo_32206, Allo_42361, Allo_47431	map00531
Glycosaminoglycan degradation	8	lactase (ambiguous)	ec:3.2.1.23	4	Allo_22992, Allo_27906, Allo_42409, Allo_52762	map00531
Pentose and glucuronate interconversions	14	xylulokinase (phosphorylating)	ec:2.7.1.17	1	Allo_65544	map00040
Pentose and glucuronate interconversions	14	ribulokinase (phosphorylating)	ec:2.7.1.16	3	Allo_45538, Allo_69594, Allo_74079	map00040
Pentose and glucuronate interconversions	14	isomerase	ec:5.3.1.12	2	Allo_05040, Allo_72051	map00040
Pentose and glucuronate interconversions	14	4-epimerase	ec:5.1.3.4	1	Allo_09029	map00040
Pentose and glucuronate interconversions	14	uridylyltransferase	ec:2.7.7.9	1	Allo_42759	map00040
Pentose and glucuronate interconversions	14	6-dehydrogenase	ec:1.1.1.22	3	Allo_05348, Allo_14648, Allo_34105	map00040
Pentose and glucuronate interconversions	14	2-dehydrogenase	ec:1.1.1.14	1	Allo_25915	map00040
Pentose and glucuronate interconversions	14	dehydratase	ec:4.2.1.8	2	Allo_23668, Allo_66600	map00040
