# Supplementary material for: First Insights into the Subterranean Crustacean Bathynellacea Transcriptome: Transcriptionally Reduced Opsin Repertoire and Evidence of Conserved Homeostasis Regulatory Mechanisms
Source: PLoS One. 2017 Jan 20;12(1):e0170424. doi: 10.1371/journal.pone.0170424 (PMC5249073; doi:10.1371/journal.pone.0170424)
Supplement: S7 Table — (XLSX) [file pone.0170424.s010.xlsx]

## Sheet: S7 Table
No.	Organism	Accession number	Description
1	Limulus polyphemus	P35360.1	Chelicerate LWS
2	Limulus polyphemus	P35361.1	Chelicerate LWS
3	Archaeomysis grebnitzkii	ABI48867.1	Crustacean LWS
4	Coronis scolopendra	ACU00189.1	Crustacean LWS
5	Coronis scolopendra	ACU00188.1	Crustacean LWS
6	Coronis scolopendra	ACU00198.1	Crustacean LWS
7	Euphausia superba	ABI48870.1	Crustacean LWS
8	Gonodactylus smithii	ACU00200.1	Crustacean LWS
9	Gonodactylus smithii	ACU00206.1	Crustacean LWS
10	Gonodactylus smithii	ACU00209.1	Crustacean LWS
11	Mysis diluviana	ABI48885.1	Crustacean LWS
12	Neogonodactylus oerstedii	ACU00215.1	Crustacean LWS
13	Neogonodactylus oerstedii	ACU00212.1	Crustacean LWS
14	Neogonodactylus oerstedii	ACU00210.1	Crustacean LWS
15	Neogonodactylus oerstedii	ACU00211.1	Crustacean LWS
16	Neogonodactylus oerstedii	ACU00223.1	Crustacean LWS
17	Neomysis americana	ABI48886.1	Crustacean LWS
18	Odontodactylus scyllarus	ACU00226.1	Crustacean LWS
19	Odontodactylus scyllarus	ACU00227.1	Crustacean LWS
20	Odontodactylus scyllarus	ACU00231.1	Crustacean LWS
21	Odontodactylus scyllarus	ACU00234.1	Crustacean LWS
22	Homarus gammarus	ABI48881.1	Crustacean LWS
23	Penaeus monodon	AI253885.1	Crustacean LWS
24	Procambarus clarkii	P35356.1	Crustacean LWS
25	Procambarus milleri	O16020.1	Crustacean LWS
26	Squilla empusa	ACU00236.1	Crustacean LWS
27	Squilla empusa	ACU00238.1	Crustacean LWS
28	Squilla empusa	ACU00239.1	Crustacean LWS
29	Squilla empusa	ACU00237.1	Crustacean LWS
30	Hemigrapsus sanguineus	Q25157.1	Crustacean MWS
31	Hemigrapsus sanguineus	Q25158.1	Crustacean MWS
32	Apis mellifera	Q17053.1	Insect MWS
33	Calliphora vicina	P22269.1	Insect MWS
34	Drosophila melanogaster	NP_524368.3	Insect MWS
35	Drosophila melanogaster	NP_524398.1	Insect MWS
36	Drosophila melanogaster	AAA28735.1	Insect MWS
37	Heliconius sara	AAK58107.1	Insect MWS
38	Papilio xuthus	BAA31722.1	Insect MWS
39	Apis mellifera	NP_001011606.1	Insect SWS Blue
40	Drosophila melanogaster	NP_477096.1	Insect SWS Blue
41	Papilio xuthus	BAA93469.1	Insect SWS Blue
42	Apis mellifera	NP_001011605.1	Insect SWS UV
43	Cataglyphis bombycinus	AAC05091.1	Insect SWS UV
44	Drosophila melanogaster	NP_524411.1	Insect SWS UV
45	Drosophila melanogaster	AAA28856.1	Insect SWS UV
46	Eoperipatus sp. LH-2012	AFM43711.1	Onychopsin
47	Epiperipatus cf. isthmicola LH-2012	AFM75825.1	Onychopsin
48	Euperipatoides rowelli	AFM75824.1	Onychopsin
49	Ooperipatus hispidus	AFM43712.1	Onychopsin
50	Phallocephale tallagandensis	AFM43710.1	Onychopsin
51	Hyalella azteca	GAJQ01002279	Crustacean LWS
52	Hyalella azteca	GAJQ01010014	Crustacean LWS
53	Hyalella azteca	GAJQ01000954	Crustacean LWS
54	Melita plumulosa	GAKD01012909	Crustacean LWS
55	Melita plumulosa	GAKD01007002	Crustacean LWS
56	Melita plumulosa	GAKD01015637	Crustacean LWS
57	Melita plumulosa	GDKY01020288	Crustacean LWS
58	Parasteatoda tepidariorum	LAA12278.1	arthropsin
59	Parasteatoda tepidariorum	LAA15460.1	arthropsin
60	Cupiennius salei	CCP46951.1	arthropsin
61	Indolestes peregrinus	BAQ54936.1	arthropsin
62	Mnais costalis	BAQ54921.1	arthropsin
63	Ischnura asiatica	BAQ54905.1	arthropsin
64	Ischnura asiatica	BAQ54904.1	arthropsin
65	Epiophlebia superstes	BAQ54880.1	arthropsin
66	Asiagomphus melaenops	BAQ54829.1	arthropsin
67	Tanypteryx pryeri	BAQ54810.1	arthropsin
68	Tanypteryx pryeri	BAQ54809.1	arthropsin
69	Anotogaster sieboldii	BAQ54788.1	arthropsin
70	Macromia amphigena	BAQ54763.1	arthropsin
71	Macromia amphigena	BAQ54762.1	arthropsin
72	Somatochlora uchidai	BAQ54736.1	arthropsin
73	Somatochlora uchidai	BAQ54735.1	arthropsin
74	Somatochlora uchidai	BAQ54734.1	arthropsin
75	Orthetrum albistylum	BAQ54714.1	arthropsin
76	Sympetrum frequens	BAQ54694.1	arthropsin
77	Ladona fulva	FAA01166.1	arthropsin
78	Daphnia pulex	EFX83617.1	arthropsin1
79	Hasarius adansoni	BAJ22674.1	peropsin
80	Euphausia superba	AMP19653.1	peropsin
81	Operophtera brumata	KOB74758.1	peropsin
82	Parasteatoda tepidariorum	AKM21242.1	peropsin
83	Cupiennius salei	CCP46949.1	peropsin
84	Limulus polyphemus	AIT75833.1	peropsin 1
85	Limulus polyphemus	NP_001301037.1	visual pigment-like receptor peropsin
86	Bemisia tabaci	XP_018910910.1	visual pigment-like receptor peropsin
87	Metaseiulus occidentalis	XP_018495507.1	visual pigment-like receptor peropsin
88	Metaseiulus occidentalis	XP_003744578.1	visual pigment-like receptor peropsin
89	Agrilus planipennis	XP_018324213.1	visual pigment-like receptor peropsin
90	Parasteatoda tepidariorum	XP_015920588.1	visual pigment-like receptor peropsin
91	Parasteatoda tepidariorum	XP_015920587.1	visual pigment-like receptor peropsin
92	Tetranychus urticae	XP_015781742.1	visual pigment-like receptor peropsin
93	Papilio machaon	KPJ12282.1	visual pigment-like receptor peropsin
94	Papilio xuthus	KPI94664.1	visual pigment-like receptor peropsin
95	Limulus polyphemus	XP_013776973.1	visual pigment-like receptor peropsin
96	Operophtera brumata	KOB72507.1	visual pigment-like receptor peropsin
97	Amyelois transitella	XP_013182897.1	visual pigment-like receptor peropsin
98	Papilio xuthus	XP_013168188.1	visual pigment-like receptor peropsin
99	Bombyx mori	XP_012550062.1	visual pigment-like receptor peropsin
100	Bombyx mori	XP_012550061.1	visual pigment-like receptor peropsin
101	Bombyx mori	XP_004930922.1	visual pigment-like receptor peropsin
102	Stegodyphus mimosarum	KFM65525.1	visual pigment-like receptor peropsin
103	Plutella xylostella	XP_011552121.1	visual pigment-like receptor peropsin
104	Acromyrmex echinatior	EGI60411.1	Melanopsin
105	Lygus hesperus	JAG36235.1	Melanopsin
106	Stegodyphus mimosarum	KFM74944.1	Melanopsin
107	Cyphomyrmex costatus	KYN02508.1	Melanopsin
108	Trachymyrmex zeteki	KYQ54362.1	Melanopsin
109	Bactrocera cucurbitae	XP_011196234.1	Melanopsin
110	Stomoxys calcitrans	XP_013114216.1	Melanopsin
111	Nicrophorus vespilloides	XP_017782263.1	Melanopsin
