# Supplementary material for: First Insights into the Subterranean Crustacean Bathynellacea Transcriptome: Transcriptionally Reduced Opsin Repertoire and Evidence of Conserved Homeostasis Regulatory Mechanisms
Source: PLoS One. 2017 Jan 20;12(1):e0170424. doi: 10.1371/journal.pone.0170424 (PMC5249073; doi:10.1371/journal.pone.0170424)
Supplement: S9 Table — (XLSX) [file pone.0170424.s012.xlsx]

## Sheet: S9 Table
TLR signaling pathway
	Absence or presence of gene
Gene name	Insect	Crustacean	Bathynella	Seq ID	Matched species	E-value	Genbank accession No.
Spätzle cytokine	+	+	+	Allo_71790	Diaphorina citri	2e-30	XP_017301143
Toll receptors	+	+	+	Allo_07167	Parhyale hawaiensis	8e-51	ANG08894
MyD88	+	+	+	Allo_03624	Scylla serrata	3e-142	AFZ95001
Tube (IRAK4)	+	+	+	Allo_32335	Litopenaeus vannamei	4e-69	AEK86521
Pelle (IRAK1)	+	+	+	Allo_70004	Litopenaeus vannamei	3e-72	AEK86521
Pellino	+	+	+	Allo_43963	Litopenaeus vannamei	0.0	AGY46350
TOLLIP	+	+	+	Allo_08036	Eriocheir sinensis	9e-110	AGK90308
SARM	+	+	+	Allo_67175	Marsupenaeus japonicus	0.0	BAO01183
ECSIT	+	+	+	Allo_69618	Marsupenaeus japonicus	3e-85	AIT17846
TRAFs	+	+	+	Allo_61987	Marsupenaeus japonicus	1e-82	BAI40013
Cactin	+	+	+	Allo_58700	Litopenaeus vannamei	4e-146	AIZ03630
Cactus (IκB)	+	+	+	Allo_32054	Macrobrachium rosenbergii	3e-36	AET34918
Dorsal (Rel/NF-κB)	+	+	+	Allo_30610	Fenneropenaeus chinensis	3e-146	ACJ36225
JAK-STAT signaling pathway
	Absence or presence of gene
Gene name	Insect	Crustacean	Bathynella	Seq ID	Matched species	E-value	Genbank accession No.
Unpaired (Upd)	(1)	absent	absent
Domeless	+	+	+	Allo_26652	Litopenaeus vannamei	7e-133	AGY46351
Hop (JAK)	+	+	+	Allo_51891	Scylla paramamosain	2e-97	AHH29323
STAT	+	+	+	Allo_07305	Penaeus monodon	0.0	AAQ94739
STAM	+	+	+	Allo_52924	Limulus polyphemus	2e-131	XP_013783066
SOCS	+	+	+	Allo_16562	Zootermopsis nevadensis	3e-90	KDR23569
PIAS	+	+	+	Allo_52571	Scylla paramamosain	2e-50	AHH29321
(1) only found in drosophila species
IMD signaling pathway
	Absence or presence of gene
	Insecta
Gene name	Diptera	Coleoptera	Hemiptera	Crustacea	Bathynella	Seq ID	Matched species	E-value	Genbank accession No.
PGRPs	+	+	absent	absent	absent
Imd	+	+	absent	+	+	Allo_52952	Marsupenaeus japonicus	5e-15	BAH86597
FADD	+	+	absent	?	absent
DREDD	+	+	absent	?	absent
Pirk	+	+	?	?	absent
Dnr1	+	+	?	+	absent
UEV1a	+	+	+	+	+	Allo_70733	Habropoda laboriosa	4e-72	KOC61729
Effete	+	?	+	+	+	Allo_20821	Eriocheir sinensis	3e-97	AEC48730
Bendless	+	+	+	+	+	Allo_28290	Daphnia magna	5e-97	KZS11737
Caspar	+	+	+	+	+	Allo_72340	Daphnia magna	1e-120	KZS11650
IAP2	+	+	+	+	+	Allo_73002	Penaeus monodon	6e-177	ABO38431
POSH	+	+	+	+	+	Allo_27226	[Pteropus alecto	9e-30	ELK10665
TAK1	+	+	+	+	+	Allo_01961	Salpingoeca rosetta	1e-68	XP_004996367
TAB2	+	+	+	+	+	Allo_72573	Litopenaeus vannamei	7e-29	AKV88638
IKK	+	+	+	+	+	Allo_18196	Procambarus clarkii	1e-75	AGZ84430
Kenny/NEMO	+	+	absent	?	+	Allo_64535	Zootermopsis nevadensis	1e-24	KDR12923
Relish (Rel/NF-kB)	+	+	absent	+	+	Allo_40693	Macrobrachium rosenbergii	0.0	AKN21220
Caudal	+	+	+	+	+	Allo_52669	Periplaneta americana	9e-49	AGG14204
Hemipterous	+	+	+	+	+	Allo_31075	Fenneropenaeus chinensis	0.0	AIY23114
Basket (JNK)	+	+	+	+	+	Allo_17845	Marsupenaeus japonicus	0.0	BAI87826
Puckered	+	+	+	+	+	Allo_58869	Limulus polyphemus	5e-53	XP_013773029
Jra (AP-1)	+	+	+	+	+	Allo_32187	Litopenaeus vannamei	1e-100	AJB28949
Kayak (AP-1)	+	+	absent	?	+	Allo_55867	Litopenaeus vannamei	4e-31	AKM20741
